# Supplementary material for: Toxicological response of the model fungus Saccharomyces cerevisiae to different concentrations of commercial graphene nanoplatelets
Source: Sci Rep. 2020 Feb 24;10:3232. doi: 10.1038/s41598-020-60101-7 (PMC7039959; doi:10.1038/s41598-020-60101-7)
Supplement: Supplementary file 2 — Supplementary Table S1. [file 41598_2020_60101_MOESM2_ESM.xls]

## Sheet: Summary of RNA-Seq mapping
	C_2h_1	C_2h_2	N160_2h1	N160_2h2	N800_2h1	N800_2h2
Raw reads	13487740	13514635	12567160	13604931	14487029	12867824
Clean reads	13414766	13417303	12478742	13512776	14397946	12784077
Uniquely mapped reads number	12496289	12548272	11655962	12572037	13206618	11675389
Uniquely mapped reads %	0.9315	0.9352	0.9341	0.9304	0.9173	0.9133
Number of reads mapped to too many loci	519204	520713	504778	569501	800523	746074
% of reads mapped to too many loci	0.0387	0.0388	0.0405	0.0421	0.0556	0.0584
Number of reads unmapped: too short	399231	348270	317962	371197	390705	362531
% of reads unmapped: too short	0.0298	0.026	0.0255	0.0275	0.0271	0.0284
Number of reads unmapped: other	42	48	40	41	100	83
% of reads unmapped: other	0	0	0	0	0	0
Percentage of exon reads	0.877939	0.891524	0.902982	0.903547	0.923769	0.927714
Percentage of UTR reads	0.001792	0.001689	0.001548	0.001775	0.001478	0.001752
Percentage of intron reads	0.009332	0.007944	0.006067	0.006138	0.002153	0.002037
Percentage of intergenic reads	0.110937	0.098843	0.089402	0.08854	0.0726	0.068497
