# Supplementary material for: Toxicological response of the model fungus Saccharomyces cerevisiae to different concentrations of commercial graphene nanoplatelets
Source: Sci Rep. 2020 Feb 24;10:3232. doi: 10.1038/s41598-020-60101-7 (PMC7039959; doi:10.1038/s41598-020-60101-7)
Supplement: Supplementary file 3 — Supplementary Table S2. [file 41598_2020_60101_MOESM3_ESM.xlsx]

## Sheet: GN160_vsControl
	baseMean	log2FoldChange	lfcSE	stat	pvalue	padj	chromosome	Strand	start	end	length	Gene.name	Gene.description
YDL248W	331.058	0.265888	0.196629	1.35223	0.176302	0.36356	IV	+	1802	2953	1152	COS7	Protein of unknown function; member of the DUP380 subfamily of conserved, often subtelomerically-encoded proteins; the authentic, non-tagged protein is detected in highly purified mitochondria in high-throughput studies [Source:SGD;Acc:S000002407]
YDL247W-A	41.6831	-0.0131742	0.390703	-0.0337191	0.973101	NA	IV	+	3762	3836	75		Dubious open reading frame; unlikely to encode a functional protein, based on available experimental and comparative sequence data; identified by sequence comparison with hemiascomycetous yeast species [Source:SGD;Acc:S000007602]
YDL247W	4.44711	0.604274	1.21579	0.497021	0.619174	NA	IV	+	5985	7814	1830	MPH2	Alpha-glucoside permease; transports maltose, maltotriose, alpha-methylglucoside, and turanose; identical to Mph3p; encoded in a subtelomeric position in a region likely to have undergone duplication [Source:SGD;Acc:S000002406]
YDL246C	5.344	0.967842	1.18677	0.815529	0.41477	NA	IV	-	8683	9756	1074	SOR2	Protein of unknown function; protein sequence is 99% identical to the Sor1p sorbitol dehydrogenase; computational analysis of large-scale protein-protein interaction data also suggests a role in fructose or mannose metabolism [Source:SGD;Acc:S000002405]
YDL245C	20.4812	0.354663	0.598809	0.592281	0.553662	NA	IV	-	11657	13360	1704	HXT15	Protein of unknown function with similarity to hexose transporters; expression is induced by low levels of glucose and repressed by high levels of glucose [Source:SGD;Acc:S000002404]
YDL244W	19.288	0.227444	0.587684	0.387018	0.698743	NA	IV	+	16204	17226	1023	THI13	Protein involved in synthesis of the thiamine precursor HMP; member of a subtelomeric gene family including THI5, THI11, THI12, and THI13; hydroxymethylpyrimidine is also known as HMP [Source:SGD;Acc:S000002403]
YDL243C	344.241	0.4449	0.172146	2.58443	0.00975392	0.0605547	IV	-	17577	18566	990	AAD4	Putative aryl-alcohol dehydrogenase; involved in oxidative stress response; similar to P. chrysosporium aryl-alcohol dehydrogenase; expression induced in cells treated with the mycotoxin patulin; members of the AAD gene family comprise three pairs (AAD3 + AAD15, AAD6/AAD16 + AAD4, AAD10 + AAD14) whose two genes are more related to one another than to other members of the family [Source:SGD;Acc:S0…
YDL242W	64.0905	0.161023	0.344068	0.467996	0.639787	0.785719	IV	+	18959	19312	354		Dubious open reading frame; unlikely to encode a functional protein, based on available experimental and comparative sequence data [Source:SGD;Acc:S000002401]
YDL241W	374.471	0.011995	0.165028	0.072685	0.942057	0.968819	IV	+	20635	21006	372		Putative protein of unknown function; YDL241W is not an essential gene [Source:SGD;Acc:S000002400]
YDL240C-A	5.80042	0.157874	0.983648	0.160498	0.872489	NA	IV	-	22471	22608	138		Dubious open reading frame; unlikely to encode a functional protein, based on available experimental and comparative sequence data; identified by sequence comparison with hemiascomycetous yeast species [Source:SGD;Acc:S000007601]
YDL240W	803.26	-0.076981	0.141109	-0.545544	0.585379	0.746452	IV	+	22823	25876	3054	LRG1	GTPase-activating protein (GAP); contains Rho1p-specific GAP activity, interacting with activated forms of Rho1p; functions along with Sac7p as a negative regulator of the Pkc1p-mediated cell wall integrity signaling pathway; negative regulator of cell wall 1,3-beta-glucan biosynthesis; required for efficient cell fusion; contains a RhoGAP domain and three Lin-11-Isl1-Mec-3 (LIM) domains [Source:…
YDL239C	90.9683	-0.447649	0.301117	-1.48663	0.137113	0.313024	IV	-	26403	28775	2373	ADY3	Protein required for spore wall formation; thought to mediate assembly of a Don1p-containing structure at the leading edge of the prospore membrane via interaction with spindle pole body components; potentially phosphorylated by Cdc28p; ADY3 has a paralog, CNM67, that arose from the whole genome duplication [Source:SGD;Acc:S000002398]
YDL238C	97.7567	0.377646	0.27458	1.37536	0.16902	0.35411	IV	-	28985	30454	1470	GUD1	Guanine deaminase; a catabolic enzyme of the guanine salvage pathway producing xanthine and ammonia from guanine; activity is low in exponentially-growing cultures but expression is increased in post-diauxic and stationary-phase cultures [Source:SGD;Acc:S000002397]
YDL237W	1392	0.323425	0.123347	2.62207	0.00873971	0.0561585	IV	+	30657	31829	1173	AIM6	Putative protein of unknown function; required for respiratory growth; YDL237W is not an essential gene [Source:SGD;Acc:S000002396]
YDL236W	1866.77	0.146811	0.12567	1.16823	0.242715	0.444964	IV	+	32296	33234	939	PHO13	Alkaline phosphatase specific for p-nitrophenyl phosphate; also has protein phosphatase activity [Source:SGD;Acc:S000002395]
YDL235C	1163.4	-0.599499	0.213708	-2.80522	0.00502815	0.0390363	IV	-	33415	33918	504	YPD1	Osmotic stress-responsive phosphorelay intermediate sensor protein; phosphorylated by the plasma membrane sensor Sln1p in response to osmotic stress and then in turn phosphorylates the response regulators Ssk1p in the cytosol and Skn7p in the nucleus [Source:SGD;Acc:S000002394]
YDL234C	451.088	-0.2123	0.157012	-1.35213	0.176335	0.36356	IV	-	34237	36477	2241	GYP7	GTPase-activating protein for yeast Rab family members; members include Ypt7p (most effective), Ypt1p, Ypt31p, and Ypt32p (in vitro); involved in vesicle mediated protein trafficking [Source:SGD;Acc:S000002393]
YDL233W	235.975	0.1468	0.198604	0.739161	0.459809	0.650453	IV	+	36797	38173	1377	MFG1	Regulator of filamentous growth; interacts with FLO11 promoter and regulates FLO11 expression; binds to transcription factors Flo8p and Mss11p; green fluorescent protein (GFP)-fusion protein localizes to the nucleus; YDL233W is not an essential gene [Source:SGD;Acc:S000002392]
YDL232W	952.096	-0.515403	0.204418	-2.52132	0.0116916	0.0676848	IV	+	38487	38597	111	OST4	Subunit of the oligosaccharyltransferase complex of the ER lumen; complex catalyzes protein asparagine-linked glycosylation; type I membrane protein required for incorporation of Ost3p or Ost6p into the OST complex [Source:SGD;Acc:S000002391]
YDL231C	1085.62	-0.00343489	0.140046	-0.0245269	0.980432	0.990022	IV	-	38867	42244	3378	BRE4	Zinc finger protein containing five transmembrane domains; null mutant exhibits strongly fragmented vacuoles and sensitivity to brefeldin A, a drug which is known to affect intracellular transport [Source:SGD;Acc:S000002390]
YDL230W	585.566	0.0288649	0.166219	0.173656	0.862136	0.928126	IV	+	42700	43707	1008	PTP1	Phosphotyrosine-specific protein phosphatase; dephosphorylates a broad range of substrates in vivo, including Fpr3p; localized to the cytoplasm and the mitochondria; proposed to be a negative regulator of filamentation [Source:SGD;Acc:S000002389]
YDL229W	14707.3	0.520138	0.162896	3.19307	0.00140768	0.0173241	IV	+	44065	45906	1842	SSB1	Cytoplasmic ATPase that is a ribosome-associated molecular chaperone; functions with J-protein partner Zuo1p; may be involved in folding of newly-made polypeptide chains; member of the HSP70 family; interacts with phosphatase subunit Reg1p; SSB1 has a paralog, SSB2, that arose from the whole genome duplication [Source:SGD;Acc:S000002388]
YDL228C	2.27568	0.322548	1.63132	0.197722	0.843263	NA	IV	-	45277	45918	642		Dubious open reading frame; unlikely to encode a functional protein, based on available experimental and comparative sequence data; almost completely overlaps the verified gene SSB1 [Source:SGD;Acc:S000002387]
YDL227C	1300.55	0.0628785	0.148614	0.423099	0.672223	0.805997	IV	-	46271	48031	1761	HO	Site-specific endonuclease; required for gene conversion at the MAT locus (homothallic switching) through the generation of a ds DNA break; expression restricted to mother cells in late G1 as controlled by Swi4p-Swi6p, Swi5p, and Ash1p [Source:SGD;Acc:S000002386]
YDL226C	1743.85	0.193716	0.116567	1.66184	0.0965447	0.255938	IV	-	51115	52173	1059	GCS1	ADP-ribosylation factor GTPase activating protein (ARF GAP); involved in ER-Golgi transport; required for prospore membrane formation; regulates phospholipase Spo14p; shares functional similarity with Glo3p; GCS1 has a paralog, SPS18, that arose from the whole genome duplication [Source:SGD;Acc:S000002385]
YDL225W	885.259	-0.520766	0.149297	-3.48812	0.000486429	0.00897961	IV	+	52445	54100	1656	SHS1	Component of the septin ring that is required for cytokinesis; septins are GTP-binding proteins that assemble into rod-like hetero-oligomers that can associate with other rods to form filaments; septin rings at the mother-bud neck act as scaffolds for recruiting cell division factors and as barriers to prevent diffusion of specific proteins; undergoes sumoylation and phosphorylation during mitosi…
YDL224C	968.981	0.389641	0.156774	2.48536	0.012942	0.0716514	IV	-	54397	56346	1950	WHI4	Putative RNA binding protein; regulates the cell size requirement for passage through Start and commitment to cell division; WHI4 has a paralog, WHI3, that arose from the whole genome duplication [Source:SGD;Acc:S000002383]
YDL223C	353.964	0.0658733	0.182184	0.361575	0.71767	0.836856	IV	-	57265	60405	3141	HBT1	Shmoo tip protein, substrate of Hub1p ubiquitin-like protein; mutants are defective for mating projection formation, thereby implicating Hbt1p in polarized cell morphogenesis; HBT1 has a paralog, YNL195C, that arose from the whole genome duplication [Source:SGD;Acc:S000002382]
YDL222C	126.467	0.376294	0.305932	1.22999	0.2187	0.417123	IV	-	60872	61801	930	FMP45	Integral membrane protein localized to mitochondria; required for sporulation and maintaining sphingolipid content; similar to SUR7; FMP45 has a paralog, YNL194C, that arose from the whole genome duplication [Source:SGD;Acc:S000002381]
YDL221W	39.7626	-0.492177	0.423773	-1.16142	0.245472	NA	IV	+	62011	62562	552		Dubious open reading frame; unlikely to encode a functional protein, based on available experimental and comparative sequence data; partially overlaps the 3' end of essential gene CDC13 [Source:SGD;Acc:S000002380]
YDL220C	192.309	0.454098	0.226836	2.00188	0.0452975	0.157254	IV	-	62244	65018	2775	CDC13	Single stranded DNA-binding protein found at TG1-3 telomere G-tails; key roles in regulation of telomerase, telomere end protection, conventional telomere replication; regulates telomere replication through recruitment of specific sub-complexes, essential function is telomere capping; forms homodimer via N-terminus; disruption of dimerization leads to short telomeres; autophagy and proteasome are…
YDL219W	1048.2	-0.523207	0.249733	-2.09507	0.0361649	0.136513	IV	+	65242	65765	453	DTD1	D-Tyr-tRNA(Tyr) deacylase; functions in protein translation, may affect nonsense suppression via alteration of the protein synthesis machinery; ubiquitous among eukaryotes [Source:SGD;Acc:S000002378]
YDL218W	84.1073	0.423762	0.29167	1.45288	0.146257	0.325761	IV	+	66493	67446	954		Putative protein of unknown function; YDL218W transcription is regulated by Azf1p and induced by starvation and aerobic conditions; expression also induced in cells treated with the mycotoxin patulin [Source:SGD;Acc:S000002377]
YDL217C	800.993	0.0821914	0.135441	0.606842	0.543956	0.716577	IV	-	67983	68606	624	TIM22	Essential core component of the mitochondrial TIM22 complex; involved in insertion of polytopic proteins into the inner membrane; forms the channel through which proteins are imported [Source:SGD;Acc:S000002376]
YDL216C	158.909	-0.367852	0.271938	-1.3527	0.17615	0.36356	IV	-	68997	70319	1323	RRI1	Catalytic subunit of the COP9 signalosome (CSN) complex; acts as an isopeptidase in cleaving the ubiquitin-like protein Nedd8 from SCF ubiquitin ligases; metalloendopeptidase involved in the adaptation to pheromone signaling [Source:SGD;Acc:S000002375]
YDL215C	1101.78	-0.102191	0.176389	-0.579352	0.562351	0.730903	IV	-	70640	73918	3279	GDH2	NAD(+)-dependent glutamate dehydrogenase; degrades glutamate to ammonia and alpha-ketoglutarate; expression sensitive to nitrogen catabolite repression and intracellular ammonia levels; genetically interacts with GDH3 by suppressing stress-induced apoptosis [Source:SGD;Acc:S000002374]
YDL214C	83.9732	0.204985	0.307214	0.667238	0.50462	0.685157	IV	-	74446	76545	2100	PRR2	Serine/threonine protein kinase; inhibits pheromone induced signalling downstream of MAPK, possibly at the level of the Ste12p transcription factor; mutant has increased aneuploidy tolerance; PRR2 has a paralog, NPR1, that arose from the whole genome duplication [Source:SGD;Acc:S000002373]
YDL213C	1706.38	-0.868589	0.162684	-5.33911	9.34024e-08	1.44644e-05	IV	-	77289	77966	678	NOP6	rRNA-binding protein required for 40S ribosomal subunit biogenesis; contains an RNA recognition motif (RRM); hydrophilin essential to overcome the stress of the desiccation-rehydration process; NOP6 may be a fungal-specific gene as no homologs have been yet identified in higher eukaryotes [Source:SGD;Acc:S000002372]
YDL212W	4389.57	-0.0974526	0.234625	-0.415355	0.677882	0.81029	IV	+	78426	79058	633	SHR3	Endoplasmic reticulum packaging chaperone; required for incorporation of amino acid permeases into COPII coated vesicles for transport to the cell surface [Source:SGD;Acc:S000002371]
YDL211C	387.332	0.114097	0.19144	0.595995	0.551179	0.723329	IV	-	79294	80412	1119		Protein of unknown function; green fluorescent protein (GFP)-fusion protein localizes to the vacuole; YDL211C has a paralog, TDA7, that arose from the whole genome duplication [Source:SGD;Acc:S000002370]
tG(GCC)D1	0	NA	NA	NA	NA	NA	IV	+	83548	83618	71		Glycine tRNA (tRNA-Gly), predicted by tRNAscan-SE analysis [Source:SGD;Acc:S000006576]
YDL210W	103.199	0.297461	0.298083	0.997912	0.318322	0.526757	IV	+	84270	85985	1716	UGA4	GABA (gamma-aminobutyrate) permease; serves as a GABA transport protein involved in the utilization of GABA as a nitrogen source; catalyzes the transport of putrescine and delta-aminolevulinic acid (ALA); localized to the vacuolar membrane [Source:SGD;Acc:S000002369]
YDL209C	699.566	-0.122045	0.14139	-0.863185	0.388036	0.590743	IV	-	86207	87226	1020	CWC2	Member of the NineTeen Complex (NTC); this complex contains Prp19p and stabilizes U6 snRNA in catalytic forms of the spliceosome containing U2, U5, and U6 snRNAs; binds directly to U6 snRNA; similar to S. pombe Cwf2 [Source:SGD;Acc:S000002368]
YDL208W	3797.12	-0.761675	0.166428	-4.57659	4.72617e-06	0.000329355	IV	+	87512	87982	471	NHP2	Protein related to mammalian high mobility group (HMG) proteins; nuclear protein; essential for function of H/ACA-type snoRNPs, which are involved in 18S rRNA processing [Source:SGD;Acc:S000002367]
YDL207W	912.002	0.177383	0.146224	1.21309	0.225095	0.424527	IV	+	88248	89864	1617	GLE1	Cytoplasmic nucleoporin required for polyadenylated mRNA export; contains a nuclear export signal; when bound to inositol hexakisphosphate (IP6), functions as an activator for the Dbp5p ATPase activity at the nuclear pore complex during mRNA export; mediates translation initiation; required for efficient translation termination [Source:SGD;Acc:S000002366]
YDL206W	323.641	0.164991	0.169974	0.970686	0.331704	0.540429	IV	+	90176	92464	2289		Putative protein of unknown function; YDL206W is not an essential protein [Source:SGD;Acc:S000002365]
YDL205C	1933.96	-0.0186422	0.172125	-0.108306	0.913753	0.954817	IV	-	92762	93745	984	HEM3	Porphobilinogen deaminase; catalyzes the conversion of 4-porphobilinogen to hydroxymethylbilane, the third step in heme biosynthesis; localizes to the cytoplasm and nucleus; expression is regulated by Hap2p-Hap3p, but not by levels of heme [Source:SGD;Acc:S000002364]
YDL204W	227.604	0.000183517	0.218732	0.000839005	0.999331	0.99951	IV	+	94605	95786	1182	RTN2	Reticulon protein; stabilizes membrane curvature; involved in nuclear pore assembly and maintenance of tubular ER morphology; interacts with exocyst subunit Sec6p, Yip3p, and Sbh1p; much less abundant than Rtn1p; rtn1 rtn2 yop1 triple mutant lacks tubular ER; member of RTNLA (reticulon-like A) subfamily; protein increases in abundance and relocalizes to plasma membrane upon DNA replication stress…
YDL203C	575.904	0.172009	0.145083	1.18559	0.235784	0.437146	IV	-	96082	97953	1872	ACK1	Protein that functions in the cell wall integrity pathway; functions upstream of Pkc1p; GFP-fusion protein expression is induced in response to the DNA-damaging agent MMS; non-tagged Ack1p is detected in purified mitochondria [Source:SGD;Acc:S000002362]
YDL202W	686.337	-0.117471	0.1388	-0.846332	0.397367	0.598574	IV	+	98475	99224	750	MRPL11	Mitochondrial ribosomal protein of the large subunit; localizes to vacuole in response to H2O2 [Source:SGD;Acc:S000002361]
YDL201W	1083.52	-0.0290266	0.151299	-0.19185	0.84786	0.919078	IV	+	99561	100421	861	TRM8	Noncatalytic subunit of a tRNA methyltransferase complex; Trm8p and Trm82p comprise an enzyme that catalyzes a methyl-transfer from S-adenosyl-l-methionine to the N(7) atom of guanine at position 46 in tRNA; Trm8 lacks catalytic activity if not bound to Trm82p [Source:SGD;Acc:S000002360]
YDL200C	313.451	-0.657794	0.299254	-2.19811	0.0279414	0.116482	IV	-	100501	101067	567	MGT1	DNA repair methyltransferase (6-O-methylguanine-DNA methylase); involved in protection against DNA alkylation damage [Source:SGD;Acc:S000002359]
YDL199C	113.94	0.354978	0.269255	1.31837	0.18738	0.377182	IV	-	101290	103353	2064		Putative transporter; member of the sugar porter family [Source:SGD;Acc:S000002358]
YDL198C	1819.01	0.420578	0.123092	3.41677	0.000633682	0.0105342	IV	-	103649	104551	903	GGC1	Mitochondrial GTP/GDP transporter; essential for mitochondrial genome maintenance; has a role in mitochondrial iron transport; member of the mitochondrial carrier family [Source:SGD;Acc:S000002357]
YDL197C	653.895	0.363679	0.150399	2.4181	0.015602	0.0795952	IV	-	104917	106494	1578	ASF2	Anti-silencing protein; causes derepression of silent loci when overexpressed [Source:SGD;Acc:S000002356]
YDL196W	25.8997	-0.301915	0.532479	-0.566999	0.570715	NA	IV	+	106741	107070	330		Dubious open reading frame; unlikely to encode a functional protein, based on available experimental and comparative sequence data; open reading frame is located in promoter region of essential gene SEC31 [Source:SGD;Acc:S000002355]
YDL195W	2451.87	0.414218	0.157525	2.62953	0.00855021	0.0555565	IV	+	107208	111029	3822	SEC31	Component of the Sec13p-Sec31p complex of the COPII vesicle coat; COPII coat is required for vesicle formation in ER to Golgi transport; mutant has increased aneuploidy tolerance [Source:SGD;Acc:S000002354]
YDL194W	371.238	0.240151	0.17208	1.39558	0.16284	0.346369	IV	+	111580	114234	2655	SNF3	Plasma membrane low glucose sensor, regulates glucose transport; contains 12 predicted transmembrane segments and a long C-terminal tail required for induction of hexose transporters; also senses fructose and mannose; SNF3 has a paralog, RGT2, that arose from the whole genome duplication [Source:SGD;Acc:S000002353]
YDL193W	1061.66	0.145883	0.148048	0.985381	0.324437	0.533393	IV	+	114672	115799	1128	NUS1	Putative prenyltransferase; required for cell viability; proposed to be involved in protein trafficking because tet-repressible mutant shows accumulation of hypoglycosylated forms of CPY [Source:SGD;Acc:S000002352]
YDL192W	11278.5	-0.387072	0.224934	-1.72082	0.085283	0.237134	IV	+	116321	116866	546	ARF1	ADP-ribosylation factor; GTPase of the Ras superfamily involved in regulation of coated vesicle formation in intracellular trafficking within the Golgi; ARF1 has a paralog, ARF2, that arose from the whole genome duplication [Source:SGD;Acc:S000002351]
YDL191W	33047.8	-0.530793	0.281239	-1.88734	0.0591152	0.187467	IV	+	117664	118517	363	RPL35A	Ribosomal 60S subunit protein L35A; homologous to mammalian ribosomal protein L35 and bacterial L29; RPL35A has a paralog, RPL35B, that arose from the whole genome duplication [Source:SGD;Acc:S000002350]
YDL190C	766.603	-0.127522	0.144303	-0.883711	0.376852	0.580882	IV	-	118707	121592	2886	UFD2	Ubiquitin chain assembly factor (E4); cooperates with a ubiquitin-activating enzyme (E1), a ubiquitin-conjugating enzyme (E2), and a ubiquitin protein ligase (E3) to conjugate ubiquitin to substrates; also functions as an E3 [Source:SGD;Acc:S000002349]
YDL189W	1014.55	-0.159248	0.132586	-1.20109	0.229717	0.429949	IV	+	122216	123589	1374	RBS1	Protein of unknown function; identified as a high copy suppressor of psk1 psk2 mutations that confer temperature-sensitivity for galactose utilization; proposed to bind single-stranded nucleic acids via its R3H domain [Source:SGD;Acc:S000002348]
YDL188C	843.962	0.197349	0.141899	1.39077	0.164294	0.34787	IV	-	123865	124998	1134	PPH22	Catalytic subunit of protein phosphatase 2A (PP2A); functionally redundant with Pph21p; methylated at C terminus; forms alternate complexes with several regulatory subunits; involved in signal transduction and regulation of mitosis; protein abundance increases in response to DNA replication stress; PPH22 has a paralog, PPH21, that arose from the whole genome duplication [Source:SGD;Acc:S000002347]
YDL187C	0.824365	-1.48395	3.22521	-0.460109	0.645438	NA	IV	-	125509	125838	330		Dubious open reading frame; unlikely to encode a functional protein, based on available experimental and comparative sequence data [Source:SGD;Acc:S000002346]
YDL186W	102.415	0.290288	0.27272	1.06442	0.28714	0.495152	IV	+	125616	126449	834		Putative protein of unknown function; YDL186W is not an essential gene [Source:SGD;Acc:S000002345]
YDL185C-A	0.946542	2.50387	3.60939	0.693709	0.487865	NA	IV	-	126608	126835	228		Dubious open reading frame; unlikely to encode a functional protein, based on available experimental and comparative sequence data; partially overlaps the verified gene YDL185W; identified by homology with hemiascomycetous yeast species [Source:SGD;Acc:S000007600]
YDL185W	8342.88	0.306284	0.135107	2.26698	0.0233916	0.103663	IV	+	126787	130002	3216	VMA1	Subunit A of the V1 peripheral membrane domain of V-ATPase; protein precursor undergoes self-catalyzed splicing to yield the extein Tfp1p and the intein Vde (PI-SceI), which is a site-specific endonuclease; the V1 peripheral membrane domain of the vacuolar H+-ATPase (V-ATPase) has eight subunits; involved in methionine restriction extension of chronological lifespan in an autophagy-dependent mann…
YDL184C	17958	-0.221541	0.67167	-0.329836	0.741524	0.852194	IV	-	130407	130484	78	RPL41A	Ribosomal 60S subunit protein L41A; comprises only 25 amino acids; rpl41a rpl41b double null mutant is viable; homologous to mammalian ribosomal protein L41, no bacterial homolog; RPL41A has a paralog, RPL41B, that arose from the whole genome duplication [Source:SGD;Acc:S000002343]
YDL183C	162.897	0.183973	0.265643	0.692559	0.488586	0.672228	IV	-	130871	131833	963		Protein that may form an active mitochondrial KHE system; mitochondrial inner-membrane protein; non-essential gene; KHE system stands for K+/H+ exchanger system [Source:SGD;Acc:S000002342]
YDL182W	4041.6	0.50586	0.141378	3.57807	0.000346135	0.00739349	IV	+	133437	134723	1287	LYS20	Homocitrate synthase isozyme; catalyzes the condensation of acetyl-CoA and alpha-ketoglutarate to form homocitrate, which is the first step in the lysine biosynthesis pathway; LYS20 has a paralog, LYS21, that arose from the whole genome duplication [Source:SGD;Acc:S000002341]
YDL181W	359.922	-0.181891	0.196271	-0.926731	0.354066	0.559026	IV	+	135179	135436	258	INH1	Protein that inhibits ATP hydrolysis by the F1F0-ATP synthase; inhibitory function is enhanced by stabilizing proteins Stf1p and Stf2p; has a calmodulin-binding motif and binds calmodulin in vitro; INH1 has a paralog, STF1, that arose from the whole genome duplication [Source:SGD;Acc:S000002340]
YDL180W	707.38	0.00261124	0.15789	0.0165383	0.986805	0.993757	IV	+	135896	137539	1644		Putative protein of unknown function; green fluorescent protein (GFP)-fusion protein localizes to the vacuole [Source:SGD;Acc:S000002339]
YDL179W	309.601	-0.108332	0.201136	-0.538603	0.590161	0.749181	IV	+	138291	139205	915	PCL9	Cyclin; forms a functional kinase complex with Pho85p cyclin-dependent kinase (Cdk), expressed in late M/early G1 phase, activated by Swi5p; PCL9 has a paralog, PCL2, that arose from the whole genome duplication [Source:SGD;Acc:S000002338]
YDL178W	1662.27	0.0935828	0.138851	0.673981	0.500324	0.680816	IV	+	139522	141114	1593	DLD2	D-lactate dehydrogenase; located in the mitochondrial matrix [Source:SGD;Acc:S000002337]
YDL177C	191.469	-0.461725	0.251773	-1.83389	0.0666697	0.202884	IV	-	141209	141721	513		Putative protein of unknown function; similar to the mouse IMPACT gene; YDL177C is not an essential gene [Source:SGD;Acc:S000002336]
YDL176W	407.392	-0.0552474	0.190131	-0.290576	0.771376	0.872119	IV	+	142097	144223	2127		Protein of unknown function; predicted by computational methods to be involved in fructose-1,6-bisphosphatase (Fbp1p) degradation; interacts with components of the GID complex; YDL176W is not an essential gene [Source:SGD;Acc:S000002335]
YDL175C	441.713	0.0396099	0.15815	0.250458	0.802233	0.891281	IV	-	144484	145518	1035	AIR2	RNA-binding subunit of the TRAMP nuclear RNA surveillance complex; involved in nuclear RNA processing and degradation; involved in TRAMP complex assembly as a bridge between Mtr4p and Trf4p; stimulates the poly(A) polymerase activity of Pap2p in vitro; has 5 zinc knuckle motifs; AIR2 has a paralog, AIR1, that arose from the whole genome duplication; Air2p and Air1p have nonredundant roles in regu…
YDL174C	1100.99	0.367553	0.134152	2.73982	0.0061473	0.044624	IV	-	145826	147589	1764	DLD1	D-lactate dehydrogenase; oxidizes D-lactate to pyruvate, transcription is heme-dependent, repressed by glucose, and derepressed in ethanol or lactate; located in the mitochondrial inner membrane [Source:SGD;Acc:S000002333]
YDL173W	517.652	-0.269345	0.183462	-1.46812	0.142072	0.319891	IV	+	148191	149078	888	PAR32	Putative protein of unknown function; hyperphosphorylated upon rapamycin treatment in a Tap42p-dependent manner; green fluorescent protein (GFP)-fusion protein localizes to the cytoplasm; PAR32 is not an essential gene [Source:SGD;Acc:S000002332]
YDL172C	0	NA	NA	NA	NA	NA	IV	-	148607	149086	480		Dubious open reading frame; unlikely to encode a functional protein, based on available experimental and comparative sequence data [Source:SGD;Acc:S000002331]
YDL171C	2339.17	0.272684	0.128271	2.12584	0.0335169	0.131274	IV	-	149203	155640	6438	GLT1	NAD(+)-dependent glutamate synthase (GOGAT); synthesizes glutamate from glutamine and alpha-ketoglutarate; with Gln1p, forms the secondary pathway for glutamate biosynthesis from ammonia; expression regulated by nitrogen source; assembles into filaments as cells approach stationary phase and under cytosolic acidification and starvation conditions [Source:SGD;Acc:S000002330]
YDL170W	679.027	0.130041	0.145609	0.893087	0.371811	0.576196	IV	+	156318	157904	1587	UGA3	Transcriptional activator for GABA-dependent induction of GABA genes; binds to DNA elements found in the promoters of target genes and increases their expression in the presence of GABA (gamma-aminobutyrate); zinc finger transcription factor of the Zn(2)-Cys(6) binuclear cluster domain type; localized to the nucleus; examples of GABA genes include UGA1, UGA2, and UGA4 [Source:SGD;Acc:S000002329]
YDL169C	38.036	0.0155292	0.462103	0.0336054	0.973192	NA	IV	-	158064	158735	672	UGX2	Protein of unknown function; transcript accumulates in response to any combination of stress conditions [Source:SGD;Acc:S000002328]
YDL168W	1783.94	0.191641	0.133432	1.43625	0.150932	0.332325	IV	+	159604	160764	1161	SFA1	Bifunctional alcohol dehydrogenase and formaldehyde dehydrogenase; formaldehyde dehydrogenase activity is glutathione-dependent; functions in formaldehyde detoxification and formation of long chain and complex alcohols, regulated by Hog1p-Sko1p; protein abundance increases in response to DNA replication stress [Source:SGD;Acc:S000002327]
YDL167C	1632.87	0.0577677	0.131328	0.439872	0.66003	0.79998	IV	-	160995	163154	2160	NRP1	Putative RNA binding protein of unknown function; localizes to stress granules induced by glucose deprivation; predicted to be involved in ribosome biogenesis [Source:SGD;Acc:S000002326]
YDL166C	1437.89	-0.282374	0.201191	-1.40351	0.160465	0.343905	IV	-	163449	164042	594	FAP7	Essential NTPase required for small ribosome subunit synthesis; mediates processing of the 20S pre-rRNA at site D in the cytoplasm but associates only transiently with 43S preribosomes via Rps14p, may be the endonuclease for site D; depletion leads to accumulation of pre-40S ribosomes in 80S-like ribosomes [Source:SGD;Acc:S000002325]
YDL165W	655.435	-0.315006	0.205918	-1.52977	0.126075	0.29816	IV	+	164290	164865	576	CDC36	Component of the CCR4-NOT core complex; this complex has multiple roles in regulating mRNA levels including regulation of transcription and destabilizing mRNAs through deadenylation; basal transcription factor [Source:SGD;Acc:S000002324]
YDL164C	1130.21	0.138948	0.143695	0.966968	0.33356	0.541492	IV	-	164987	167254	2268	CDC9	DNA ligase found in the nucleus and mitochondria; an essential enzyme that joins Okazaki fragments during DNA replication; also acts in ribonucleotide excision repair, base excision repair, and recombination, [Source:SGD;Acc:S000002323]
YDL163W	0	NA	NA	NA	NA	NA	IV	+	166956	167258	303		Dubious open reading frame; unlikely to encode a functional protein, based on available experimental and comparative sequence data; partially overlaps the verified gene CDC9/YDL164C encoding DNA ligase [Source:SGD;Acc:S000002322]
YDL162C	5.16014	-0.0186341	1.11994	-0.0166385	0.986725	NA	IV	-	167359	167715	357		Dubious open reading frame; unlikely to encode a functional protein, based on available experimental and comparative sequence data; partially overlaps ENT1/YDL161W, a verified gene involved in endocytosis and actin cortical patch assembly [Source:SGD;Acc:S000002321]
YDL161W	1146.06	-0.422048	0.159346	-2.64863	0.00808197	0.0533219	IV	+	167714	169078	1365	ENT1	Epsin-like protein involved in endocytosis and actin patch assembly; functionally redundant with Ent2p; binds clathrin via a clathrin-binding domain motif at C-terminus; relocalizes from bud neck to cytoplasm upon DNA replication stress; ENT1 has a paralog, ENT2, that arose from the whole genome duplication [Source:SGD;Acc:S000002320]
YDL160C-A	536.066	-0.459878	0.294627	-1.56088	0.118552	0.288362	IV	-	169366	169608	243	MHF2	Component of the heterotetrameric MHF histone-fold complex; in humans the MHF complex interacts with both DNA and Mph1p ortholog FANCM to stabilize and remodel blocked replication forks and repair damaged DNA; mhf2 srs2 double mutants are MMS hypersensitive; orthologous to human centromere constitutive-associated network (CCAN) subunit CENP-X, also known as MHF2 [Source:SGD;Acc:S000028520]
YDL160C	387.216	0.187458	0.197912	0.947179	0.343548	0.550367	IV	-	170410	171930	1521	DHH1	Cytoplasmic DExD/H-box helicase, stimulates mRNA decapping; coordinates distinct steps in mRNA function and decay, interacts with both the decapping and deadenylase complexes, role in translational repression, mRNA decay, and processing body dynamics; may have a role in mRNA export; C-terminus of Dhh1p interacts with Ngr1p and promotes POR1, but not EDC1 mRNA decay; forms cytoplasmic foci upon DN…
YDL159W-A	6.23906	-0.266538	1.07449	-0.24806	0.804088	NA	IV	+	172182	172313	132		Putative protein of unknown function; identified by sequence comparison with hemiascomycetous yeast species [Source:SGD;Acc:S000007599]
YDL159W	246.512	0.262202	0.213825	1.22624	0.220107	0.419089	IV	+	172481	174028	1548	STE7	Signal transducing MAP kinase kinase; involved in pheromone response where it phosphorylates Fus3p; involved in the pseudohyphal/invasive growth pathway where it phosphorylates of Kss1p; phosphorylated by Ste11p; degraded by ubiquitin pathway [Source:SGD;Acc:S000002318]
YDL159C-B	0	NA	NA	NA	NA	NA	IV	-	173056	173232	177		Putative protein of unknown function; identified by gene-trapping, microarray-based expression analysis, and genome-wide homology searching [Source:SGD;Acc:S000028612]
YDL158C	139.586	-0.592137	0.381944	-1.55033	0.121063	0.291168	IV	-	173866	174174	309		Dubious open reading frame; unlikely to encode a functional protein, based on available experimental and comparative sequence data [Source:SGD;Acc:S000002317]
YDL157C	1815.18	-0.359995	0.244733	-1.47097	0.141299	0.318795	IV	-	174232	174588	357		Putative protein of unknown function; the authentic, non-tagged protein is detected in highly purified mitochondria in high-throughput studies [Source:SGD;Acc:S000002316]
YDL156W	293.703	0.241915	0.189625	1.27575	0.202043	0.396476	IV	+	174918	176486	1569	CMR1	DNA-binding protein with preference for UV-damaged DNA; protein sequence contains three WD domains (WD-40 repeat); green fluorescent protein (GFP)-fusion protein localizes to the cytoplasm and nucleus; potential regulatory target of Mbp1p, which binds to the promoter region; co-localizes with Hos2p in nuclear foci in response to DNA damage by MMS [Source:SGD;Acc:S000002315]
YDL155W	1157.85	-0.0935243	0.147236	-0.635202	0.525297	0.701375	IV	+	176773	178056	1284	CLB3	B-type cyclin involved in cell cycle progression; activates Cdc28p to promote the G2/M transition; may be involved in DNA replication and spindle assembly; accumulates during S phase and G2, then targeted for ubiquitin-mediated degradation; relative distribution to the nucleus increases upon DNA replication stress; CLB3 has a paralog, CLB4, that arose from the whole genome duplication [Source:SGD…
YDL154W	266.613	-0.325772	0.205281	-1.58696	0.112522	0.279561	IV	+	178334	181039	2706	MSH5	Protein of the MutS family; forms a dimer with Msh4p that facilitates crossovers between homologs during meiosis; msh5-Y823H mutation confers tolerance to DNA alkylating agents; homologs present in C. elegans and humans [Source:SGD;Acc:S000002313]
YDL153C	1492.74	-0.524065	0.160965	-3.25577	0.00113084	0.0153256	IV	-	181186	183018	1833	SAS10	Subunit of U3-containing Small Subunit (SSU) processome complex; involved in production of 18S rRNA and assembly of small ribosomal subunit; disrupts silencing when overproduced; mutant has increased aneuploidy tolerance; essential gene [Source:SGD;Acc:S000002312]
YDL152W	0	NA	NA	NA	NA	NA	IV	+	182822	183187	366		Dubious open reading frame; unlikely to encode a functional protein, based on available experimental and comparative sequence data; partially overlaps the verified ORF SAS10/YDL153C, a component of the small ribosomal subunit processosome [Source:SGD;Acc:S000002311]
YDL151C	1.30676	0.105321	2.27562	0.0462823	0.963085	NA	IV	-	183318	183899	582	BUD30	Dubious open reading frame; unlikely to encode a functional protein, based on available experimental and comparative sequence data; not conserved in closely related Saccharomyces species; 96% of ORF overlaps the verified gene RPC53; diploid mutant displays a weak budding pattern phenotype in a systematic assay [Source:SGD;Acc:S000002310]
YDL150W	798.013	0.0553159	0.146733	0.376984	0.706185	0.828664	IV	+	183343	184611	1269	RPC53	RNA polymerase III subunit C53 [Source:SGD;Acc:S000002309]
YDL149W	193.154	-0.177204	0.220324	-0.80429	0.421229	0.618802	IV	+	184925	187918	2994	ATG9	Transmembrane protein involved in forming Cvt and autophagic vesicles; cycles between the phagophore assembly site (PAS) and other cytosolic punctate structures, not found in autophagosomes; may be involved in membrane delivery to the PAS [Source:SGD;Acc:S000002308]
YDL148C	1439.99	-0.855798	0.14635	-5.84762	4.98662e-09	1.20871e-06	IV	-	188154	190586	2433	NOP14	Nucleolar protein; forms a complex with Noc4p that mediates maturation and nuclear export of 40S ribosomal subunits; also present in the small subunit processome complex, which is required for processing of pre-18S rRNA [Source:SGD;Acc:S000002307]
YDL147W	2995.97	-0.473863	0.216144	-2.19235	0.0283545	0.117063	IV	+	190924	192261	1338	RPN5	Subunit of the CSN and 26S proteasome lid complexes; similar to mammalian p55 subunit and to another S. cerevisiae regulatory subunit, Rpn7p; Rpn5p is an essential protein; the COP9 signalosome is also known as the CSN [Source:SGD;Acc:S000002306]
YDL146W	332.627	-0.0463974	0.180246	-0.257412	0.796861	0.88721	IV	+	192750	194225	1476	LDB17	Protein involved in the regulation of endocytosis; transiently recruited to actin cortical patches in a SLA1-dependent manner after late coat component assembly; GFP-fusion protein localizes to the periphery, cytoplasm, bud, and bud neck [Source:SGD;Acc:S000002305]
YDL145C	3266.96	0.246725	0.150157	1.64312	0.100358	0.260717	IV	-	194571	198176	3606	COP1	Alpha subunit of COPI vesicle coatomer complex; complex surrounds transport vesicles in the early secretory pathway [Source:SGD;Acc:S000002304]
YDL144C	1012.72	0.482348	0.15097	3.195	0.00139831	0.0172851	IV	-	198662	199732	1071		Protein of unknown function; green fluorescent protein (GFP)-fusion protein localizes to the cytoplasm and nucleus; YDL144C is not an essential gene; protein abundance increases in response to DNA replication stress [Source:SGD;Acc:S000002303]
YDL143W	4445.4	0.262796	0.123927	2.12058	0.0339572	0.132293	IV	+	199996	201582	1587	CCT4	Subunit of the cytosolic chaperonin Cct ring complex; related to Tcp1p, required for the assembly of actin and tubulins in vivo [Source:SGD;Acc:S000002302]
YDL142C	382.833	0.0124812	0.170787	0.0730805	0.941742	0.968819	IV	-	201719	202570	852	CRD1	Cardiolipin synthase; produces cardiolipin, which is a phospholipid of the mitochondrial inner membrane that is required for normal mitochondrial membrane potential and function; required to maintain tubular mitochondrial morphology and functions in mitochondrial fusion; also required for normal vacuolar ion homeostasis [Source:SGD;Acc:S000002301]
YDL141W	657.336	0.333573	0.1555	2.14517	0.0319395	0.127006	IV	+	203039	205111	2073	BPL1	Biotin:apoprotein ligase; covalently modifies proteins with the addition of biotin, required for acetyl-CoA carboxylase (Acc1p) holoenzyme formation [Source:SGD;Acc:S000002300]
YDL140C	2676.11	0.317685	0.171784	1.84932	0.0644112	0.198521	IV	-	205360	210561	5202	RPO21	RNA polymerase II largest subunit B220; part of central core; phosphorylation of C-terminal heptapeptide repeat domain regulates association with transcription and splicing factors; similar to bacterial beta-prime [Source:SGD;Acc:S000002299]
YDL139C	122.044	-0.43453	0.270343	-1.60733	0.107982	0.272646	IV	-	211375	212046	672	SCM3	Nonhistone component of centromeric chromatin; binds to histone H3 variant, Cse4p, and recruits it to centromeres; involved in the assembly and maintenance of Cse4-H4 at centromeres; required for kinetochore assembly and G2/M progression; may protect Cse4p from ubiquitylation; homolog of mammalian HJURP [Source:SGD;Acc:S000002298]
YDL138W	538.007	0.289055	0.16112	1.79403	0.0728081	0.214447	IV	+	213351	215642	2292	RGT2	Plasma membrane high glucose sensor that regulates glucose transport; contains 12 predicted transmembrane segments and a long C-terminal tail required for induction of hexose transporters; RGT2 has a paralog, SNF3, that arose from the whole genome duplication [Source:SGD;Acc:S000002297]
YDL137W	8172.6	0.0224326	0.244332	0.0918119	0.926847	0.960652	IV	+	216529	217074	546	ARF2	ADP-ribosylation factor; GTPase of the Ras superfamily involved in regulation of coated formation vesicles in intracellular trafficking within the Golgi; ARF2 has a paralog, ARF1, that arose from the whole genome duplication [Source:SGD;Acc:S000002296]
YDL136W	21435.1	-0.665904	0.281641	-2.36437	0.0180607	0.0877078	IV	+	217600	218367	363	RPL35B	Ribosomal 60S subunit protein L35B; homologous to mammalian ribosomal protein L35 and bacterial L29; RPL35B has a paralog, RPL35A, that arose from the whole genome duplication [Source:SGD;Acc:S000002295]
YDL135C	1693.31	-0.399795	0.242123	-1.65121	0.0986966	0.259299	IV	-	218680	219288	609	RDI1	Rho GDP dissociation inhibitor; involved in the localization and regulation of Cdc42p and Rho1p; protein abundance increases in response to DNA replication stress [Source:SGD;Acc:S000002294]
YDL134C	1591.07	0.0983151	0.125367	0.784221	0.43291	0.626877	IV	-	219662	220771	1110	PPH21	Catalytic subunit of protein phosphatase 2A (PP2A); functionally redundant with Pph22p; methylated at C terminus; forms alternate complexes with several regulatory subunits; involved in signal transduction and regulation of mitosis; forms nuclear foci upon DNA replication stress; PPH21 has a paralog, PPH22, that arose from the whole genome duplication [Source:SGD;Acc:S000002292]
YDL133C-A	21279.9	-1.87651	0.489622	-3.83256	0.000126815	0.00376062	IV	-	221724	221801	78	RPL41B	Ribosomal 60S subunit protein L41B; comprises only 25 amino acids; rpl41a rpl41b double null mutant is viable; homologous to mammalian ribosomal protein L41, no bacterial homolog; RPL41B has a paralog, RPL41A, that arose from the whole genome duplication [Source:SGD;Acc:S000002293]
YDL133W	771.153	-0.101321	0.139795	-0.724782	0.468586	0.65753	IV	+	222427	223740	1314	SRF1	Regulator of phospholipase D (Spo14p); interacts with Spo14p and regulates its catalytic activity; capable of buffering the toxicity of C16:0 platelet activating factor, a lipid that accumulates intraneuronally in Alzheimer's patients [Source:SGD;Acc:S000002291]
YDL132W	1266.33	-0.0943002	0.127981	-0.736832	0.461225	0.651735	IV	+	224304	226751	2448	CDC53	Cullin; structural protein of SCF complexes (which also contain Skp1p, Cdc34p, Hrt1p and an F-box protein) involved in ubiquitination; SCF promotes the G1-S transition by targeting G1 cyclins and the Cln-CDK inhibitor Sic1p for degradation [Source:SGD;Acc:S000002290]
YDL131W	1498.28	0.201561	0.172387	1.16923	0.242311	0.444516	IV	+	227393	228715	1323	LYS21	Homocitrate synthase isozyme; catalyzes the condensation of acetyl-CoA and alpha-ketoglutarate to form homocitrate, which is the first step in the lysine biosynthesis pathway; LYS21 has a paralog, LYS20, that arose from the whole genome duplication [Source:SGD;Acc:S000002289]
YDL130W-A	393.533	-0.494744	0.188143	-2.62961	0.00854821	0.0555565	IV	+	229171	229431	261	STF1	Protein involved in regulation of the mitochondrial F1F0-ATP synthase; Stf1p and Stf2p act as stabilizing factors that enhance inhibitory action of the Inh1p protein; protein abundance increases in response to DNA replication stress; STF1 has a paralog, INH1, that arose from the whole genome duplication [Source:SGD;Acc:S000007232]
YDL130W	17410.7	0.154959	0.113338	1.36724	0.171551	0.357665	IV	+	229906	230527	321	RPP1B	Ribosomal protein P1 beta; component of the ribosomal stalk, which is involved in interaction of translational elongation factors with ribosome; free (non-ribosomal) P1 stimulates the phosphorylation of the eIF2 alpha subunit (Sui2p) by Gcn2p; accumulation is regulated by phosphorylation and interaction with the P2 stalk component [Source:SGD;Acc:S000002288]
YDL129W	407.319	0.0375671	0.178958	0.209921	0.83373	0.911202	IV	+	231024	231899	876		Protein of unknown function; green fluorescent protein (GFP)-fusion protein localizes to the cytoplasm and the nucleus; YDL129W is not an essential gene; relative distribution to the nucleus increases upon DNA replication stress [Source:SGD;Acc:S000002287]
YDL128W	2214.49	0.387305	0.122513	3.16133	0.00157048	0.0186683	IV	+	232652	233887	1236	VCX1	Vacuolar membrane antiporter with Ca2+/H+ and K+/H+ exchange activity; involved in control of cytosolic Ca2+ and K+ concentrations; has similarity to sodium/calcium exchangers, including the bovine Na+/Ca2+,K+ antiporter [Source:SGD;Acc:S000002286]
YDL127W	928.046	0.29537	0.174193	1.69564	0.0899533	0.24451	IV	+	234927	235853	927	PCL2	Cyclin, interacts with cyclin-dependent kinase Pho85p; member of the Pcl1,2-like subfamily, involved in the regulation of polarized growth and morphogenesis and progression through the cell cycle; localizes to sites of polarized cell growth; PCL2 has a paralog, PCL9, that arose from the whole genome duplication [Source:SGD;Acc:S000002285]
YDL126C	7287.15	0.332731	0.123368	2.69706	0.00699536	0.0482603	IV	-	236157	238664	2508	CDC48	AAA ATPase; subunit of polyubiquitin-selective segregase complex involved in ERAD, cell wall integrity during heat stress, mitotic spindle disassembly; subunit of complex involved in mitochondria-associated degradation; role in mobilizing membrane bound transcription factors by regulated ubiquitin/proteasome-dependent processing, in macroautophagy, PMN, RAD, ribophagy, homotypic ER membrane fusio…
YDL125C	2680.26	0.162075	0.140357	1.15473	0.2482	0.451745	IV	-	239019	239606	477	HNT1	Adenosine 5'-monophosphoramidase; interacts physically and genetically with Kin28p, a CDK and TFIIK subunit, and genetically with CAK1; member of the histidine triad (HIT) superfamily of nucleotide-binding proteins and similar to Hint; protein abundance increases in response to DNA replication stress [Source:SGD;Acc:S000002283]
YDL124W	1471.67	0.434821	0.127025	3.42312	0.000619063	0.0104268	IV	+	240259	241197	939		NADPH-dependent alpha-keto amide reductase; reduces aromatic alpha-keto amides, aliphatic alpha-keto esters, and aromatic alpha-keto esters; member of the aldo-keto reductase (AKR) family; protein abundance increases in response to DNA replication stress [Source:SGD;Acc:S000002282]
YDL123W	468.689	0.490987	0.189481	2.59122	0.00956359	0.059913	IV	+	241418	241840	423	SNA4	Protein of unknown function; localized to the vacuolar outer membrane; predicted to be palmitoylated [Source:SGD;Acc:S000002281]
YDL122W	1486.92	-0.401068	0.135141	-2.96776	0.00299974	0.0283828	IV	+	242552	244981	2430	UBP1	Ubiquitin-specific protease; removes ubiquitin from ubiquitinated proteins; cleaves at the C terminus of ubiquitin fusions irrespective of their size; capable of cleaving polyubiquitin chains [Source:SGD;Acc:S000002280]
YDL121C	1521.83	-0.639062	0.250868	-2.5474	0.0108528	0.0648494	IV	-	245133	245582	450		Putative protein of unknown function; green fluorescent protein (GFP)-fusion protein localizes to the endoplasmic reticulum; YDL121C is not an essential protein [Source:SGD;Acc:S000002279]
YDL120W	879.15	-0.0269432	0.169793	-0.158683	0.873919	0.934162	IV	+	245923	246447	525	YFH1	Mitochondrial matrix iron chaperone; oxidizes and stores iron; interacts with Isu1p to promote Fe-S cluster assembly; mutation results in multiple Fe/S-dependent enzyme deficiencies; human frataxin homolog is mutated in Friedrich's ataxia [Source:SGD;Acc:S000002278]
YDL119C	194.884	-0.308482	0.235066	-1.31232	0.189412	0.379072	IV	-	246689	247612	924		Putative mitochondrial transport protein; GFP-fusion protein is induced in response to the DNA-damaging agent MMS; the authentic, non-tagged protein is detected in purified mitochondria [Source:SGD;Acc:S000002277]
YDL118W	9.95556	-0.314524	0.975336	-0.322477	0.747091	NA	IV	+	247302	247682	381		Dubious open reading frame, unlikely to encode a protein; overlaps almost completely with YDL119C; mutations that would affect both YDL118W and YDL119C confer defective telomere maintenance and are synthetically sick or lethal with alpha-synuclein [Source:SGD;Acc:S000002276]
YDL117W	688.441	-0.0658086	0.170652	-0.38563	0.69977	0.823911	IV	+	248581	251238	2658	CYK3	SH3-domain protein located in the bud neck and cytokinetic actin ring; relocalizes from bud neck to nucleus upon DNA replication stress; activates the chitin synthase activity of Chs2p during cytokinesis; suppressor of growth and cytokinesis defects of chs2 phospho-mutants [Source:SGD;Acc:S000002275]
YDL116W	889.154	-0.0678735	0.166299	-0.408141	0.68317	0.813548	IV	+	251566	253746	2181	NUP84	Subunit of the Nup84p subcomplex of the nuclear pore complex (NPC); contributes to nucleocytoplasmic transport and NPC biogenesis; also plays roles in several processes that may require localization of genes or chromosomes at the nuclear periphery, including double-strand break repair, transcription and chromatin silencing; homologous to human NUP107 [Source:SGD;Acc:S000002274]
YDL115C	506.29	-0.252286	0.182774	-1.38032	0.167489	0.35196	IV	-	253995	255126	1062	IWR1	RNA polymerase II transport factor, conserved from yeast to humans; also has a role in transporting RNA polymerase III into the nucleus; interacts with most of the RNAP II subunits; nucleo-cytoplasmic shuttling protein; deletion causes hypersensitivity to K1 killer toxin; protein increases in abundance and relocalizes from nucleus to cytoplasm upon DNA replication stress [Source:SGD;Acc:S00000227…
YDL114W-A	0	NA	NA	NA	NA	NA	IV	+	254935	255048	114		Dubious open reading frame; unlikely to encode a functional protein, based on available experimental and comparative sequence data; identified based on homology to hemiascomycetous yeasts [Source:SGD;Acc:S000007598]
YDL114W	4.55806	1.05162	1.12043	0.938589	0.347942	NA	IV	+	255604	256530	927		Putative short-chain dehydrogenase/reductase; YDL114W is not an essential gene [Source:SGD;Acc:S000002272]
YDL113C	278.235	-0.383753	0.182438	-2.10347	0.0354244	0.135639	IV	-	256633	258555	1923	ATG20	Sorting nexin family member; required for the cytoplasm-to-vacuole targeting (Cvt) pathway and for endosomal sorting; has a Phox homology domain that binds phosphatidylinositol-3-phosphate; interacts with Snx4p; potential Cdc28p substrate [Source:SGD;Acc:S000002271]
YDL112W	1227.23	-0.0577446	0.152354	-0.379015	0.704677	0.827805	IV	+	258915	263225	4311	TRM3	2'-O-ribose methyltransferase; catalyzes the ribose methylation of the guanosine nucleotide at position 18 of tRNAs [Source:SGD;Acc:S000002270]
YDL111C	1079.79	-0.125869	0.139569	-0.901837	0.367143	0.571898	IV	-	263313	264110	798	RRP42	Exosome non-catalytic core component; involved in 3'-5' RNA processing and degradation in both the nucleus and the cytoplasm; has similarity to E. coli RNase PH and to human hRrp42p (EXOSC7) [Source:SGD;Acc:S000002269]
YDL110C	452.687	-0.29483	0.176823	-1.66738	0.0954398	0.254096	IV	-	264512	264964	453	TMA17	ATPase dedicated chaperone that adapts proteasome assembly to stress; Tma17p is induced upon stress; interacts with Rpt6p to assist its pairing to Rpt3p and early steps in proteasome biogenesis; associates with ribosomes; heterozygous deletion demonstrated increases in chromosome instability in a rad9 deletion background; protein abundance is decreased upon intracellular iron depletion [Source:SG…
YDL109C	312.003	0.361492	0.219107	1.64985	0.0989746	0.259664	IV	-	265258	267201	1944		Putative lipase; involved in lipid metabolism; not an essential gene; YDL109C has a paralog, ROG1, that arose from the whole genome duplication [Source:SGD;Acc:S000002267]
YDL108W	734.905	-0.0732691	0.171735	-0.426641	0.669641	0.805448	IV	+	267698	268699	921	KIN28	Serine/threonine protein kinase, subunit of transcription factor TFIIH; involved in transcription initiation at RNA polymerase II promoters; phosphorylates Ser5 residue of the PolII C-terminal domain (CTD) at gene promoters; relocalizes to the cytosol in response to hypoxia [Source:SGD;Acc:S000002266]
YDL107W	339.991	-0.727678	0.22977	-3.16699	0.00154027	0.0184222	IV	+	268921	269976	1056	MSS2	Peripherally bound inner membrane protein of the mitochondrial matrix; involved in membrane insertion of C-terminus of Cox2p, interacts genetically and physically with Cox18p [Source:SGD;Acc:S000002265]
YDL106C	332.845	-0.0422441	0.22766	-0.185558	0.852792	0.921634	IV	-	270222	271901	1680	PHO2	Homeobox transcription factor; regulatory targets include genes involved in phosphate metabolism; binds cooperatively with Pho4p to the PHO5 promoter; phosphorylation of Pho2p facilitates interaction with Pho4p; relocalizes to the cytosol in response to hypoxia [Source:SGD;Acc:S000002264]
YDL105W	293.591	-0.219894	0.176859	-1.24333	0.213747	0.410469	IV	+	272389	273597	1209	NSE4	Component of the SMC5-SMC6 complex; this complex plays a key role in the removal of X-shaped DNA structures that arise between sister chromatids during DNA replication and repair [Source:SGD;Acc:S000002263]
YDL104C	247.653	0.188815	0.193963	0.973458	0.330326	0.539067	IV	-	273653	274876	1224	QRI7	Protein involved in threonylcarbamoyl adenosine biosynthesis; Sua5p and Qri7p are necessary and sufficient for RNA t6A modification in vitro; highly conserved mitochondrial protein; essential for t6A modification of mitochondrial tRNAs that decode ANN codons; similar to Kae1p and E. coli YgjD, both of which are also required for tRNA t6A modification; when directed to the cytoplasm, complements t…
YDL103C	879.243	0.171773	0.156815	1.09539	0.273347	0.479218	IV	-	275148	276581	1434	QRI1	UDP-N-acetylglucosamine pyrophosphorylase; catalyzes the formation of UDP-N-acetylglucosamine (UDP-GlcNAc), which is important in cell wall biosynthesis, protein N-glycosylation, and GPI anchor biosynthesis; protein abundance increases in response to DNA replication stress [Source:SGD;Acc:S000002261]
YDL102W	656.771	0.0843833	0.172465	0.489278	0.624645	0.775762	IV	+	276872	280165	3294	POL3	Catalytic subunit of DNA polymerase delta; required for chromosomal DNA replication during mitosis and meiosis, intragenic recombination, repair of double strand DNA breaks, and DNA replication during nucleotide excision repair (NER) [Source:SGD;Acc:S000002260]
YDL101C	563.212	-0.0185108	0.14988	-0.123505	0.901708	0.949031	IV	-	280307	281848	1542	DUN1	Cell-cycle checkpoint serine-threonine kinase; required for DNA damage-induced transcription of certain target genes, phosphorylation of Rad55p and Sml1p, and transient G2/M arrest after DNA damage; Mec1p and Dun1p function in same pathway to regulate both dNTP pools and telomere length; also regulates postreplicative DNA repair [Source:SGD;Acc:S000002259]
YDL100C	4764.74	0.151309	0.157167	0.962732	0.335682	0.543657	IV	-	282112	283176	1065	GET3	Guanine nucleotide exchange factor for Gpa1p; amplifies G protein signaling; functions as a chaperone under ATP-depleted oxidative stress conditions; subunit of the GET complex, which is involved in ATP dependent Golgi to ER trafficking and insertion of tail-anchored (TA) proteins into the ER membrane under non-stress conditions; has low-level ATPase activity; protein abundance increases in respo…
YDL099W	847.495	-0.904635	0.14433	-6.26785	3.66071e-10	1.9689e-07	IV	+	283419	284444	1026	BUG1	Cis-golgi localized protein involved in ER to Golgi transport; forms a complex with the mammalian GRASP65 homolog, Grh1p; mutants are compromised for the fusion of ER-derived vesicles with Golgi membranes [Source:SGD;Acc:S000002257]
YDL098C	258.828	-0.745079	0.295917	-2.51787	0.0118067	0.0678975	IV	-	284581	285165	585	SNU23	Component of the U4/U6.U5 snRNP complex; involved in mRNA splicing via spliceosome [Source:SGD;Acc:S000002256]
YDL097C	2411.34	0.0310367	0.113602	0.273205	0.784696	0.879861	IV	-	285391	286695	1305	RPN6	Essential, non-ATPase regulatory subunit of the 26S proteasome lid; required for the assembly and activity of the 26S proteasome; the human homolog (S9 protein) partially rescues Rpn6p depletion; protein abundance increases in response to DNA replication stress [Source:SGD;Acc:S000002255]
YDL096C	0	NA	NA	NA	NA	NA	IV	-	286998	287324	327	OPI6	Dubious open reading frame; unlikely to encode a functional protein, based on available experimental and comparative sequence data; partially overlaps verified gene PMT1/YDL095W; YDL096C is not essential [Source:SGD;Acc:S000002254]
YDL095W	4348.82	0.40582	0.116192	3.49266	0.000478227	0.00896283	IV	+	287059	289512	2454	PMT1	Protein O-mannosyltransferase of the ER membrane; transfers mannose from dolichyl phosphate-D-mannose to protein serine and threonine residues; 1 of 7 related proteins involved in O-glycosylation which is essential for cell wall rigidity; involved in ER quality control; amino terminus faces cytoplasm, carboxyl terminus faces ER lumen [Source:SGD;Acc:S000002253]
YDL094C	13.8598	0.199279	0.651964	0.30566	0.759863	NA	IV	-	289572	290081	510		Dubious open reading frame; unlikely to encode a functional protein, based on available experimental and comparative sequence data; partially overlaps verfied gene PMT5/YDL093W; YDL094C is not essential [Source:SGD;Acc:S000002252]
YDL093W	988.024	0.0197209	0.134298	0.146844	0.883255	0.939902	IV	+	289909	292140	2232	PMT5	Protein O-mannosyltransferase; transfers mannose residues from dolichyl phosphate-D-mannose to protein serine/threonine residues; acts in a complex with Pmt3p, can instead interact with Pmt2p in some conditions; target for new antifungals [Source:SGD;Acc:S000002251]
YDL092W	1251.65	-0.847779	0.202342	-4.18983	2.79161e-05	0.00130784	IV	+	292781	293221	441	SRP14	Signal recognition particle (SRP) subunit; interacts with the RNA component of SRP to form the Alu domain, which is the region of SRP responsible for arrest of nascent chain elongation during membrane targeting; homolog of mammalian SRP14 [Source:SGD;Acc:S000002250]
YDL091C	384.49	-0.186393	0.194339	-0.959113	0.337502	0.545381	IV	-	293392	294759	1368	UBX3	Subunit of the DSC ubiquitin ligase complex; UBX (ubiquitin regulatory X) domain-containing protein that interacts with Cdc48p; green fluorescent protein (GFP)-fusion protein localizes to the cytoplasm in a punctate pattern; ortholog of fission yeast Ucp10 [Source:SGD;Acc:S000002249]
YDL090C	540.289	0.144044	0.189797	0.758938	0.44789	0.640252	IV	-	295034	296329	1296	RAM1	Beta subunit of the CAAX farnesyltransferase (FTase); this complex prenylates the a-factor mating pheromone and Ras proteins; required for the membrane localization of Ras proteins and a-factor; homolog of the mammalian FTase beta subunit [Source:SGD;Acc:S000002248]
YDL089W	586.21	-0.0594002	0.189894	-0.312807	0.754427	0.860356	IV	+	296820	298274	1455	NUR1	Protein of unknown function; interacts with Csm1p, Lrs4p; required for rDNA repeat stability; null mutant causes increase in unequal sister-chromatid exchange; GFP-fusion protein localizes to the nuclear periphery, possible Cdc28p substrate [Source:SGD;Acc:S000002247]
YDL088C	715.313	-0.1703	0.142896	-1.19178	0.233348	0.434508	IV	-	298417	300003	1587	ASM4	FG-nucleoporin component of central core of nuclear pore complex (NPC); contributes directly to nucleocytoplasmic transport; induces membrane tubulation, which may contribute to nuclear pore assembly; ASM4 has a paralog, NUP53, that arose from the whole genome duplication [Source:SGD;Acc:S000002246]
YDL087C	176.592	0.214255	0.238194	0.899498	0.368388	0.573196	IV	-	300214	300999	786	LUC7	Essential protein associated with the U1 snRNP complex; splicing factor involved in recognition of 5' splice site; contains two zinc finger motifs; N-terminal zinc finger binds pre-mRNA; relocalizes to the cytosol in response to hypoxia [Source:SGD;Acc:S000002245]
YDL086W	416.373	0.310392	0.175071	1.77295	0.076237	0.220447	IV	+	301413	302234	822		Putative carboxymethylenebutenolidase; the authentic, non-tagged protein is detected in highly purified mitochondria in high-throughput studies; YDL086W is not an essential gene [Source:SGD;Acc:S000002244]
YDL086C-A	0	NA	NA	NA	NA	NA	IV	-	301655	302089	435		Dubious open reading frame; unlikely to encode a functional protein, based on available experimental and comparative sequence data; overlaps uncharacterized ORF YDL086W; identified by gene-trapping, microarray expression analysis, and genome-wide homology searching [Source:SGD;Acc:S000028611]
YDL085C-A	863.308	-1.42942	0.309149	-4.62372	3.7692e-06	0.000287853	IV	-	302464	302670	207		Putative protein of unknown function; green fluorescent protein (GFP)-fusion protein localizes to the cytoplasm and nucleus [Source:SGD;Acc:S000007588]
YDL085W	57.1279	0.960407	0.36762	2.6125	0.0089883	0.0574226	IV	+	303211	304848	1638	NDE2	Mitochondrial external NADH dehydrogenase; catalyzes the oxidation of cytosolic NADH; Nde1p and Nde2p are involved in providing the cytosolic NADH to the mitochondrial respiratory chain; NDE2 has a paralog, NDE1, that arose from the whole genome duplication [Source:SGD;Acc:S000002243]
YDL084W	6744.65	0.038692	0.125994	0.307093	0.758772	0.863518	IV	+	305237	306577	1341	SUB2	Component of the TREX complex required for nuclear mRNA export; member of the DEAD-box RNA helicase superfamily and is involved in early and late steps of spliceosome assembly; homolog of the human splicing factor hUAP56; relocalizes from nucleus to cytoplasm upon DNA replication stress [Source:SGD;Acc:S000002242]
YDL083C	26005.9	-0.0522252	0.196656	-0.265566	0.790573	0.883433	IV	-	306926	307789	432	RPS16B	Protein component of the small (40S) ribosomal subunit; homologous to mammalian ribosomal protein S16 and bacterial S9; RPS16B has a paralog, RPS16A, that arose from the whole genome duplication [Source:SGD;Acc:S000002241]
YDL082W	13460	0.117616	0.120202	0.978485	0.327834	0.536607	IV	+	308424	309388	600	RPL13A	Ribosomal 60S subunit protein L13A; not essential for viability; homologous to mammalian ribosomal protein L13, no bacterial homolog; RPL13A has a paralog, RPL13B, that arose from the whole genome duplication [Source:SGD;Acc:S000002240]
YDL081C	21211.9	-0.0500062	0.166716	-0.299949	0.764216	0.86719	IV	-	309802	310122	321	RPP1A	Ribosomal stalk protein P1 alpha; involved in the interaction between translational elongation factors and the ribosome; free (non-ribosomal) P1 stimulates the phosphorylation of the eIF2 alpha subunit (Sui2p) by Gcn2p; accumulation of P1 in the cytoplasm is regulated by phosphorylation and interaction with the P2 stalk component [Source:SGD;Acc:S000002239]
YDL080C	646.796	0.21294	0.162952	1.30677	0.191291	0.381799	IV	-	310642	312471	1830	THI3	Regulatory protein that binds Pdc2p and Thi2p transcription factors; activates thiamine biosynthesis transcription factors Pdc2p and Thi2p by binding to them, but releases and de-activates them upon binding to thiamine pyrophosphate (TPP), the end product of the pathway; has similarity to decarboxylases but enzymatic activity is not detected [Source:SGD;Acc:S000002238]
YDL079C	258.384	0.12204	0.207077	0.589345	0.55563	0.726633	IV	-	312951	314748	1506	MRK1	Glycogen synthase kinase 3 (GSK-3) homolog; one of four GSK-3 homologs in S. cerevisiae that function to activate Msn2p-dependent transcription of stress responsive genes and that function in protein degradation; MRK1 has a paralog, RIM11, that arose from the whole genome duplication [Source:SGD;Acc:S000002237]
YDL078C	3404.74	0.0995668	0.134176	0.74206	0.458051	0.649326	IV	-	315357	316388	1032	MDH3	Peroxisomal malate dehydrogenase; catalyzes interconversion of malate and oxaloacetate; involved in the glyoxylate cycle [Source:SGD;Acc:S000002236]
YDL077C	386.746	0.0339972	0.161774	0.210153	0.833549	0.911183	IV	-	316971	320120	3150	VAM6	Subunit of the HOPS endocytic tethering complex; vacuole membrane protein that functions as a Rab GTPase effector, interacting with both GTP- and GDP-bound conformations of Ypt7p, facilitating tethering and promoting several membrane fusion events at the late endosome and vacuole; required for both membrane and protein trafficking [Source:SGD;Acc:S000002235]
YDL076C	789.514	-0.0943496	0.15932	-0.5922	0.553716	0.724894	IV	-	320668	321552	885	RXT3	Component of the Rpd3L histone deacetylase complex; involved in histone deacetylation; protein abundance increases in response to DNA replication stress [Source:SGD;Acc:S000002234]
YDL075W	24800.5	-0.737933	0.227492	-3.24378	0.00117956	0.0157322	IV	+	322226	322988	342	RPL31A	Ribosomal 60S subunit protein L31A; associates with karyopherin Sxm1p; loss of both Rpl31p and Rpl39p confers lethality; homologous to mammalian ribosomal protein L31, no bacterial homolog; RPL31A has a paralog, RPL31B, that arose from the whole genome duplication [Source:SGD;Acc:S000002233]
snR63	381.274	-0.468315	0.276911	-1.69121	0.0907963	0.245128	IV	-	323217	323471	255		C/D box small nucleolar RNA (snoRNA); guides 2'-O-methylation of large subunit (LSU) rRNA at position A2256 [Source:SGD;Acc:S000006454]
YDL074C	1190.37	-0.677326	0.145083	-4.66855	3.0333e-06	0.000245748	IV	-	324047	326149	2103	BRE1	E3 ubiquitin ligase; forms heterodimer with Rad6p to monoubiquinate histone H2B-K123, which is required for the subsequent methylation of histone H3-K4 and H3-K79; required for DSBR, transcription, silencing, and checkpoint control; interacts with RNA-binding protein Npl3p, linking histone ubiquitination to mRNA processing; Bre1p-dependent histone ubiquitination promotes pre-mRNA splicing [Source…
YDL073W	858.141	-0.30822	0.16334	-1.88699	0.0591621	0.187509	IV	+	326613	329567	2955		Putative protein of unknown function; YDL073W is not an essential gene [Source:SGD;Acc:S000002231]
YDL072C	2065.05	0.189324	0.15763	1.20106	0.229727	0.429949	IV	-	329836	330447	612	YET3	Protein of unknown function; YET3 null mutant decreases the level of secreted invertase; homolog of human BAP31 protein; protein abundance increases in response to DNA replication stress [Source:SGD;Acc:S000002230]
YDL071C	70.2903	0.0692717	0.332978	0.208036	0.8352	0.911559	IV	-	330666	331040	375		Dubious open reading frame; unlikely to encode a functional protein, based on available experimental and comparative sequence data; partially overlaps the verified ORF BDF2/YDL070W [Source:SGD;Acc:S000002229]
YDL070W	2366.17	-0.314727	0.157627	-1.99666	0.0458624	0.158122	IV	+	331024	332940	1917	BDF2	Protein involved in transcription initiation; acts at TATA-containing promoters; associates with the basal transcription factor TFIID; contains two bromodomains; corresponds to the C-terminal region of mammalian TAF1; redundant with Bdf1p; protein abundance increases in response to DNA replication stress; BDF2 has a paralog, BDF1, that arose from the whole genome duplication [Source:SGD;Acc:S0000…
YDL069C	134.676	-0.865835	0.416576	-2.07846	0.0376672	0.140559	IV	-	333121	333810	690	CBS1	Mitochondrial translational activator of the COB mRNA; membrane protein that interacts with translating ribosomes, acts on the COB mRNA 5'-untranslated leader [Source:SGD;Acc:S000002227]
YDL068W	1.56833	-4.63957	2.66538	-1.74067	0.0817406	NA	IV	+	333500	333829	330		Dubious open reading frame; unlikely to encode a functional protein, based on available experimental and comparative sequence data [Source:SGD;Acc:S000002226]
YDL067C	1181.37	-0.837228	0.232923	-3.59444	0.000325093	0.0071354	IV	-	334217	334396	180	COX9	Subunit VIIa of cytochrome c oxidase (Complex IV); Complex IV is the terminal member of the mitochondrial inner membrane electron transport chain [Source:SGD;Acc:S000002225]
YDL066W	1276.68	0.199816	0.124793	1.60118	0.109338	0.275195	IV	+	334835	336121	1287	IDP1	Mitochondrial NADP-specific isocitrate dehydrogenase; catalyzes the oxidation of isocitrate to alpha-ketoglutarate; not required for mitochondrial respiration and may function to divert alpha-ketoglutarate to biosynthetic processes [Source:SGD;Acc:S000002224]
YDL065C	691.667	-0.993584	0.16968	-5.85565	4.75155e-09	1.20871e-06	IV	-	336249	337277	1029	PEX19	Chaperone and import receptor for newly-synthesized class I PMPs; binds peroxisomal membrane proteins (PMPs) in the cytoplasm and delivers them to the peroxisome for subsequent insertion into the peroxisomal membrane; interacts with Myo2p and contributes to peroxisome partitioning [Source:SGD;Acc:S000002223]
YDL064W	1284.77	-0.312234	0.181135	-1.72377	0.0847503	0.236005	IV	+	337487	338070	474	UBC9	SUMO-conjugating enzyme involved in the Smt3p conjugation pathway; nuclear protein required for S- and M-phase cyclin degradation and mitotic control; involved in proteolysis mediated by the anaphase-promoting complex cyclosome (APCC) [Source:SGD;Acc:S000002222]
YDL063C	1026.4	-0.326991	0.170518	-1.91764	0.0551572	0.179303	IV	-	338272	340134	1863	SYO1	Transport adaptor or symportin; facilitates synchronized nuclear coimport of the two 5S-rRNA binding proteins Rpl5p and Rpl11p; required for biogenesis of the large ribosomal subunit; green fluorescent protein (GFP)-fusion protein localizes to the cytoplasm and nucleus [Source:SGD;Acc:S000002221]
YDL062W	2.70305	-1.54559	1.68718	-0.916076	0.359627	NA	IV	+	339857	340282	426		Dubious open reading frame; unlikely to encode a functional protein, based on available experimental and comparative sequence data; partially overlaps uncharacterized ORF YDL063C; YDL062W is not essential [Source:SGD;Acc:S000002220]
YDL061C	10309.3	0.0491926	0.154635	0.318121	0.750393	0.859023	IV	-	340628	340798	171	RPS29B	Protein component of the small (40S) ribosomal subunit; homologous to mammalian ribosomal protein S29 and bacterial S14; RPS29B has a paralog, RPS29A, that arose from the whole genome duplication [Source:SGD;Acc:S000002219]
YDL060W	2204.18	0.101784	0.128011	0.795121	0.426543	0.621775	IV	+	341619	343985	2367	TSR1	Protein required for processing of 20S pre-rRNA in the cytoplasm; associates with pre-40S ribosomal particles; inhibits the premature association of 60S subunits with assembling 40S subunits in the cytoplasm; similar to Bms1p; relocalizes from nucleus to cytoplasm upon DNA replication stress [Source:SGD;Acc:S000002218]
YDL059C	165.161	-0.2219	0.242573	-0.914776	0.360309	0.565204	IV	-	344237	344953	717	RAD59	Protein involved DNA double-strand break repair; repairs breaks in DNA during vegetative growth via recombination and single-strand annealing; anneals complementary single-stranded DNA; forms nuclear foci upon DNA replication stress; required for loading of Rad52p to DSBs; paralog of Rad52p [Source:SGD;Acc:S000002217]
YDL058W	290.205	-0.676119	0.190325	-3.55244	0.000381669	0.00785168	IV	+	345665	351037	5373	USO1	Essential protein involved in vesicle-mediated ER to Golgi transport; binds membranes and functions during vesicle docking to the Golgi; required for assembly of the ER-to-Golgi SNARE complex [Source:SGD;Acc:S000002216]
YDL057W	160.927	-0.0811161	0.24545	-0.330478	0.741038	0.852164	IV	+	351434	352420	987		Putative protein of unknown function; YDL057W is not an essential gene [Source:SGD;Acc:S000002215]
YDL056W	507.693	-0.0966206	0.17673	-0.546712	0.584576	0.74577	IV	+	352877	355378	2502	MBP1	Transcription factor; involved in regulation of cell cycle progression from G1 to S phase, forms a complex with Swi6p that binds to MluI cell cycle box regulatory element in promoters of DNA synthesis genes [Source:SGD;Acc:S000002214]
YDL055C	26725.8	0.0308345	0.129143	0.238762	0.81129	0.89652	IV	-	355674	356759	1086	PSA1	GDP-mannose pyrophosphorylase (mannose-1-phosphate guanyltransferase); synthesizes GDP-mannose from GTP and mannose-1-phosphate in cell wall biosynthesis; required for normal cell wall structure [Source:SGD;Acc:S000002213]
tK(UUU)D	13.1943	-1.06299	0.823146	-1.29137	0.196575	NA	IV	+	359577	359672	73		Lysine tRNA (tRNA-Lys), predicted by tRNAscan-SE analysis; thiolation of uridine at wobble position (34) requires Ncs6p [Source:SGD;Acc:S000006629]
YDL054C	645.736	0.0957687	0.167921	0.570318	0.568462	0.735137	IV	-	359825	361285	1461	MCH1	Protein with similarity to mammalian monocarboxylate permeases; monocarboxylate permeases are involved in transport of monocarboxylic acids across the plasma membrane but mutant is not deficient in monocarboxylate transport [Source:SGD;Acc:S000002212]
YDL053C	828.035	-0.375712	0.147163	-2.55303	0.0106791	0.0642245	IV	-	361699	362256	558	PBP4	Pbp1p binding protein; interacts strongly with Pab1p-binding protein 1 (Pbp1p) in the yeast two-hybrid system; also interacts with Lsm12p in a copurification assay; relative distribution to the nucleus increases upon DNA replication stress [Source:SGD;Acc:S000002211]
YDL052C	2622.57	0.566679	0.137601	4.11827	3.81725e-05	0.00161115	IV	-	362672	363583	912	SLC1	1-acyl-sn-glycerol-3-phosphate acyltransferase; catalyzes the acylation of lysophosphatidic acid to form phosphatidic acid, a key intermediate in lipid metabolism; enzymatic activity detected in lipid particles and microsomes [Source:SGD;Acc:S000002210]
YDL051W	2180.78	-0.20694	0.147887	-1.39932	0.161718	0.345362	IV	+	363952	364779	828	LHP1	RNA binding protein required for maturation of tRNA and U6 snRNA; acts as a molecular chaperone for RNAs transcribed by polymerase III; homologous to human La (SS-B) autoantigen [Source:SGD;Acc:S000002209]
YDL050C	27.9091	-0.305425	0.447768	-0.682105	0.495172	NA	IV	-	364446	364817	372		Dubious open reading frame; unlikely to encode a functional protein, based on available experimental and comparative sequence data [Source:SGD;Acc:S000002208]
YDL049C	134.768	-0.588159	0.24767	-2.37477	0.0175598	0.0863281	IV	-	365068	365874	807	KNH1	Protein with similarity to Kre9p; Kre9p is involved in cell wall beta 1,6-glucan synthesis; overproduction suppresses growth defects of a kre9 null mutant; required for propionic acid resistance [Source:SGD;Acc:S000002207]
YDL048C	294.254	0.180399	0.189219	0.953385	0.340395	0.547527	IV	-	366739	368211	1473	STP4	Protein containing a Kruppel-type zinc-finger domain; similar to Stp1p, Stp2p; predicted transcription factor; relative distribution to the nucleus increases upon DNA replication stress; STP4 has a paralog, STP3, that arose from the whole genome duplication [Source:SGD;Acc:S000002206]
YDL047W	2436.38	0.234353	0.11974	1.95718	0.0503268	0.169941	IV	+	369771	370706	936	SIT4	Type 2A-related serine-threonine phosphatase; functions in the G1/S transition of the mitotic cycle; regulator of COPII coat dephosphorylation; required for ER to Golgi traffic; interacts with Hrr25p kinase; cytoplasmic and nuclear protein that modulates functions mediated by Pkc1p including cell wall and actin cytoskeleton organization; similar to human PP6 [Source:SGD;Acc:S000002205]
YDL046W	2891.35	0.378643	0.129989	2.91288	0.00358107	0.0312433	IV	+	371240	371761	522	NPC2	Functional homolog of human NPC2/He1; human NPC2 is a cholesterol-binding protein whose deficiency causes Niemann-Pick type C2 disease involving retention of cholesterol in lysosomes [Source:SGD;Acc:S000002204]
YDL045W-A	695.323	-0.194134	0.208503	-0.931085	0.35181	0.557991	IV	+	372248	372535	288	MRP10	Mitochondrial ribosomal protein of the small subunit; contains twin cysteine-x9-cysteine motifs; oxidized by Mia40p during import into mitochondria [Source:SGD;Acc:S000006430]
YDL045C	523.362	-0.0157688	0.161557	-0.0976057	0.922245	0.957274	IV	-	372688	373608	921	FAD1	Flavin adenine dinucleotide (FAD) synthetase; performs the second step in synthesis of FAD from riboflavin [Source:SGD;Acc:S000002203]
YDL044C	255.888	-0.612865	0.241083	-2.54213	0.0110178	0.0652062	IV	-	373967	375289	1323	MTF2	Mitochondrial protein that interacts with mitochondrial RNA polymerase; interacts with an N-terminal region of mitochondrial RNA polymerase (Rpo41p) and couples RNA processing and translation to transcription [Source:SGD;Acc:S000002202]
YDL043C	527.004	-0.408683	0.203911	-2.00422	0.0450464	0.156958	IV	-	375680	376480	801	PRP11	Subunit of the SF3a splicing factor complex; required for spliceosome assembly [Source:SGD;Acc:S000002201]
YDL042C	504.516	0.191695	0.175325	1.09337	0.274232	0.480137	IV	-	376757	378445	1689	SIR2	Conserved NAD+ dependent histone deacetylase of the Sirtuin family; involved in regulation of lifespan; plays roles in silencing at HML, HMR, telomeres, and the rDNA locus; negatively regulates initiation of DNA replication; functions as a regulator of autophagy like mammalian homolog SIRT1, and also of mitophagy; SIR2 has a paralog, HST1, that arose from the whole genome duplication [Source:SGD;…
YDL041W	0.164861	1.4502	4.99503	0.290329	0.771565	NA	IV	+	378102	378455	354		Dubious open reading frame; unlikely to encode a functional protein, based on available experimental and comparative sequence data; overlaps the verified gene SIR2/YDL042C [Source:SGD;Acc:S000002199]
YDL040C	2052.73	0.284764	0.145855	1.95239	0.0508924	0.171332	IV	-	378874	381438	2565	NAT1	Subunit of protein N-terminal acetyltransferase NatA; NatA is comprised of Nat1p, Ard1p, and Nat5p; N-terminally acetylates many proteins, which influences multiple processes such as the cell cycle, heat-shock resistance, mating, sporulation, and telomeric silencing [Source:SGD;Acc:S000002198]
YDL039C	557.531	0.288297	0.224244	1.28564	0.198567	0.391479	IV	-	381985	384081	2097	PRM7	Pheromone-regulated protein; predicted to have one transmembrane segment; promoter contains Gcn4p binding elements [Source:SGD;Acc:S000002197]
YDL037C	256.408	0.579445	0.198511	2.91896	0.00351199	0.031008	IV	-	384601	385587	987	BSC1	Protein of unconfirmed function; similar to cell surface flocculin Flo11p; ORF exhibits genomic organization compatible with a translational readthrough-dependent mode of expression [Source:SGD;Acc:S000002195]
YDL036C	528.64	-0.161564	0.178836	-0.90342	0.366303	0.570788	IV	-	387513	388901	1389	PUS9	Mitochondrial tRNA:pseudouridine synthase; catalyzes the formation of pseudouridine at position 32 in mitochondrial tRNAs; contains an N-terminal mitochondrial targeting sequence; PUS9 has a paralog, RIB2, that arose from the whole genome duplication [Source:SGD;Acc:S000002194]
YDL035C	685.68	-0.155687	0.155706	-0.999877	0.31737	0.525975	IV	-	389172	392057	2886	GPR1	Plasma membrane G protein coupled receptor (GPCR); interacts with the heterotrimeric G protein alpha subunit, Gpa2p, and with Plc1p; sensor that integrates nutritional signals with the modulation of cell fate via PKA and cAMP synthesis [Source:SGD;Acc:S000002193]
YDL034W	25.1434	-0.525289	0.519861	-1.01044	0.312284	NA	IV	+	391783	392127	345		Dubious open reading frame; unlikely to encode a functional protein, based on available experimental and comparative sequence data; partially overlaps with verified gene GPR1/YDL035C; YDL034W is not an essential gene [Source:SGD;Acc:S000002192]
YDL033C	384.379	0.314093	0.201658	1.55755	0.119339	0.289267	IV	-	392659	393912	1254	SLM3	tRNA-specific 2-thiouridylase; responsible for 2-thiolation of the wobble base of mitochondrial tRNAs; human ortholog is implicated in myoclonus epilepsy associated with ragged red fibers (MERRF) [Source:SGD;Acc:S000002191]
YDL032W	0.176179	1.49853	4.99165	0.300207	0.764019	NA	IV	+	393690	394001	312		Dubious open reading frame; unlikely to encode a functional protein, based on available experimental and comparative sequence data; partially overlaps verified gene SLM3/YDL033C; YDL032W is not an essential gene [Source:SGD;Acc:S000002190]
YDL031W	1772.53	-0.229701	0.144527	-1.58933	0.111985	0.279087	IV	+	394217	397204	2988	DBP10	Putative ATP-dependent RNA helicase of the DEAD-box protein family; constituent of 66S pre-ribosomal particles; essential protein involved in ribosome biogenesis [Source:SGD;Acc:S000002189]
YDL030W	524.14	-0.108933	0.1471	-0.740538	0.458974	0.649766	IV	+	397537	399129	1593	PRP9	Subunit of the SF3a splicing factor complex; required for spliceosome assembly; acts after the formation of the U1 snRNP-pre-mRNA complex [Source:SGD;Acc:S000002188]
YDL029W	3653.98	0.0956914	0.119418	0.801311	0.422951	0.620091	IV	+	399340	400638	1176	ARP2	Essential component of the Arp2/3 complex; Arp2/3 is a highly conserved actin nucleation center required for the motility and integrity of actin patches; involved in endocytosis and membrane growth and polarity; required for efficient Golgi-to-ER trafficking in COPI mutants [Source:SGD;Acc:S000002187]
YDL028C	468.142	-0.160882	0.15626	-1.02958	0.303208	0.511927	IV	-	400997	403291	2295	MPS1	Dual-specificity kinase; autophosphorylation required for function; required for spindle pole body (SPB) duplication and spindle checkpoint function; contributes to bi-orientation by promoting formation of force-generating kinetochore-microtubule attachments in meiosis I; substrates include SPB proteins Spc42p, Spc110p, and Spc98p, mitotic exit network protein Mob1p, kinetochore protein Cnn1p, an…
YDL027C	356.951	-0.0746679	0.196453	-0.38008	0.703886	0.827708	IV	-	403695	404957	1263		Putative protein of unknown function; the authentic, non-tagged protein is detected in highly purified mitochondria in high-throughput studies; YDL027C is not an essential gene [Source:SGD;Acc:S000002185]
YDL026W	0.673287	-0.992557	2.9797	-0.333107	0.739054	NA	IV	+	404749	405060	312		Dubious open reading frame; unlikely to encode a functional protein, based on available experimental and comparative sequence data [Source:SGD;Acc:S000002184]
YDL025C	492.373	0.106912	0.161778	0.660857	0.508704	0.688356	IV	-	405344	407206	1863	RTK1	Putative protein kinase, potentially phosphorylated by Cdc28p; interacts with ribosome biogenesis factors, Cka2, Gus1 and Arc1; protein abundance increases in response to DNA replication stress [Source:SGD;Acc:S000002183]
YDL025W-A	0	NA	NA	NA	NA	NA	IV	+	405410	405514	105		Dubious open reading frame; unlikely to encode a functional protein, based on available experimental and comparative sequence data; completely overlaps the ORF YDL025C; identified by gene-trapping, microarray expression analysis, and genome-wide homology searching [Source:SGD;Acc:S000028610]
YDL024C	30.0962	0.189428	0.501593	0.377654	0.705688	NA	IV	-	408451	409857	1407	DIA3	Protein of unknown function; involved in invasive and pseudohyphal growth [Source:SGD;Acc:S000002182]
YDL022C-A	0.465534	0.0454516	3.82224	0.0118914	0.990512	NA	IV	-	409808	410056	249		Protein of unknown function; partially overlaps the verified gene DIA3; identified by fungal homology and RT-PCR; mRNA identified as translated by ribosome profiling data [Source:SGD;Acc:S000028537]
tA(AGC)D	1.05667	-0.718896	2.88634	-0.249068	0.803308	NA	IV	+	410379	410451	73		Alanine tRNA (tRNA-Ala), predicted by tRNAscan-SE analysis; one of 11 nuclear tRNA genes containing the tDNA-anticodon AGC (converted to IGC in the mature tRNA), decodes GCU and GCC codons into alanine, one of 16 nuclear tRNAs for alanine [Source:SGD;Acc:S000006510]
YDL023C	0.749892	-2.30204	3.8345	-0.600349	0.548274	NA	IV	-	411761	412081	321		Dubious open reading frame; unlikely to encode a functional protein, based on available experimental and comparative sequence data; not conserved in other Saccharomyces species; overlaps the verified gene GPD1; deletion confers sensitivity to GSAO; deletion in cyr1 mutant results in loss of stress resistance [Source:SGD;Acc:S000002181]
YDL022W	788.61	0.203609	0.181881	1.11946	0.262945	0.466496	IV	+	411825	413000	1176	GPD1	NAD-dependent glycerol-3-phosphate dehydrogenase; key enzyme of glycerol synthesis, essential for growth under osmotic stress; expression regulated by high-osmolarity glycerol response pathway; protein abundance increases in response to DNA replication stress; constitutively inactivated via phosphorylation by the protein kinases YPK1 and YPK2, dephosphorylation increases catalytic activity; GPD1 …
YDL021W	118.856	-0.128555	0.2557	-0.502758	0.615134	0.767478	IV	+	413953	414888	936	GPM2	Homolog of Gpm1p phosphoglycerate mutase; converts 3-phosphoglycerate to 2-phosphoglycerate in glycolysis; may be non-functional; GPM2 has a paralog, GPM3, that arose from the whole genome duplication [Source:SGD;Acc:S000002179]
YDL020C	1147.16	0.0646363	0.12485	0.517713	0.604659	0.760427	IV	-	415113	416708	1596	RPN4	Transcription factor that stimulates expression of proteasome genes; Rpn4p levels are in turn regulated by the 26S proteasome in a negative feedback control mechanism; RPN4 is transcriptionally regulated by various stress responses; relative distribution to the nucleus increases upon DNA replication stress [Source:SGD;Acc:S000002178]
YDL019C	1067.78	0.313297	0.13365	2.34416	0.0190698	0.0908669	IV	-	417663	421514	3852	OSH2	Member of an oxysterol-binding protein family with seven members; in S. cerevisiae, family members have overlapping, redundant functions in sterol metabolism and collectively perform a function essential for viability; OSH2 has a paralog, SWH1, that arose from the whole genome duplication [Source:SGD;Acc:S000002177]
YDL018C	952.757	-0.141237	0.261695	-0.539701	0.589403	0.749122	IV	-	422833	423510	678	ERP3	Protein with similarity to Emp24p and Erv25p; member of the p24 family involved in ER to Golgi transport [Source:SGD;Acc:S000002176]
YDL017W	318.343	0.0719361	0.190388	0.377839	0.70555	0.828165	IV	+	424209	425732	1524	CDC7	DDK (Dbf4-dependent kinase) catalytic subunit; required for origin firing and replication fork progression in mitotic S phase through phosphorylation of Mcm2-7p complexes and Cdc45p; kinase activity correlates with cyclical DBF4 expression; required for pre-meiotic DNA replication, meiotic DSB formation, recruitment of the monopolin complex to kinetochores during meiosis I and as a gene-specific …
YDL016C	96.7612	-0.0641715	0.304584	-0.210686	0.833132	0.910906	IV	-	425570	425872	303		Dubious open reading frame; unlikely to encode a functional protein, based on available experimental and comparative sequence data; partially overlaps the verified ORF CDC7/YDL153C, the catalytic subunit of a complex that regulates DNA replication [Source:SGD;Acc:S000002174]
YDL015C	5273.5	0.24602	0.16816	1.46302	0.143463	0.321725	IV	-	426002	426934	933	TSC13	Enoyl reductase; catalyzes the last step in each cycle of very long chain fatty acid elongation; localizes to the ER, highly enriched in a structure marking nuclear-vacuolar junctions; coimmunoprecipitates with elongases Fen1p and Sur4p; protein increases in abundance and relative distribution to ER foci increases upon DNA replication stress [Source:SGD;Acc:S000002173]
YDL014W	12760.1	0.341435	0.13479	2.53309	0.0113061	0.0662096	IV	+	427364	428347	984	NOP1	Histone glutamine methyltransferase, modifies H2A at Q105 in nucleolus; component of the small subunit processome complex, which is required for processing of pre-18S rRNA; ortholog of mammalian fibrillarin [Source:SGD;Acc:S000002172]
YDL013W	796.514	0.123815	0.153609	0.806038	0.420221	0.618624	IV	+	429067	430926	1860	SLX5	Subunit of the Slx5-Slx8 SUMO-targeted ubiquitin ligase complex; stimulated by SUMO-modified substrates; contains a RING domain and two SIMs (SUMO-interacting motifs); forms SUMO-dependent nuclear foci, including DNA repair centers; the SUMO-targeted ubiquitin ligase complex is also known as the STUbL complex [Source:SGD;Acc:S000002171]
YDL012C	842.385	0.200449	0.154606	1.29652	0.194797	0.386754	IV	-	431108	431517	324		Tail-anchored plasma membrane protein with a conserved CYSTM module; possibly involved in response to stress; may contribute to non-homologous end-joining (NHEJ) based on ydl012c htz1 double null phenotype; YDL012C has a paralog, YBR016W, that arose from the whole genome duplication [Source:SGD;Acc:S000002170]
YDL011C	1.87815	-1.15614	2.24417	-0.515174	0.606431	NA	IV	-	432308	432631	324		Dubious open reading frame; unlikely to encode a functional protein, based on available experimental and comparative sequence data; overlaps the uncharacterized ORF YDL010W [Source:SGD;Acc:S000002169]
YDL010W	373.543	-0.180452	0.167149	-1.07959	0.280326	0.487285	IV	+	432330	433025	696	GRX6	Cis-golgi localized monothiol glutaredoxin, binds Fe-S cluster; more similar in activity to dithiol than other monothiol glutaredoxins; involved in the oxidative stress response; GRX6 has a paralog, GRX7, that arose from the whole genome duplication [Source:SGD;Acc:S000002168]
YDL009C	165.767	-0.520869	0.247021	-2.1086	0.0349791	0.134768	IV	-	432925	433248	324		Protein of unknown function; mRNA identified as translated by ribosome profiling data; partially overlaps the verified ORF YDL010W; YDL009C is not an essential gene [Source:SGD;Acc:S000002167]
YDL008W	581.859	-0.543025	0.2749	-1.97536	0.0482279	0.164547	IV	+	433497	433994	498	APC11	Catalytic core subunit, Anaphase-Promoting Complex/Cyclosome (APC/C); which is a ubiquitin-protein ligase required for degradation of anaphase inhibitors, including mitotic cyclins, during the metaphase/anaphase transition; contains a RING-H2 domain that is required for activity [Source:SGD;Acc:S000002166]
tT(AGU)D	3.98002	-0.423641	1.19596	-0.354228	0.723168	NA	IV	-	434264	434336	73		Threonine tRNA (tRNA-Thr), predicted by tRNAscan-SE analysis [Source:SGD;Acc:S000006739]
YDL007C-A	0.352358	2.50774	4.88911	0.512924	0.608005	NA	IV	-	436567	436824	258		Putative protein of unknown function [Source:SGD;Acc:S000113557]
tS(AGA)D1	0	NA	NA	NA	NA	NA	IV	+	437772	437853	82		Serine tRNA (tRNA-Ser), predicted by tRNAscan-SE analysis [Source:SGD;Acc:S000006721]
YDL007W	3911.19	-0.138382	0.121247	-1.14132	0.253737	0.457054	IV	+	438047	439360	1314	RPT2	ATPase of the 19S regulatory particle of the 26S proteasome; one of six ATPases of the regulatory particle; involved in the degradation of ubiquitinated substrates; required for normal peptide hydrolysis by the core 20S particle; N-myristoylation of Rpt2p at Gly2 is involved in regulating the proper intracellular distribution of proteasome activity by controlling the nuclear localization of the 2…
YDL006W	872.234	0.0644043	0.26392	0.24403	0.807207	0.894313	IV	+	439909	440754	846	PTC1	Type 2C protein phosphatase (PP2C); dephosphorylates Hog1p, inactivating osmosensing MAPK cascade; involved in Fus3p activation during pheromone response; deletion affects precursor tRNA splicing, mitochondrial inheritance, and sporulation [Source:SGD;Acc:S000002164]
YDL005C	640.237	-0.456103	0.172485	-2.6443	0.00818598	0.053817	IV	-	441014	442309	1296	MED2	Subunit of the RNA polymerase II mediator complex; associates with core polymerase subunits to form the RNA polymerase II holoenzyme; essential for transcriptional regulation; relocalizes to the cytosol in response to hypoxia [Source:SGD;Acc:S000002163]
YDL004W	2774.46	-0.176033	0.175696	-1.00192	0.316383	0.525145	IV	+	443029	443511	483	ATP16	Delta subunit of the central stalk of mitochondrial F1F0 ATP synthase; F1F0 ATP synthase is a large, evolutionarily conserved enzyme complex required for ATP synthesis; F1 translationally regulates ATP6 and ATP8 expression to achieve a balanced output of ATP synthase genes encoded in nucleus and mitochondria; phosphorylated [Source:SGD;Acc:S000002162]
YDL003W	1346.5	-0.650548	0.14386	-4.52208	6.12355e-06	0.000401633	IV	+	444683	446383	1701	MCD1	Essential alpha-kleisin subunit of the cohesin complex; required for sister chromatid cohesion in mitosis and meiosis; apoptosis induces cleavage and translocation of a C-terminal fragment to mitochondria; expression peaks in S phase [Source:SGD;Acc:S000002161]
YDL002C	1046.97	-0.612406	0.201238	-3.0432	0.00234079	0.0239009	IV	-	446967	447578	612	NHP10	Non-essential INO80 chromatin remodeling complex subunit; preferentially binds DNA ends, protecting them from exonucleatic cleavage; deletion affects telomere maintenance via recombination; related to mammalian high mobility group proteins [Source:SGD;Acc:S000002160]
YDL001W	400.945	-0.431196	0.173746	-2.48176	0.0130737	0.0718793	IV	+	447984	449276	1293	RMD1	Cytoplasmic protein required for sporulation [Source:SGD;Acc:S000002159]
YDR001C	958.192	0.272158	0.142126	1.91491	0.0555037	0.17959	IV	-	450220	452475	2256	NTH1	Neutral trehalase, degrades trehalose; required for thermotolerance and may mediate resistance to other cellular stresses; may be phosphorylated by Cdc28p; inhibited by Dcs1p; NTH1 has a paralog, NTH2, that arose from the whole genome duplication [Source:SGD;Acc:S000002408]
YDR002W	9553.58	-0.538025	0.24122	-2.23043	0.0257189	0.11021	IV	+	453045	453650	606	YRB1	Ran GTPase binding protein; involved in nuclear protein import and RNA export, ubiquitin-mediated protein degradation during the cell cycle; shuttles between the nucleus and cytoplasm; is essential; homolog of human RanBP1 [Source:SGD;Acc:S000002409]
YDR003W	581.501	0.318791	0.15379	2.0729	0.038182	0.141532	IV	+	454122	454754	633	RCR2	Vacuolar protein; presumably functions within the endosomal-vacuolar trafficking pathway, affecting events that determine whether plasma membrane proteins are degraded or routed to the plasma membrane; RCR2 has a paralog, RCR1, that arose from the whole genome duplication [Source:SGD;Acc:S000002410]
YDR003W-A	194.605	0.204672	0.242766	0.843084	0.399182	0.600496	IV	+	454782	454904	123		Putative protein of unknown function; identified by expression profiling and mass spectrometry [Source:SGD;Acc:S000028819]
YDR004W	1069.28	-0.0317101	0.162835	-0.194738	0.845598	0.917697	IV	+	455201	456583	1383	RAD57	Protein that stimulates strand exchange; stimulates strand exchange by stabilizing the binding of Rad51p to single-stranded DNA; involved in the recombinational repair of double-strand breaks in DNA during vegetative growth and meiosis; forms heterodimer with Rad55p [Source:SGD;Acc:S000002411]
YDR005C	648.51	-0.268467	0.237495	-1.13041	0.258303	0.462536	IV	-	456836	458103	1188	MAF1	Highly conserved negative regulator of RNA polymerase III; involved in tRNA processing and stability; inhibits tRNA degradation via rapid tRNA decay (RTD) pathway; binds N-terminal domain of Rpc160p subunit of Pol III to prevent closed-complex formation; localization and activity are regulated by phosphorylation, mediated by TORC1, protein kinase A, and Sch9p; localizes to cytoplasm during vegeta…
YDR006C	1078.35	0.205269	0.17781	1.15443	0.248323	0.451745	IV	-	458542	461247	2706	SOK1	Protein of unknown function; overexpression suppresses the growth defect of mutants lacking protein kinase A activity; involved in cAMP-mediated signaling; localized to the nucleus; similar to the mouse testis-specific protein PBS13 [Source:SGD;Acc:S000002413]
YDR007W	1053.38	-0.0720788	0.198518	-0.363083	0.716543	0.836066	IV	+	461842	462516	675	TRP1	Phosphoribosylanthranilate isomerase; catalyzes the third step in tryptophan biosynthesis; in 2004, the sequence of TRP1 from strain S228C was updated by changing the previously annotated internal STOP (TAA) to serine (TCA) [Source:SGD;Acc:S000002414]
YDR008C	13.9874	-0.789142	0.654839	-1.20509	0.228167	NA	IV	-	462252	462602	351		Dubious open reading frame; unlikely to encode a functional protein, based on available experimental and comparative sequence data; partially overlaps TRP1/YDR007W on opposite strand [Source:SGD;Acc:S000002415]
YDR009W	112.838	0.119801	0.258405	0.463618	0.642921	0.787929	IV	+	463434	464996	1563	GAL3	Transcriptional regulator; involved in activation of the GAL genes in response to galactose; forms a complex with Gal80p to relieve Gal80p inhibition of Gal4p; binds galactose and ATP but does not have galactokinase activity; GAL3 has a paralog, GAL1, that arose from the whole genome duplication [Source:SGD;Acc:S000002416]
YDR010C	22.2509	-0.000731305	0.572527	-0.00127733	0.998981	NA	IV	-	465051	465383	333		Dubious open reading frame; unlikely to encode a functional protein, based on available experimental and comparative sequence data [Source:SGD;Acc:S000002417]
YDR011W	5492.08	-0.0519093	0.133469	-0.388923	0.697333	0.822442	IV	+	465919	470424	4506	SNQ2	Plasma membrane ATP-binding cassette (ABC) transporter; multidrug transporter involved in multidrug resistance and resistance to singlet oxygen species [Source:SGD;Acc:S000002418]
YDR012W	14940.7	0.464902	0.132738	3.50242	0.000461059	0.008833	IV	+	471853	472941	1089	RPL4B	Ribosomal 60S subunit protein L4B; homologous to mammalian ribosomal protein L4 and bacterial L4; RPL4B has a paralog, RPL4A, that arose from the whole genome duplication [Source:SGD;Acc:S000002419]
YDR013W	411.822	-0.440847	0.183709	-2.3997	0.0164085	0.083086	IV	+	473157	473783	627	PSF1	Subunit of the GINS complex (Sld5p, Psf1p, Psf2p, Psf3p); complex is localized to DNA replication origins and implicated in assembly of the DNA replication machinery [Source:SGD;Acc:S000002420]
YDR014W	204.152	-0.506129	0.201629	-2.5102	0.0120663	0.0682941	IV	+	474046	475989	1944	RAD61	Subunit of a complex that inhibits sister chromatid cohesion; also negatively regulates chromosome condensation; inhibited by Eco1p-acetylated cohesin subunits Smc3p and Mcd1p; binds Smc3p ATPase head of cohesin; related to the human Wapl protein that controls the association of cohesin with chromatin [Source:SGD;Acc:S000002421]
YDR014W-A	7.13386	-0.230208	1.07164	-0.214819	0.829908	NA	IV	+	477797	478285	489	HED1	Meiosis-specific protein; down-regulates Rad51p-mediated mitotic recombination when the meiotic recombination machinery is impaired; prevents the recruitment of Rad54p to site-specific DNA double-strand breaks in vivo; early meiotic gene, transcribed specifically during meiotic prophase [Source:SGD;Acc:S000113613]
YDR015C	0	NA	NA	NA	NA	NA	IV	-	477960	478199	240		Dubious open reading frame; unlikely to encode a functional protein, based on available experimental and comparative sequence data; overlaps the verified gene HED1/YDR014W-A [Source:SGD;Acc:S000002422]
YDR016C	725.04	-0.723051	0.300073	-2.40958	0.0159708	0.0810906	IV	-	478474	478758	285	DAD1	Essential subunit of the Dam1 complex (aka DASH complex); complex couples kinetochores to the force produced by MT depolymerization thereby aiding in chromosome segregation; is transferred to the kinetochore prior to mitosis [Source:SGD;Acc:S000002423]
YDR017C	1090.65	-0.0624826	0.139773	-0.44703	0.654853	0.79625	IV	-	479115	482267	3153	KCS1	Inositol hexakisphosphate and inositol heptakisphosphate kinase; generation of high energy inositol pyrophosphates by Kcs1p is required for many processes such as vacuolar biogenesis, stress response, and telomere maintenance; inositol hexakisphosphate is also known as IP6; inositol heptakisphosphate is also known as IP7 [Source:SGD;Acc:S000002424]
YDR018C	55.3615	0.220171	0.344041	0.639957	0.522201	0.699736	IV	-	482670	483860	1191		Probable membrane protein with three predicted transmembrane domains; similar to C. elegans F55A11.5 and maize 1-acyl-glycerol-3-phosphate acyltransferase; YDR018C has a paralog, CST26, that arose from the whole genome duplication [Source:SGD;Acc:S000002425]
YDR019C	2926.97	0.209354	0.112841	1.85529	0.0635544	0.196952	IV	-	484163	485365	1203	GCV1	T subunit of the mitochondrial glycine decarboxylase complex; glycine decarboxylase is required for the catabolism of glycine to 5,10-methylene-THF; expression is regulated by levels of levels of 5,10-methylene-THF in the cytoplasm [Source:SGD;Acc:S000002426]
YDR020C	667.596	-0.415791	0.201707	-2.06136	0.0392682	0.143283	IV	-	485746	486444	699	DAS2	Putative protein of unknown function; non-essential gene identified in a screen for mutants with increased levels of rDNA transcription; weak similarity with uridine kinases and with phosphoribokinases [Source:SGD;Acc:S000002427]
YDR021W	542.981	-0.412663	0.147555	-2.79668	0.00516308	0.0394845	IV	+	486804	488003	1200	FAL1	Nucleolar protein required for maturation of 18S rRNA; member of the eIF4A subfamily of DEAD-box ATP-dependent RNA helicases [Source:SGD;Acc:S000002428]
YDR022C	194.852	-0.00256379	0.226054	-0.0113415	0.990951	0.995515	IV	-	488072	488662	591	ATG31	Autophagy-specific protein required for autophagosome formation; may form a complex with Atg17p and Atg29p that localizes other proteins to the pre-autophagosomal structure; high-copy suppressor of CIK1 deletion [Source:SGD;Acc:S000002429]
tV(UAC)D	6.08789	-0.780738	1.11125	-0.702575	0.48232	NA	IV	-	488797	488870	74		Valine tRNA (tRNA-Val), predicted by tRNAscan-SE analysis [Source:SGD;Acc:S000006770]
YDR023W	10042.7	-0.0661061	0.19838	-0.333229	0.738961	0.850828	IV	+	489508	490896	1389	SES1	Cytosolic seryl-tRNA synthetase; class II aminoacyl-tRNA synthetase that aminoacylates tRNA(Ser), displays tRNA-dependent amino acid recognition which enhances discrimination of the serine substrate, interacts with peroxin Pex21p [Source:SGD;Acc:S000002430]
YDR024W	11.4135	-0.379776	0.750907	-0.505756	0.613028	NA	IV	+	491017	491502	486	FYV1	Dubious open reading frame; unlikely to encode a functional protein, based on available experimental and comparative sequence data; not conserved in closely related Saccharomyces species; mutation decreases survival upon exposure to K1 killer toxin [Source:SGD;Acc:S000002431]
YDR025W	13158.8	0.287974	0.104686	2.75082	0.00594454	0.0434349	IV	+	491515	492324	471	RPS11A	Protein component of the small (40S) ribosomal subunit; homologous to mammalian ribosomal protein S11 and bacterial S17; N-terminally propionylated in vivo; RPS11A has a paralog, RPS11B, that arose from the whole genome duplication [Source:SGD;Acc:S000002432]
YDR026C	616.482	-0.428666	0.151713	-2.82551	0.00472053	0.0377574	IV	-	492556	494268	1713	NSI1	RNA polymerase I termination factor; binds to rDNA terminator element, required for efficient Pol I termination; required for rDNA silencing at NTS1; facilities association of Sir2p with NTS1, contributes to rDNA stability and cell longevity; interacts physically with Fob1p and RENT subunits, Sir2p and Net1p; may interact with ribosomes, based on co-purification experiments; Myb-like DNA-binding …
YDR027C	584.32	-0.282773	0.154904	-1.82547	0.0679297	0.205363	IV	-	494649	497318	2670	VPS54	Component of the GARP (Golgi-associated retrograde protein) complex; GARP is required for the recycling of proteins from endosomes to the late Golgi, and for mitosis after DNA damage induced checkpoint arrest; potentially phosphorylated by Cdc28p; members of the GARP complex are Vps51p-Vps52p-Vps53p-Vps54p [Source:SGD;Acc:S000002434]
YDR028C	1081.6	-0.150393	0.139783	-1.0759	0.281972	0.489413	IV	-	497835	500879	3045	REG1	Regulatory subunit of type 1 protein phosphatase Glc7p; involved in negative regulation of glucose-repressible genes; involved in regulation of the nucleocytoplasmic shuttling of Hxk2p; REG1 has a paralog, REG2, that arose from the whole genome duplication [Source:SGD;Acc:S000002435]
YDR029W	69.2469	-0.239751	0.320197	-0.748761	0.454001	0.645963	IV	+	501100	501414	315		Dubious open reading frame; unlikely to encode a functional protein, based on available experimental and comparative sequence data [Source:SGD;Acc:S000002436]
YDR030C	150.585	-0.141886	0.26278	-0.539942	0.589237	0.749122	IV	-	501753	503273	1521	RAD28	Protein involved in DNA repair; related to the human CSA protein that is involved in transcription-coupled repair nucleotide excision repair [Source:SGD;Acc:S000002437]
YDR031W	302.718	-0.774694	0.309159	-2.50581	0.0122173	0.0689144	IV	+	503498	503863	366	MIX14	Mitochondrial intermembrane space protein of unknown function; required for normal oxygen consumption; contains twin cysteine-x9-cysteine motifs; protein abundance increases in response to DNA replication stress [Source:SGD;Acc:S000002438]
YDR032C	3293.68	0.235044	0.142588	1.64841	0.0992681	0.260066	IV	-	504099	504695	597	PST2	Protein with similarity to a family of flavodoxin-like proteins; induced by oxidative stress in a Yap1p dependent manner; the authentic, non-tagged protein is detected in highly purified mitochondria in high-throughput studies; protein abundance increases in response to DNA replication stress; PST2 has a paralog, RFS1, that arose from the whole genome duplication [Source:SGD;Acc:S000002439]
YDR033W	13329.2	0.135567	0.126607	1.07077	0.284274	0.491877	IV	+	508147	509109	963	MRH1	Protein that localizes primarily to the plasma membrane; also found at the nuclear envelope; long-lived protein that is asymmetrically retained in the plasma membrane of mother cells; the authentic, non-tagged protein is detected in mitochondria in a phosphorylated state; MRH1 has a paralog, YRO2, that arose from the whole genome duplication [Source:SGD;Acc:S000002440]
YDR034C	496.931	-0.0947567	0.159238	-0.595064	0.551801	0.723662	IV	-	509737	512109	2373	LYS14	Transcriptional activator involved in regulating lysine biosynthesis; involved in the regulation of genes of the lysine biosynthesis pathway; requires 2-aminoadipate semialdehyde as co-inducer [Source:SGD;Acc:S000002441]
YDR034C-D	71.86	-0.285738	0.358218	-0.797664	0.425065	0.620838	IV	-	514043	519356	5313		Retrotransposon TYA Gag and TYB Pol genes; transcribed/translated as one unit; polyprotein is processed to make a nucleocapsid-like protein (Gag), reverse transcriptase (RT), protease (PR), and integrase (IN); similar to retroviral genes [Source:SGD;Acc:S000007345]
YDR034C-C	0	NA	NA	NA	NA	NA	IV	-	518040	519356	1317		Retrotransposon TYA Gag gene co-transcribed with TYB Pol; translated as TYA or TYA-TYB polyprotein; Gag is a nucleocapsid protein that is the structural constituent of virus-like particles (VLPs); similar to retroviral Gag [Source:SGD;Acc:S000007344]
tL(UAA)D	0	NA	NA	NA	NA	NA	IV	+	519743	519826	84		Leucine tRNA (tRNA-Leu), predicted by tRNAscan-SE analysis [Source:SGD;Acc:S000006649]
YDR034C-A	2.06959	0.932628	1.80443	0.516855	0.605257	NA	IV	-	520516	520692	177		Putative protein of unknown function; contained within the solo Ty1 LTR element YDRWdelta7 [Source:SGD;Acc:S000007233]
tQ(UUG)D1	0.185325	-1.52482	4.98089	-0.306134	0.759502	NA	IV	+	520972	521043	72		Glutamine tRNA (tRNA-Gln), predicted by tRNAscan-SE analysis; thiolation of uridine at wobble position (34) requires Ncs6p [Source:SGD;Acc:S000006693]
YDR034W-B	18.8419	-0.0558575	0.686028	-0.0814217	0.935107	NA	IV	+	521314	521469	156		Predicted tail-anchored plasma membrane protein; contains conserved CYSTM module; related proteins in other organisms may be involved in response to stress; green fluorescent protein (GFP)-fusion protein localizes to the cell periphery; YDR034W-B has a paralog, YBR056W-A, that arose from the whole genome duplication [Source:SGD;Acc:S000007234]
YDR035W	1898.11	-0.0904381	0.119249	-0.758398	0.448213	0.640372	IV	+	521816	522928	1113	ARO3	3-deoxy-D-arabino-heptulosonate-7-phosphate (DAHP) synthase; catalyzes the first step in aromatic amino acid biosynthesis and is feedback-inhibited by phenylalanine or high concentration of tyrosine or tryptophan [Source:SGD;Acc:S000002442]
YDR036C	630.622	0.260096	0.159038	1.63544	0.101958	0.263155	IV	-	523211	524713	1503	EHD3	3-hydroxyisobutyryl-CoA hydrolase; member of a family of enoyl-CoA hydratase/isomerases; non-tagged protein is detected in highly purified mitochondria in high-throughput studies; phosphorylated; mutation affects fluid-phase endocytosis [Source:SGD;Acc:S000002443]
YDR037W	10178.8	0.245911	0.143404	1.71482	0.086379	0.238516	IV	+	525440	527215	1776	KRS1	Lysyl-tRNA synthetase [Source:SGD;Acc:S000002444]
YDR038C	259.328	0.175928	0.189825	0.92679	0.354036	0.559026	IV	-	527422	530697	3276	ENA5	Protein with similarity to P-type ATPase sodium pumps; member of the Na+ efflux ATPase family [Source:SGD;Acc:S000002445]
YDR039C	8.65426	-1.06901	0.956907	-1.11715	0.263929	NA	IV	-	531307	534582	3276	ENA2	P-type ATPase sodium pump; involved in Na+ efflux to allow salt tolerance; likely not involved in Li+ efflux [Source:SGD;Acc:S000002446]
YDR040C	459.896	0.242751	0.165462	1.4671	0.142348	0.320199	IV	-	535192	538467	3276	ENA1	P-type ATPase sodium pump; involved in Na+ and Li+ efflux to allow salt tolerance [Source:SGD;Acc:S000002447]
YDR041W	951.741	-0.411781	0.208843	-1.97173	0.0486407	0.165349	IV	+	539803	540414	612	RSM10	Mitochondrial ribosomal protein of the small subunit; has similarity to E. coli S10 ribosomal protein; essential for viability, unlike most other mitoribosomal proteins [Source:SGD;Acc:S000002448]
YDR042C	58.7791	-0.674862	0.363611	-1.856	0.0634534	0.196857	IV	-	540601	541203	603		Putative protein of unknown function; expression is increased in ssu72-ts69 mutant [Source:SGD;Acc:S000002449]
snR47	29.4971	-0.0163643	0.550176	-0.0297438	0.976271	NA	IV	-	541602	541700	99		C/D box small nucleolar RNA (snoRNA); guides 2'-O-methylation of large subunit (LSU) rRNA at position A2220 and small subunit (SSU) rRNA at position A619 [Source:SGD;Acc:S000006507]
YDR043C	115.363	-0.230912	0.258422	-0.893544	0.371566	0.576196	IV	-	542674	543369	696	NRG1	Transcriptional repressor; recruits the Cyc8p-Tup1p complex to promoters; mediates glucose repression and negatively regulates a variety of processes including filamentous growth and alkaline pH response; activated in stochastic pulses of nuclear localization in response to low glucose [Source:SGD;Acc:S000002450]
YDR044W	849.599	0.158592	0.139869	1.13386	0.256855	0.461032	IV	+	546642	547628	987	HEM13	Coproporphyrinogen III oxidase; an oxygen requiring enzyme that catalyzes the sixth step in the heme biosynthetic pathway; transcription is repressed by oxygen and heme (via Rox1p and Hap1p) [Source:SGD;Acc:S000002451]
YDR045C	1126.96	-0.690394	0.243196	-2.83884	0.00452775	0.0369038	IV	-	547978	548310	333	RPC11	RNA polymerase III subunit C11; mediates pol III RNA cleavage activity and is important for termination of transcription; homologous to TFIIS [Source:SGD;Acc:S000002452]
YDR046C	3169.37	0.410556	0.124317	3.3025	0.00095827	0.0138045	IV	-	548762	550576	1815	BAP3	Amino acid permease; involved in uptake of cysteine, leucine, isoleucine and valine; BAP3 has a paralog, BAP2, that arose from the whole genome duplication [Source:SGD;Acc:S000002453]
YDR047W	2506.99	0.0945042	0.132461	0.713451	0.475567	0.663049	IV	+	551860	552948	1089	HEM12	Uroporphyrinogen decarboxylase; catalyzes the fifth step in the heme biosynthetic pathway; localizes to both the cytoplasm and nucleus; a hem12 mutant has phenotypes similar to patients with porphyria cutanea tarda [Source:SGD;Acc:S000002454]
YDR048C	0.489579	-2.96804	4.19668	-0.707235	0.47942	NA	IV	-	553084	553398	315		Dubious open reading frame; unlikely to encode a functional protein, based on available experimental and comparative sequence data; partially overlaps ORF VMS1/YDR049W [Source:SGD;Acc:S000002455]
YDR049W	618.72	-0.268078	0.152292	-1.76029	0.0783588	0.224371	IV	+	553254	555152	1899	VMS1	Component of a Cdc48p-complex involved in protein quality control; exhibits cytosolic and ER-membrane localization, with Cdc48p, during normal growth, and contributes to ER-associated degradation (ERAD) of specific substrates at a step after their ubiquitination; forms a mitochondrially-associated complex with Cdc48p and Npl4p under oxidative stress that is required for ubiquitin-mediated mitocho…
YDR050C	45763.1	0.123611	0.108176	1.14269	0.253169	0.456326	IV	-	555726	556472	747	TPI1	Triose phosphate isomerase, abundant glycolytic enzyme; mRNA half-life is regulated by iron availability; transcription is controlled by activators Reb1p, Gcr1p, and Rap1p through binding sites in the 5' non-coding region; inhibition of Tpi1p activity by PEP (phosphoenolpyruvate) stimulates redox metabolism in respiring cells; E104D mutation in human TPI causes a rare autosomal disease [Source:SG…
YDR051C	1007.81	-0.104815	0.19738	-0.53103	0.595398	0.753414	IV	-	557056	558060	1005	DET1	Acid phosphatase; involved in the non-vesicular transport of sterols in both directions between the endoplasmic reticulum and plasma membrane; deletion confers sensitivity to nickel [Source:SGD;Acc:S000002458]
YDR052C	893.528	-0.111945	0.15563	-0.7193	0.471956	0.659404	IV	-	558511	560625	2115	DBF4	Regulatory subunit of Cdc7p-Dbf4p kinase complex; required for Cdc7p kinase activity and initiation of DNA replication; phosphorylates the Mcm2-7 family of proteins; cell cycle regulated; relative distribution to the nucleus increases upon DNA replication stress [Source:SGD;Acc:S000002459]
YDR053W	5.23604	-0.000748203	1.1278	-0.000663418	0.999471	NA	IV	+	560249	560644	396		Putative protein of unknown function; open reading frame overlaps 5' end of essential DBF4 gene encoding the regulatory subunit of the Cdc7p-Dbf4p kinase complex [Source:SGD;Acc:S000002460]
YDR054C	1088.86	-0.28417	0.196427	-1.44669	0.147983	0.328556	IV	-	561440	562327	888	CDC34	Ubiquitin-conjugating enzyme (E2); catalytic subunit of SCF ubiquitin-protein ligase complex (together with Skp1p, Rbx1p, Cdc53p, and an F-box protein) that regulates cell cycle progression by targeting key substrates for degradation; protein abundance increases in response to DNA replication stress [Source:SGD;Acc:S000002461]
YDR055W	1293.36	0.317666	0.126512	2.51096	0.0120405	0.0682172	IV	+	563527	564861	1335	PST1	Cell wall protein that contains a putative GPI-attachment site; secreted by regenerating protoplasts; up-regulated by activation of the cell integrity pathway, as mediated by Rlm1p; upregulated by cell wall damage via disruption of FKS1; PST1 has a paralog, ECM33, that arose from the whole genome duplication [Source:SGD;Acc:S000002462]
YDR056C	1407	-0.236572	0.170992	-1.38353	0.166502	0.350404	IV	-	565023	565640	618		Putative protein of unknown function; green fluorescent protein (GFP)-fusion protein localizes to the endoplasmic reticulum; YDR056C is not an essential protein [Source:SGD;Acc:S000002463]
YDR057W	525.07	-0.375329	0.178269	-2.10541	0.0352555	0.135472	IV	+	565927	567555	1629	YOS9	ER quality-control lectin; integral subunit of the HRD ligase; participates in efficient ER retention of misfolded proteins by recognizing them and delivering them to Hrd1p; binds to glycans with terminal alpha-1,6 linked mannose on misfolded N-glycosylated proteins and participates in targeting proteins to ERAD; member of the OS-9 protein family [Source:SGD;Acc:S000002464]
YDR058C	203.047	-0.145375	0.212794	-0.683172	0.494498	0.676838	IV	-	567723	568703	981	TGL2	Triacylglycerol lipase that is localized to the mitochondria; has lipolytic activity towards triacylglycerols and diacylglycerols when expressed in E. coli [Source:SGD;Acc:S000002465]
tR(UCU)D	0	NA	NA	NA	NA	NA	IV	+	568882	568953	72		Arginine tRNA (tRNA-Arg), predicted by tRNAscan-SE analysis; one of 11 nuclear tRNA genes containing the tDNA-anticodon UCU (converted to mcm5-UCU in the mature tRNA), decodes AGA codons into arginine, one of 19 nuclear tRNAs for arginine [Source:SGD;Acc:S000006709]
tD(GUC)D	1.02868	-0.0288489	2.34296	-0.012313	0.990176	NA	IV	+	568964	569035	72		Aspartate tRNA (tRNA-Asp), predicted by tRNAscan-SE analysis [Source:SGD;Acc:S000006531]
YDR059C	266.804	0.110383	0.194966	0.566167	0.571281	0.737448	IV	-	569234	569770	447	UBC5	Ubiquitin-conjugating enzyme; mediates selective degradation of short-lived, abnormal, or excess proteins, including histone H3; central component of the cellular stress response; expression is heat inducible; protein abundance increases in response to DNA replication stress; UBC5 has a paralog, UBC4, that arose from the whole genome duplication [Source:SGD;Acc:S000002466]
YDR060W	2259.92	-0.494709	0.146316	-3.3811	0.000721955	0.0114997	IV	+	570649	573726	3078	MAK21	Constituent of 66S pre-ribosomal particles; required for large (60S) ribosomal subunit biogenesis; acts as part of a Mak21p-Noc2p-Rrp5p module that associates with nascent pre-rRNA during transcription and has a role in bigenesis of the large ribosomal subunit; involved in nuclear export of pre-ribosomes; required for maintenance of dsRNA virus; homolog of human CAATT-binding protein [Source:SGD;…
YDR061W	765.901	-0.0540904	0.138768	-0.38979	0.696692	0.822371	IV	+	574164	575783	1620		Protein with similarity to ABC transporter family members; lacks predicted membrane-spanning regions; transcriptionally activated by Yrm1p along with genes involved in multidrug resistance [Source:SGD;Acc:S000002468]
YDR062W	3328.03	-0.0237294	0.12083	-0.196387	0.844307	0.917367	IV	+	576474	578159	1686	LCB2	Component of serine palmitoyltransferase; responsible along with Lcb1p for the first committed step in sphingolipid synthesis, which is the condensation of serine with palmitoyl-CoA to form 3-ketosphinganine [Source:SGD;Acc:S000002469]
YDR063W	1042.12	-0.531011	0.241854	-2.19558	0.0281221	0.116566	IV	+	578663	579112	450	AIM7	Protein that interacts with Arp2/3 complex; interacts with Arp2/3 complex to stimulate actin filament debranching and inhibit actin nucleation; has similarity to Cof1p and also to human glia maturation factor (GMF); null mutant displays elevated mitochondrial genome loss [Source:SGD;Acc:S000002470]
YDR064W	50772.9	0.0692651	0.168508	0.41105	0.681036	0.812492	IV	+	579458	580452	456	RPS13	Protein component of the small (40S) ribosomal subunit; homologous to mammalian ribosomal protein S13 and bacterial S15 [Source:SGD;Acc:S000002471]
YDR065W	246.214	-0.228326	0.216262	-1.05578	0.291067	0.499753	IV	+	580687	581784	1098	RRG1	Protein of unknown function; required for vacuolar acidification and mitochondrial genome maintenance; the authentic, non-tagged protein is detected in highly purified mitochondria in high-throughput studies [Source:SGD;Acc:S000002472]
YDR066C	263.44	-0.24859	0.274791	-0.90465	0.365651	0.570051	IV	-	581908	582498	591	RTR2	Protein of unknown function; exhibits genetic interactions with Rtr1p; green fluorescent protein (GFP)-fusion protein localizes to the cytoplasm; YDR066C is not an essential gene; relocalizes from nucleus to cytoplasmic foci upon DNA replication stress; RTR2 has a paralog, RTR1, that arose from the whole genome duplication [Source:SGD;Acc:S000002473]
YDR067C	400.388	-0.451761	0.225507	-2.00331	0.0451438	0.157004	IV	-	582791	583465	675	OCA6	Cytoplasmic protein required for replication of Brome mosaic virus; S. cerevisiae is a model system for studying positive-strand RNA virus replication; null mutation confers sensitivity to tunicamycin and DTT [Source:SGD;Acc:S000002474]
YDR068W	700.618	-1.14585	0.219646	-5.21681	1.82027e-07	2.56498e-05	IV	+	583713	584645	933	DOS2	Protein of unknown function; green fluorescent protein (GFP)-fusion protein localizes to the cytoplasm [Source:SGD;Acc:S000002475]
YDR069C	350.813	-0.145574	0.205467	-0.708505	0.478632	0.665098	IV	-	584939	587719	2781	DOA4	Ubiquitin hydrolase; deubiquitinates intralumenal vesicle (ILVs) cargo proteins; required for recycling ubiquitin from proteasome-bound ubiquitinated intermediates, acts at the late endosome/prevacuolar compartment to recover ubiquitin from ubiquitinated membrane proteins destined for the vacuole; DOA4 has a paralog, UBP5, that arose from the whole genome duplication [Source:SGD;Acc:S000002476]
YDR070C	40.5674	-0.390294	0.485314	-0.80421	0.421276	NA	IV	-	588098	588379	282	FMP16	Protein of unknown function; may be involved in responding to conditions of stress; the authentic, non-tagged protein is detected in highly purified mitochondria in high-throughput studies; protein abundance increases in response to DNA replication stress [Source:SGD;Acc:S000002477]
YDR071C	2587.45	-0.479444	0.217683	-2.20249	0.027631	0.116171	IV	-	588827	589402	576	PAA1	Polyamine acetyltransferase; acetylates polyamines (e.g. putrescine, spermidine, spermine) and also aralkylamines (e.g. tryptamine, phenylethylamine); may be involved in transcription and/or DNA replication [Source:SGD;Acc:S000002478]
YDR072C	2574.23	0.262716	0.128391	2.04623	0.0407341	0.146606	IV	-	589761	591344	1584	IPT1	Inositolphosphotransferase; involved in synthesis of mannose-(inositol-P)2-ceramide (M(IP)2C), the most abundant sphingolipid; can mutate to resistance to the antifungals syringomycin E and DmAMP1 and to K. lactis zymocin [Source:SGD;Acc:S000002479]
YDR073W	538.586	-0.48173	0.163502	-2.94632	0.00321575	0.0295839	IV	+	592439	592948	510	SNF11	Subunit of the SWI/SNF chromatin remodeling complex; involved in transcriptional regulation; interacts with a highly conserved 40-residue sequence of Snf2p; relocates to the cytosol under hypoxic conditions [Source:SGD;Acc:S000002480]
YDR074W	916.749	0.370049	0.141119	2.62224	0.00873529	0.0561585	IV	+	593893	596583	2691	TPS2	Phosphatase subunit of the trehalose-6-P synthase/phosphatase complex; involved in synthesis of the storage carbohydrate trehalose; expression is induced by stress conditions and repressed by the Ras-cAMP pathway; protein abundance increases in response to DNA replication stress [Source:SGD;Acc:S000002481]
YDR075W	992.489	-0.334689	0.186851	-1.79121	0.07326	0.215264	IV	+	597156	598082	927	PPH3	Catalytic subunit of protein phosphatase PP4 complex; Pph3p and Psy2p form active complex, Psy4p may provide substrate specificity; regulates recovery from the DNA damage checkpoint, the gene conversion- and single-strand annealing-mediated pathways of meiotic double-strand break repair and efficient Non-Homologous End-Joining (NHEJ) pathway; involved in activation of Gln3p to alleviate nitrogen …
YDR076W	180.755	0.110227	0.215611	0.511229	0.609191	0.763656	IV	+	598468	599688	1221	RAD55	Protein that stimulates strand exchange; stimulates strand exchange by stabilizing the binding of Rad51p to single-stranded DNA; involved in the recombinational repair of double-strand breaks in DNA during vegetative growth and meiosis; forms heterodimer with Rad57p [Source:SGD;Acc:S000002483]
YDR077W	7269.31	0.465256	0.147238	3.1599	0.00157826	0.0186994	IV	+	600793	601809	1017	SED1	Major stress-induced structural GPI-cell wall glycoprotein; associates with translating ribosomes, possible role in mitochondrial genome maintenance; ORF contains two distinct variable minisatellites; SED1 has a paralog, SPI1, that arose from the whole genome duplication [Source:SGD;Acc:S000002484]
YDR078C	169.122	-0.689322	0.218445	-3.15558	0.00160179	0.0188795	IV	-	602198	602869	672	SHU2	Component of Shu complex (aka PCSS complex); Shu complex also includes Psy3, Csm2, Shu1, and promotes error-free DNA repair, Shu complex mediates inhibition of Srs2p function; promotes formation of Rad51p filaments [Source:SGD;Acc:S000002485]
YDR079W	460.874	-0.426654	0.257712	-1.65554	0.0978146	0.257955	IV	+	603064	603399	336	PET100	Chaperone that facilitates the assembly of cytochrome c oxidase; integral to the mitochondrial inner membrane; interacts with a subcomplex of subunits VII, VIIa, and VIII (Cox7p, Cox9p, and Cox8p) but not with the holoenzyme [Source:SGD;Acc:S000002486]
YDR079C-A	450.982	-0.690373	0.317418	-2.17497	0.0296327	0.12085	IV	-	603593	603811	219	TFB5	Component of RNA polymerase II general transcription factor TFIIH; involved in transcription initiation and in nucleotide-excision repair; relocalizes to the cytosol in response to hypoxia; homolog of Chlamydomonas reinhardtii REX1-S protein involved in DNA repair [Source:SGD;Acc:S000007603]
YDR080W	430.554	-0.406576	0.232174	-1.75117	0.0799162	0.226965	IV	+	604008	606986	2979	VPS41	Subunit of the HOPS endocytic tethering complex; vacuole membrane protein that functions as a Rab GTPase effector, interacting specifically with the GTP-bound conformation of Ypt7p, facilitating tethering, docking and promoting membrane fusion events at the late endosome and vacuole; required for both membrane and protein trafficking; Yck3p-mediated phosphorylation regulates the organization of v…
YDR081C	793.293	-0.179466	0.16638	-1.07866	0.280741	0.487732	IV	-	607304	610081	2778	PDC2	Transcription factor for thiamine-regulated genes; required for expression of the two isoforms of pyruvate decarboxylase (PDC1 and PDC5) along with thiamine biosynthetic genes; binds a DNA sequence in the PDC5 promoter; mutant fails to grow on 2% glucose and thus is scored as inviable under standard conditions [Source:SGD;Acc:S000002488]
YDR082W	489.122	-0.247191	0.194853	-1.2686	0.204583	0.399212	IV	+	610441	611925	1485	STN1	Telomere end-binding and capping protein; plays a key role with Pol12p in linking telomerase action with completion of lagging strand synthesis, and in a regulatory step required for telomere capping; similar to human Stn1 [Source:SGD;Acc:S000002489]
YDR083W	1352.3	-0.88438	0.18799	-4.7044	2.54612e-06	0.00021507	IV	+	612073	613251	1179	RRP8	Nucleolar S-adenosylmethionine-dependent rRNA methyltransferase; methylates adenine (m1A) of the large subunit (LSU) rRNA at position 645; involved in pre-rRNA cleavage at site A2; mutation is synthetically lethal with a gar1 mutation; deletion disrupts telomere maintenance by influencing the expression of neighboring gene STN1 [Source:SGD;Acc:S000002490]
YDR084C	1481.4	-0.0260544	0.218882	-0.119034	0.905248	0.951025	IV	-	613405	614004	600	TVP23	Integral membrane protein; localized to late Golgi vesicles along with the v-SNARE Tlg2p; green fluorescent protein (GFP)-fusion protein localizes to the cytoplasm in a punctate pattern [Source:SGD;Acc:S000002491]
YDR085C	196.089	0.0307245	0.21001	0.1463	0.883685	0.94	IV	-	614288	616150	1863	AFR1	Protein required for pheromone-induced projection (shmoo) formation; regulates septin architecture during mating; has an RVXF motif that mediates targeting of Glc7p to mating projections; interacts with Cdc12p; AFR1 has a paralog, YER158C, that arose from the whole genome duplication [Source:SGD;Acc:S000002492]
YDR086C	4696.53	-0.345329	0.211115	-1.63574	0.101895	0.263114	IV	-	616928	617170	243	SSS1	Subunit of the Sec61p translocation complex (Sec61p-Sss1p-Sbh1p); this complex forms a channel for passage of secretory proteins through the endoplasmic reticulum membrane, and of the Ssh1p complex (Ssh1p-Sbh2p-Sss1p); interacts with Ost4p and Wbp1p [Source:SGD;Acc:S000002493]
YDR087C	1184.37	-0.3351	0.142986	-2.34358	0.0190997	0.0908822	IV	-	617470	618306	837	RRP1	Essential evolutionarily conserved nucleolar protein; necessary for biogenesis of 60S ribosomal subunits and for processing of pre-rRNAs to mature rRNA; associated with several distinct 66S pre-ribosomal particles [Source:SGD;Acc:S000002494]
YDR088C	283.012	-1.10747	0.183009	-6.05145	1.43545e-09	4.67739e-07	IV	-	618497	619645	1149	SLU7	RNA splicing factor; required for ATP-independent portion of 2nd catalytic step of spliceosomal RNA splicing; interacts with Prp18p; contains zinc knuckle domain [Source:SGD;Acc:S000002495]
tR(ACG)D	0.513631	-0.957052	3.57751	-0.267519	0.78907	NA	IV	-	619969	620041	73		Arginine tRNA (tRNA-Arg), predicted by tRNAscan-SE analysis; one of 6 nuclear tRNA genes containing the tDNA-anticodon ACG (converted to ICG in the mature tRNA), decodes CGU, CGC, and probably CGA codons into arginine, one of 19 nuclear tRNAs for arginine [Source:SGD;Acc:S000006700]
YDR089W	711.984	0.0929436	0.148485	0.625945	0.531351	0.706483	IV	+	622112	624721	2610		Protein of unknown function; deletion confers resistance to nickel; contains an SPX domain, which is found in proteins involved in phosphate homeostasis; relocalizes from vacuole to cytoplasm upon DNA replication stress [Source:SGD;Acc:S000002496]
YDR090C	737.704	0.0855774	0.161751	0.529068	0.596758	0.75411	IV	-	625066	625998	933		Putative protein of unknown function [Source:SGD;Acc:S000002497]
YDR091C	3143.18	0.160508	0.174106	0.9219	0.356581	0.562127	IV	-	626708	628534	1827	RLI1	Essential Fe-S protein; required for ribosome biogenesis, translation initiation/termination; facilitates binding of multifactor complex (MFC) of initiation factors to small ribosomal subunit; Dom34-Hbs1 complex and Rli1p work in dissociating inactive ribosomes, thereby facilitating translation restart; forms complex with Lto1p and Yae1p; dependency on ROS-labile FeS clusters, activity in nuclear…
YDR092W	964.493	0.137709	0.14618	0.942046	0.346169	0.552978	IV	+	629876	630605	462	UBC13	E2 ubiquitin-conjugating enzyme; involved in the error-free DNA postreplication repair pathway; interacts with Mms2p to assemble ubiquitin chains at the Ub Lys-63 residue; DNA damage triggers redistribution from the cytoplasm to the nucleus [Source:SGD;Acc:S000002499]
YDR093W	1463.24	0.340439	0.164178	2.07359	0.0381172	0.141386	IV	+	631282	636120	4839	DNF2	Aminophospholipid translocase (flippase); localizes primarily to the plasma membrane; contributes to endocytosis, protein transport and cell polarity; type 4 P-type ATPase; DNF2 has a paralog, DNF1, that arose from the whole genome duplication [Source:SGD;Acc:S000002500]
YDR094W	0	NA	NA	NA	NA	NA	IV	+	635840	636175	336		Dubious open reading frame; unlikely to encode a functional protein, based on available experimental and comparative sequence data; partially overlaps verified ORF DNF2/YDR093W [Source:SGD;Acc:S000002501]
YDR095C	1.62573	-0.0044967	2.11604	-0.00212505	0.998304	NA	IV	-	636117	636527	411		Dubious open reading frame; unlikely to encode a functional protein, based on available experimental and comparative sequence data [Source:SGD;Acc:S000002502]
YDR096W	334.301	0.295427	0.192375	1.53569	0.124616	0.296247	IV	+	637139	639823	2685	GIS1	Histone demethylase and transcription factor; regulates genes during nutrient limitation; activity modulated by proteasome-mediated proteolysis; has JmjC and JmjN domain in N-terminus that interact, promoting stability and proper transcriptional activity; contains two transactivating domains downstream of Jmj domains and a C-terminal DNA binding domain; relocalizes to the cytosol in response to h…
YDR097C	1168.16	0.0641081	0.149683	0.428293	0.668438	0.805043	IV	-	640109	643837	3729	MSH6	Protein required for mismatch repair in mitosis and meiosis; forms a complex with Msh2p to repair both single-base & insertion-deletion mispairs; also involved in interstrand cross-link repair; potentially phosphorylated by Cdc28p [Source:SGD;Acc:S000002504]
YDR098C	2371.85	-0.0684635	0.122241	-0.560068	0.575433	0.740373	IV	-	644178	645035	858	GRX3	Glutathione-dependent oxidoreductase; hydroperoxide and superoxide-radical responsive; monothiol glutaredoxin subfamily member along with Grx4p and Grx5p; protects cells from oxidative damage; with Grx4p, binds to Aft1p in iron-replete conditions, promoting its dissociation from promoters; evidence exists indicating that the translation start site is not Met1 as currently annotated, but rather Me…
tQ(UUG)D2	0.185325	-1.52482	4.98089	-0.306134	0.759502	NA	IV	-	645153	645224	72		Glutamine tRNA (tRNA-Gln), predicted by tRNAscan-SE analysis; thiolation of uridine at wobble position (34) requires Ncs6p [Source:SGD;Acc:S000006694]
YDR098C-B	67.7499	-0.522281	0.309649	-1.68669	0.0916638	0.246515	IV	-	645858	651126	5268		Retrotransposon TYA Gag and TYB Pol genes; transcribed/translated as one unit; polyprotein is processed to make a nucleocapsid-like protein (Gag), reverse transcriptase (RT), protease (PR), and integrase (IN); similar to retroviral genes [Source:SGD;Acc:S000007391]
YDR098C-A	0	NA	NA	NA	NA	NA	IV	-	649804	651126	1323		Retrotransposon TYA Gag gene co-transcribed with TYB Pol; translated as TYA or TYA-TYB polyprotein; Gag is a nucleocapsid protein that is the structural constituent of virus-like particles (VLPs); similar to retroviral Gag [Source:SGD;Acc:S000007390]
YDR099W	2295.2	-0.0592592	0.134138	-0.441776	0.658651	0.799125	IV	+	653607	654428	822	BMH2	14-3-3 protein, minor isoform; controls proteome at post-transcriptional level, binds proteins and DNA, involved in regulation of many processes including exocytosis, vesicle transport, Ras/MAPK signaling, and rapamycin-sensitive signaling; protein increases in abundance and relative distribution to the nucleus increases upon DNA replication stress; BMH2 has a paralog, BMH1, that arose from the w…
YDR100W	1517.67	0.146857	0.208387	0.704733	0.480977	0.666962	IV	+	655013	655444	432	TVP15	Integral membrane protein; localized to late Golgi vesicles along with the v-SNARE Tlg2p [Source:SGD;Acc:S000002507]
YDR101C	2553.63	-0.0124177	0.146199	-0.0849368	0.932312	0.963775	IV	-	655686	657467	1782	ARX1	Nuclear export factor for the ribosomal pre-60S subunit; shuttling factor which directly binds FG rich nucleoporins and facilities translocation through the nuclear pore complex; interacts directly with Alb1p; responsible for Tif6p recycling defects in the absence of Rei1; associated with the ribosomal export complex [Source:SGD;Acc:S000002508]
YDR102C	22.1143	-0.624649	0.541303	-1.15397	0.248512	NA	IV	-	657648	657980	333		Dubious open reading frame; unlikely to encode a functional protein, based on available experimental and comparative sequence data; homozygous diploid deletion strain exhibits high budding index [Source:SGD;Acc:S000002509]
YDR103W	777.372	0.25744	0.150697	1.70832	0.0875761	0.240194	IV	+	658350	661103	2754	STE5	Pheromone-responsive MAPK scaffold protein; couples activation of the G-protein-coupled pheromone receptor to MAPK activation; intramolecular interaction of PH and VWA domains blocks activation of assembled signaling cascade components (Ste11p, Ste7p and Fus3p) under basal conditions; Gbeta-gamma (Ste4p-Ste18p)-dependent docking at the plasma membrane and binding of PI(4,5)P2 by the PH domain rel…
YDR104C	281.518	-0.150593	0.191901	-0.784745	0.432603	0.626877	IV	-	661173	664910	3738	SPO71	Meiosis-specific protein required for spore wall formation; localizes to prospore membrane (PSM) and is required for PSM closure during sporulation; mediates PSM size; interacts with Spo1p and Vps13p and recruits Vps13p to the PSM during sporulation; mutants exhibit reduction in PSM PtdIns-phosphate pools; dispensable for both nuclear divisions during meiosis; contains two PH domains [Source:SGD;…
YDR105C	1073.89	0.431115	0.134814	3.19786	0.00138453	0.0172094	IV	-	665349	666770	1422	TMS1	Vacuolar membrane protein of unknown function; is conserved in mammals; predicted to contain eleven transmembrane helices; interacts with Pdr5p, a protein involved in multidrug resistance [Source:SGD;Acc:S000002512]
YDR106W	45.5197	-0.428031	0.361983	-1.18246	0.237022	NA	IV	+	667004	667858	855	ARP10	Component of the dynactin complex; localized to the pointed end of the Arp1p filament; may regulate membrane association of the complex [Source:SGD;Acc:S000002513]
tI(AAU)D	0.297092	0	4.99745	0	1	NA	IV	-	668007	668080	74		Isoleucine tRNA (tRNA-Ile), predicted by tRNAscan-SE analysis [Source:SGD;Acc:S000006601]
YDR107C	486.381	0.199683	0.162869	1.22604	0.220184	0.419094	IV	-	669016	671034	2019	TMN2	Protein with a role in cellular adhesion and filamentous growth; similar to Tmn3p; member of the evolutionarily conserved Transmembrane Nine family of proteins with nine membrane-spanning segments; TMN2 has a paralog, EMP70, that arose from the whole genome duplication [Source:SGD;Acc:S000002514]
YDR108W	440.429	-0.0889467	0.185143	-0.480422	0.630927	0.780261	IV	+	671269	673365	2097	TRS85	Component of transport protein particle (TRAPP) complex III; TRAPPIII is a multimeric guanine nucleotide-exchange factor for the GTPase Ypt1p, regulating endosome-Golgi traffic and required for membrane expansion during autophagy and the CVT pathway; directs Ypt1p to the PAS; late post-replication meiotic role [Source:SGD;Acc:S000002515]
YDR109C	635.055	0.120907	0.157946	0.765498	0.443975	0.636579	IV	-	673520	675667	2148		Putative kinase [Source:SGD;Acc:S000002516]
YDR110W	892.744	-0.219783	0.179368	-1.22532	0.220455	0.419276	IV	+	676102	677802	1701	FOB1	Nucleolar protein that binds the rDNA replication fork barrier site; required for replication fork blocking, recombinational hotspot activity, condensin recruitment to replication fork barrier (RFB), and rDNA repeat segregation; related to retroviral integrases [Source:SGD;Acc:S000002517]
YDR111C	577.441	0.160353	0.172527	0.929435	0.352664	0.558076	IV	-	678241	679764	1524	ALT2	Catalytically inactive alanine transaminase; expression is repressed in the presence of alanine and repression is mediated by Nrg1p; ALT2 has a paralog, ALT1, that arose from the whole genome duplication [Source:SGD;Acc:S000002518]
YDR112W	55.7584	0.591807	0.371919	1.59123	0.111559	0.278431	IV	+	679544	679852	309	IRC2	Dubious open reading frame; unlikely to encode a functional protein, based on available experimental and comparative sequence data; partially overlaps ALT2/YDR111C; null mutant displays increased levels of spontaneous Rad52p foci [Source:SGD;Acc:S000002519]
YDR113C	753.749	0.249018	0.149002	1.67124	0.0946735	0.252176	IV	-	680496	681617	1122	PDS1	Securin; inhibits anaphase by binding separin Esp1p; blocks cyclin destruction and mitotic exit, essential for meiotic progression and mitotic cell cycle arrest; localization is cell-cycle dependent and regulated by Cdc28p phosphorylation [Source:SGD;Acc:S000002520]
YDR114C	6.12189	-1.71795	1.08339	-1.58571	0.112805	NA	IV	-	681924	682226	303		Putative protein of unknown function; deletion mutant exhibits poor growth at elevated pH and calcium [Source:SGD;Acc:S000002521]
YDR115W	872.492	-0.65379	0.257459	-2.53939	0.0111045	0.0654644	IV	+	682175	682492	318		Putative mitochondrial ribosomal protein of the large subunit; similar to E. coli L34 ribosomal protein; required for respiratory growth, as are most mitochondrial ribosomal proteins; protein increases in abundance and relocalizes to the plasma membrane upon DNA replication stress [Source:SGD;Acc:S000002522]
YDR116C	732.664	-0.135876	0.162988	-0.833658	0.404474	0.605029	IV	-	682724	683581	858	MRPL1	Mitochondrial ribosomal protein of the large subunit [Source:SGD;Acc:S000002523]
YDR117C	587.633	-0.130972	0.163884	-0.799174	0.424189	0.620534	IV	-	683946	685643	1698	TMA64	Protein of unknown function that associates with ribosomes; has a putative RNA binding domain; in mammals the corresponding protein, eIF2D, has been shown to possess translation initiation factor activity [Source:SGD;Acc:S000002524]
YDR118W	244.998	-0.0685219	0.191677	-0.357486	0.720728	0.839018	IV	+	685882	687840	1959	APC4	Subunit of the Anaphase-Promoting Complex/Cyclosome (APC/C); APC/C is a ubiquitin-protein ligase required for degradation of anaphase inhibitors, including mitotic cyclins, during the metaphase/anaphase transition; component of the platform domain of the APC/C, based on structural analysis; relative distribution to the nucleus increases upon DNA replication stress [Source:SGD;Acc:S000002525]
YDR118W-A	5.84993	0.246816	0.964185	0.255984	0.797963	NA	IV	+	687768	687884	117		Dubious open reading frame; unlikely to encode a functional protein, based on available experimental and comparative sequence data; identified using a combination of expression profiling and mass spectrometry [Source:SGD;Acc:S000028820]
YDR119W	2289.56	0.159268	0.132771	1.19956	0.230309	0.430771	IV	+	688227	690533	2307	VBA4	Protein of unknown function; proposed role as a basic amino acid permease based on phylogeny; GFP-fusion protein localizes to vacuolar membrane; physical interaction with Atg27p suggests a possible role in autophagy; non-essential gene [Source:SGD;Acc:S000002526]
YDR119W-A	47.5543	-0.441056	0.471337	-0.935755	0.349399	NA	IV	+	691014	691214	201	COX26	Putative protein of unknown function; copurifies with respiratory chain supercomplexes composed of Complex III (ubiquinol-cytochrome c reductase) and Complex IV (cytochrome c oxidase) [Source:SGD;Acc:S000113555]
YDR120C	2402.2	0.0738935	0.113505	0.651015	0.515037	0.693931	IV	-	691549	693261	1713	TRM1	tRNA methyltransferase; two forms of protein are made by alternative translation starts; localizes to both nucleus and mitochondrion to produce modified base N2,N2-dimethylguanosine in tRNAs in both compartments; nuclear Trm1p is evenly distributed around inner membrane in WT, but mislocalizes as puncta near ER-nucleus junctions in spindle pole body (SPB) mutants; both Trm1p inner nuclear membran…
YDR121W	706.803	-0.16886	0.185113	-0.912198	0.361665	0.565894	IV	+	693585	694175	591	DPB4	Subunit of DNA pol epsilon and of ISW2 chromatin accessibility complex; involved in both chromosomal DNA replication and inheritance of telomeric silencing; stabilizes the interaction of Pol epsilon with primer-template DNA, positively affecting the processivity of the polymerase and exonuclease activities of Pol epsilon; interacts with extranucleosomal DNA and acts as anchor point for ISW2 compl…
YDR122W	812.209	0.220315	0.156862	1.40451	0.160166	0.343905	IV	+	694700	697894	3195	KIN1	Serine/threonine protein kinase involved in regulation of exocytosis; localizes to the cytoplasmic face of the plasma membrane; KIN1 has a paralog, KIN2, that arose from the whole genome duplication [Source:SGD;Acc:S000002529]
YDR123C	313.256	0.410782	0.177587	2.31314	0.0207151	0.0949208	IV	-	698554	699468	915	INO2	Transcription factor; component of the heteromeric Ino2p/Ino4p basic helix-loop-helix transcription activator that binds inositol/choline-responsive elements (ICREs), required for derepression of phospholipid biosynthetic genes in response to inositol depletion; involved in diauxic shift [Source:SGD;Acc:S000002530]
YDR124W	163.191	0.375235	0.225516	1.6639	0.0961334	0.255211	IV	+	700315	701289	975		Putative protein of unknown function; non-essential gene; expression is strongly induced by alpha factor [Source:SGD;Acc:S000002531]
YDR125C	151.242	-0.0245866	0.250113	-0.0983018	0.921693	0.957235	IV	-	701397	702758	1362	ECM18	Protein of unknown function; ECM18 has a paralog, ICT1, that arose from the whole genome duplication [Source:SGD;Acc:S000002532]
YDR126W	262.435	0.153097	0.190117	0.805277	0.42066	0.618624	IV	+	703234	704244	1011	SWF1	Palmitoyltransferase that acts on transmembrane proteins; including the SNAREs Snc1p, Syn8p, Tlg1p and likely all SNAREs; contains an Asp-His-His-Cys-cysteine rich (DHHC-CRD) domain; may have a role in vacuole fusion [Source:SGD;Acc:S000002533]
YDR127W	2079.81	0.3946	0.143417	2.75143	0.00593364	0.0434121	IV	+	704484	709250	4767	ARO1	Pentafunctional arom protein; catalyzes steps 2 through 6 in the biosynthesis of chorismate, which is a precursor to aromatic amino acids [Source:SGD;Acc:S000002534]
YDR128W	677.393	0.0486946	0.152366	0.319589	0.74928	0.858277	IV	+	709549	712995	3447	MTC5	Subunit of the SEA (Seh1-associated) complex; SEA is a coatomer-related complex that associates dynamically with the vacuole; has N-terminal WD-40 repeats and a C-terminal RING motif; mtc5 is synthetically sick with cdc13-1; relative distribution to vacuolar membrane punctae decreases upon DNA replication stress [Source:SGD;Acc:S000002535]
YDR129C	3747.16	0.36873	0.135032	2.73069	0.00632027	0.0452898	IV	-	713340	715379	1929	SAC6	Fimbrin, actin-bundling protein; cooperates with Scp1p (calponin/transgelin) in the organization and maintenance of the actin cytoskeleton; relocalizes from plasma membrane to cytoplasm upon DNA replication stress [Source:SGD;Acc:S000002536]
YDR130C	397.96	-0.364857	0.174152	-2.09505	0.0361669	0.136513	IV	-	715747	716622	876	FIN1	Spindle pole body-related intermediate filament protein; forms cell cycle-specific filaments between spindle pole bodies in dividing cells; localizes to poles and microtubules of spindle during anaphase and contributes to spindle stability; involved in Glc7p localization and regulation; relative distribution to the nucleus increases upon DNA replication stress [Source:SGD;Acc:S000002537]
YDR131C	214.721	-0.379945	0.217599	-1.74608	0.0807967	0.228303	IV	-	716790	718460	1671		F-box protein subunit of SCF ubiquitin ligase complex; substrate-specific adaptor subunit that recruits substrates to a core ubiquitination complex [Source:SGD;Acc:S000002538]
YDR132C	249.323	-0.212689	0.192708	-1.10368	0.269731	0.474669	IV	-	718816	720303	1488		Protein of unknown function; protein increases in abundance and relative distribution to the nucleus increases upon DNA replication stress; YDR132C has a paralog, YLR108C, that arose from the whole genome duplication [Source:SGD;Acc:S000002539]
YDR133C	10980.8	0.257252	0.120984	2.12632	0.0334762	0.131245	IV	-	720962	721297	336		Dubious open reading frame; unlikely to encode a functional protein, based on available experimental and comparative sequence data; partially overlaps YDR134C [Source:SGD;Acc:S000002540]
YDR135C	2902.44	0.345073	0.117844	2.92821	0.00340916	0.0304584	IV	-	723004	727551	4548	YCF1	Vacuolar glutathione S-conjugate transporter; ABC-C transporter of the ATP-binding cassette family; required for vacuole fusion; forms stable complexes with vacuole fusion machinery; regulates Vam7p recruitment to vacuoles; role in detoxifying metals (Cd, Hg, As); transports GSSG that is not immediately reduced in cytosol to vacuole; transports unconjugated bilirubin, selenodigluthatione, oxidize…
YDR136C	4.09415	0.346634	1.26989	0.272964	0.784881	NA	IV	-	727711	728283	573	VPS61	Dubious open reading frame; unlikely to encode a functional protein, based on available experimental and comparative sequence data; not conserved in closely related Saccharomyces species; 4% of ORF overlaps the verified gene RGP1; deletion causes a vacuolar protein sorting defect [Source:SGD;Acc:S000002543]
YDR137W	720.111	-0.153794	0.20085	-0.765718	0.443844	0.636579	IV	+	728259	730250	1992	RGP1	Subunit of a Golgi membrane exchange factor (Ric1p-Rgp1p); this complex catalyzes nucleotide exchange on Ypt6p [Source:SGD;Acc:S000002544]
YDR138W	522.727	-0.250123	0.168123	-1.48774	0.136819	0.312481	IV	+	730578	732836	2259	HPR1	Subunit of THO/TREX complexes; this complex couple transcription elongation with mitotic recombination and with mRNA metabolism and export, subunit of an RNA Pol II complex; regulates lifespan; involved in telomere maintenance; similar to Top1p [Source:SGD;Acc:S000002545]
YDR139C	1067.24	-0.71078	0.28945	-2.45562	0.0140641	0.0753194	IV	-	733618	733924	234	RUB1	Ubiquitin-like protein with similarity to mammalian NEDD8; conjugation (neddylation) substrates include the cullins Cdc53p, Rtt101p, and Cul3p; activated by Ula1p and Uba3p (E1 enzyme pair); conjugation mediated by Ubc12p (E2 enzyme) [Source:SGD;Acc:S000002546]
YDR140W	473.46	0.090332	0.156946	0.57556	0.564912	0.731735	IV	+	734138	734803	666	MTQ2	S-adenosylmethionine-dependent methyltransferase; subunit of complex with Trm112p that methylates translation release factor Sup45p (eRF1) in the ternary complex eRF1-eRF3-GTP; similar to E.coli PrmC; member of the seven beta-strand family [Source:SGD;Acc:S000002547]
YDR141C	675.933	0.17076	0.148672	1.14857	0.250735	0.453847	IV	-	734901	739997	5097	DOP1	Golgi-localized, leucine-zipper domain containing protein; involved in endosome to Golgi transport, organization of the ER, establishing cell polarity, and morphogenesis; detected in highly purified mitochondria in high-throughput studies [Source:SGD;Acc:S000002548]
YDR142C	354.275	0.11278	0.202118	0.557992	0.57685	0.740937	IV	-	740473	741600	1128	PEX7	Peroxisomal signal receptor for peroxisomal matrix proteins; recognizes the N-terminal nonapeptide signal (PTS2); WD repeat protein; defects in human homolog cause lethal rhizomelic chondrodysplasia punctata (RCDP) [Source:SGD;Acc:S000002549]
YDR143C	787.352	0.29202	0.150154	1.94481	0.0517981	0.172919	IV	-	742042	743874	1833	SAN1	Ubiquitin-protein ligase; involved in proteasome-dependent degradation of aberrant nuclear proteins; targets substrates with regions of exposed hydrophobicity containing 5 or more contiguous hydrophobic residues; contains intrinsically disordered regions that contribute to substrate recognition; prefers a window of exposed hydrophobicity that causes a particular level of protein insolubility, sug…
YDR144C	2155.83	0.381061	0.117578	3.24092	0.00119144	0.015803	IV	-	744311	746101	1791	MKC7	GPI-anchored aspartyl protease; member of the yapsin family of proteases involved in cell wall growth and maintenance; shares functions with Yap3p and Kex2p; MKC7 has a paralog, YPS1, that arose from the whole genome duplication [Source:SGD;Acc:S000002551]
YDR145W	903.977	-0.431988	0.166789	-2.59003	0.00959683	0.059913	IV	+	746738	748357	1620	TAF12	Subunit (61/68 kDa) of TFIID and SAGA complexes; involved in RNA polymerase II transcription initiation and in chromatin modification, similar to histone H2A [Source:SGD;Acc:S000002552]
YDR146C	419.796	0.00185802	0.18558	0.010012	0.992012	0.995942	IV	-	748613	750742	2130	SWI5	Transcription factor that recruits Mediator and Swi/Snf complexes; activates transcription of genes expressed at the M/G1 phase boundary and in G1 phase; required for expression of the HO gene controlling mating type switching; localization to nucleus occurs during G1 and appears to be regulated by phosphorylation by Cdc28p kinase; SWI5 has a paralog, ACE2, that arose from the whole genome duplic…
YDR147W	559.714	-0.195986	0.184091	-1.06462	0.287049	0.495152	IV	+	751631	753235	1605	EKI1	Ethanolamine kinase; primarily responsible for phosphatidylethanolamine synthesis via the CDP-ethanolamine pathway; exhibits some choline kinase activity, thus contributing to phosphatidylcholine synthesis via the CDP-choline pathway; EKI1 has a paralog, CKI1, that arose from the whole genome duplication [Source:SGD;Acc:S000002554]
YDR148C	1441.53	0.372791	0.135461	2.75202	0.00592287	0.0434121	IV	-	753675	755066	1392	KGD2	Dihydrolipoyl transsuccinylase; component of the mitochondrial alpha-ketoglutarate dehydrogenase complex, which catalyzes the oxidative decarboxylation of alpha-ketoglutarate to succinyl-CoA in the TCA cycle; phosphorylated [Source:SGD;Acc:S000002555]
YDR149C	0.152127	-1.38085	4.9903	-0.276707	0.782005	NA	IV	-	755555	756262	708		Dubious open reading frame; unlikely to encode a functional protein, based on available experimental and comparative sequence data; overlaps the verified gene NUM1/YDR150W; null mutation blocks anaerobic growth [Source:SGD;Acc:S000002556]
YDR150W	783.472	0.0028091	0.18099	0.0155208	0.987617	0.994017	IV	+	755628	763874	8247	NUM1	Protein required for nuclear migration; component of the mitochondria-ER-cortex-ancor (MECA); required for the association of mitochondria with the cell cortex and for accurate distribution of mitochondrial network; interacts with Mdm36p to link the ER and motochondria at the cortex; localizes to the mother cell cortex and the bud tip; may mediate interactions of dynein and cytoplasmic microtubul…
YDR151C	536.942	-0.0658694	0.166823	-0.394846	0.692956	0.819697	IV	-	764178	765155	978	CTH1	Member of the CCCH zinc finger family; similar to mammalian Tis11 protein, which activates transcription and also has a role in mRNA degradation; may function with Tis11p in iron homeostasis; CTH1 has a paralog, TIS11, that arose from the whole genome duplication [Source:SGD;Acc:S000002558]
YDR152W	1075.25	-0.397345	0.134121	-2.96259	0.00305065	0.0287287	IV	+	765706	766503	798	GIR2	Highly-acidic RWD domain-containing protein of unknown function; cytoplasmic; forms a complex with Rbg2p; interacts with Rbg1p and Gcn1p; associates with translating ribosomes; putative intrinsically unstructured protein [Source:SGD;Acc:S000002559]
YDR153C	675.35	0.102061	0.166396	0.613363	0.539636	0.713069	IV	-	766736	767971	1236	ENT5	Protein containing an N-terminal epsin-like domain; involved in clathrin recruitment and traffic between the Golgi and endosomes; associates with the clathrin adaptor Gga2p, clathrin adaptor complex AP-1, and clathrin [Source:SGD;Acc:S000002560]
YDR154C	65.6555	-0.298428	0.324154	-0.920635	0.357241	0.562127	IV	-	768403	768753	351		Dubious open reading frame; unlikely to encode a functional protein, based on available experimental and comparative sequence data; null mutant exhibits synthetic phenotype with alpha-synuclein [Source:SGD;Acc:S000002561]
YDR155C	10487.3	0.343015	0.125521	2.73274	0.00628099	0.0451293	IV	-	768512	769000	489	CPR1	Cytoplasmic peptidyl-prolyl cis-trans isomerase (cyclophilin); catalyzes the cis-trans isomerization of peptide bonds N-terminal to proline residues; binds the drug cyclosporin A; N-terminally propionylated in vivo; protein abundance increases in response to DNA replication stress [Source:SGD;Acc:S000002562]
YDR156W	650.792	0.293459	0.173569	1.69073	0.0908887	0.245259	IV	+	769525	769938	414	RPA14	RNA polymerase I subunit A14 [Source:SGD;Acc:S000002563]
YDR157W	7.45449	-1.04878	1.03906	-1.00936	0.312804	NA	IV	+	769931	770332	402		Dubious open reading frame; unlikely to encode a functional protein, based on available experimental and comparative sequence data [Source:SGD;Acc:S000002564]
YDR158W	4717.16	0.140237	0.110568	1.26833	0.204681	0.399265	IV	+	770357	771454	1098	HOM2	Aspartic beta semi-aldehyde dehydrogenase; catalyzes the second step in the common pathway for methionine and threonine biosynthesis; expression regulated by Gcn4p and the general control of amino acid synthesis [Source:SGD;Acc:S000002565]
YDR159W	496.263	-0.0474051	0.165188	-0.286977	0.77413	0.873462	IV	+	771877	775782	3906	SAC3	mRNA export factor; required for biogenesis of the small ribosomal subunit; component of TREX-2 complex (Sac3p-Thp1p-Sus1p-Cdc31p) involved in transcription elongation and mRNA export from the nucleus; involved in post-transcriptional tethering of active genes to the nuclear periphery and to non-nascent mRNP; similar to the human germinal center-associated nuclear protein (GANP) [Source:SGD;Acc:S…
YDR160W	601.571	0.188502	0.152697	1.23449	0.217021	0.414489	IV	+	776163	778721	2559	SSY1	Component of the SPS plasma membrane amino acid sensor system; senses external amino acid concentration and transmits intracellular signals that result in regulation of expression of amino acid permease genes; other members are Ssy1p, Ptr3p, and Ssy5p [Source:SGD;Acc:S000002567]
YDR161W	1577.61	0.0162313	0.12494	0.129912	0.896636	0.946732	IV	+	779043	780206	1164		Putative protein of unknown function; non-essential gene; proposed function in rRNA and ribosome biosynthesis based on transcriptional co-regulation; genetic interactions suggest a role in ER-associated protein degradation (ERAD) [Source:SGD;Acc:S000002568]
YDR162C	418.611	-0.356941	0.182285	-1.95814	0.0502133	0.169763	IV	-	780390	781100	711	NBP2	Protein involved in the HOG (high osmolarity glycerol) pathway; negatively regulates Hog1p by recruitment of phosphatase Ptc1p the Pbs2p-Hog1p complex; interacts with Bck1p and down regulates the cell wall integrity pathway; found in the nucleus and cytoplasm, contains an SH3 domain and a Ptc1p binding domain (PBM) [Source:SGD;Acc:S000002569]
YDR163W	396.047	-0.970156	0.226637	-4.28066	1.86341e-05	0.000927545	IV	+	781423	781950	528	CWC15	Non-essential protein involved in pre-mRNA splicing; component of a complex containing Cef1p; has similarity to S. pombe Cwf15p [Source:SGD;Acc:S000002570]
YDR164C	628.583	0.177945	0.151378	1.1755	0.239793	0.44105	IV	-	782041	784215	2175	SEC1	Sm-like protein involved in docking and fusion of exocytic vesicles; binds to assembled SNARE complexes at the membrane and stimulates membrane fusion; localization to sites of secretion (bud neck and bud tip) is dependent on SNARE function; interacts directly with essential exocyst subunit Sec6p [Source:SGD;Acc:S000002571]
YDR165W	1646.35	-0.208128	0.132003	-1.57669	0.114867	0.283508	IV	+	784871	786205	1335	TRM82	Catalytic subunit of a tRNA methyltransferase complex; Trm8p and Trm82p comprise an enzyme that catalyzes a methyl-transfer from S-adenosyl-l-methionine to the N(7) atom of guanine at position 46 in tRNA; Trm8 lacks catalytic activity if not bound to Trm82p; relocalizes to the cytosol in response to hypoxia [Source:SGD;Acc:S000002572]
YDR166C	535.482	-0.167805	0.152426	-1.10089	0.270944	0.475768	IV	-	786306	789221	2916	SEC5	Essential 107kDa subunit of the exocyst complex; the exocyst mediates polarized targeting and tethering of post-Golgi secretory vesicles to active sites of exocytosis at the plasma membrane prior to SNARE-mediated fusion; involved in assembly of the exocyst complex; required with Sec3p for ER inheritance where it promotes anchoring of the cortical ER at the bud tip [Source:SGD;Acc:S000002573]
YDR167W	1225.74	-0.429085	0.273157	-1.57084	0.116221	0.285181	IV	+	789449	790069	621	TAF10	Subunit (145 kDa) of TFIID and SAGA complexes; involved in RNA polymerase II transcription initiation and in chromatin modification [Source:SGD;Acc:S000002574]
YDR168W	1555.72	-0.601408	0.25273	-2.37965	0.0173291	0.0856937	IV	+	790328	791848	1521	CDC37	Essential Hsp90p co-chaperone; necessary for passage through the START phase of the cell cycle; stabilizes protein kinase nascent chains and participates along with Hsp90p in their folding [Source:SGD;Acc:S000002575]
YDR169C	434.684	0.301655	0.177991	1.69478	0.0901181	0.2446	IV	-	792348	793889	1542	STB3	Ribosomal RNA processing element (RRPE)-binding protein; involved in the glucose-induced transition from quiescence to growth; restricted to nucleus in quiescent cells, released into cytoplasm after glucose repletion; binds Sin3p; relative distribution to the nucleus increases upon DNA replication stress [Source:SGD;Acc:S000002576]
YDR169C-A	17.6457	-0.885304	0.621568	-1.42431	0.154358	NA	IV	-	794574	794723	150		Putative protein of unknown function; identified by fungal homology and RT-PCR [Source:SGD;Acc:S000028538]
YDR170C	1288.82	-0.1391	0.141294	-0.98447	0.324884	0.533971	IV	-	796193	802222	6030	SEC7	Guanine nucleotide exchange factor (GEF) for ADP ribosylation factors; involved in proliferation of the Golgi, intra-Golgi transport and ER-to-Golgi transport; found in the cytoplasm and on Golgi-associated coated vesicles [Source:SGD;Acc:S000002577]
tQ(UUG)D3	0.522777	-3.05448	4.10665	-0.743788	0.457005	NA	IV	-	802731	802802	72		Glutamine tRNA (tRNA-Gln), predicted by tRNAscan-SE analysis; thiolation of uridine at wobble position (34) requires Ncs6p [Source:SGD;Acc:S000006695]
YDR170W-A	293.904	-0.296899	0.260487	-1.13978	0.254377	0.457763	IV	+	803195	804517	1323		Retrotransposon TYA Gag gene; Gag is a nucleocapsid protein that is the structural constituent of virus-like particles (VLPs); similar to retroviral Gag; YDR170W-A is part of a mutant retrotransposon; distribution in the cytoplasm becomes irregular rather than punctate upon DNA replication stress [Source:SGD;Acc:S000007227]
YDR171W	330.459	0.333842	0.188058	1.77521	0.075863	0.219934	IV	+	806621	807748	1128	HSP42	Small heat shock protein (sHSP) with chaperone activity; forms barrel-shaped oligomers that suppress unfolded protein aggregation; involved in cytoskeleton reorganization after heat shock; protein abundance increases and forms cytoplasmic foci in response to DNA replication stress [Source:SGD;Acc:S000002578]
YDR172W	4572.81	0.0466872	0.12626	0.369772	0.711553	0.83216	IV	+	808324	810381	2058	SUP35	Translation termination factor eRF3; has a role in mRNA deadenylation and decay; altered protein conformation creates the [PSI(+)] prion that modifies cellular fitness, alters translational fidelity by affecting reading frame selection, and results in a nonsense suppressor phenotype; many stress-response genes are repressed in the presence of [PSI(+)] [Source:SGD;Acc:S000002579]
YDR173C	262.021	-0.223928	0.185726	-1.20569	0.227937	0.428665	IV	-	810565	811632	1068	ARG82	Inositol polyphosphate multikinase (IPMK); sequentially phosphorylates Ins(1,4,5)P3 to form Ins(1,3,4,5,6)P5; also has diphosphoinositol polyphosphate synthase activity; regulates arginine-, phosphate-, and nitrogen-responsive genes [Source:SGD;Acc:S000002580]
YDR174W	3510.75	0.37362	0.129072	2.89466	0.00379565	0.0324552	IV	+	812110	812850	741	HMO1	Chromatin associated high mobility group (HMG) family member; involved in genome maintenance; rDNA-binding component of the Pol I transcription system; associates with a 5'-3' DNA helicase and Fpr1p, a prolyl isomerase; relocalizes to the cytosol in response to hypoxia [Source:SGD;Acc:S000002581]
YDR175C	888.864	-0.187828	0.149315	-1.25793	0.208417	0.403988	IV	-	813193	814152	960	RSM24	Mitochondrial ribosomal protein of the small subunit [Source:SGD;Acc:S000002582]
YDR176W	787.131	-0.62147	0.134325	-4.6266	3.7172e-06	0.000287825	IV	+	814452	816560	2109	NGG1	Subunit of chromatin modifying histone acetyltransferase complexes; member of the ADA complex, the SAGA complex, and the SLIK complex; transcriptional regulator involved in glucose repression of Gal4p-regulated genes [Source:SGD;Acc:S000002583]
YDR177W	1876.65	-0.394146	0.237436	-1.66001	0.0969129	0.256537	IV	+	816878	817525	648	UBC1	Ubiquitin-conjugating enzyme; key E2 partner with Ubc4p for the anaphase-promoting complex (APC); mediates selective degradation of short-lived and abnormal proteins; plays a role in vesicle biogenesis and ER-associated protein degradation (ERAD); component of the cellular stress response; protein abundance increases in response to DNA replication stress key E2 partner with Ubc4p for the anaphase…
YDR178W	683.665	0.306025	0.143143	2.1379	0.032525	0.128351	IV	+	817950	818495	546	SDH4	Membrane anchor subunit of succinate dehydrogenase (SDH); involved in coupling the oxidation of succinate to the transfer of electrons to ubiquinone as part of the TCA cycle and the mitochondrial respiratory chain; has similarity to human SDH subunit D (SDHD), which is implicated in paraganglioma [Source:SGD;Acc:S000002585]
YDR179C	208.907	-1.82653	0.291843	-6.25859	3.88483e-10	1.9689e-07	IV	-	818708	819196	489	CSN9	Subunit of the Cop9 signalosome; Cop9 signalosome is required for deneddylation, or removal of the ubiquitin-like protein Rub1p from Cdc53p (cullin); involved in adaptation to pheromone signaling [Source:SGD;Acc:S000002586]
YDR179W-A	643.257	-0.149608	0.230032	-0.65038	0.515447	0.69411	IV	+	819433	820824	1392		Putative protein of unknown function [Source:SGD;Acc:S000002587]
YDR180W	298.484	-0.521204	0.202175	-2.57799	0.00993763	0.0612787	IV	+	821295	825776	4482	SCC2	Subunit of cohesin loading factor (Scc2p-Scc4p); a complex required for loading of cohesin complexes onto chromosomes; involved in establishing sister chromatid cohesion during DSB repair via histone H2AX; evolutionarily-conserved adherin; relocalizes to the cytosol in response to hypoxia [Source:SGD;Acc:S000002588]
YDR181C	542.127	-0.479723	0.205887	-2.33003	0.0198046	0.09251	IV	-	825910	827355	1446	SAS4	Subunit of the SAS complex (Sas2p, Sas4p, Sas5p); acetylates free histones and nucleosomes and regulates transcriptional silencing; required for the HAT activity of Sas2p [Source:SGD;Acc:S000002589]
YDR182W	1223.21	0.208282	0.139788	1.48999	0.136228	0.311769	IV	+	827582	829057	1476	CDC1	Putative lipid phosphatase of the endoplasmic reticulum; shows Mn2+ dependence and may affect Ca2+ signaling; mutants display actin and general growth defects and pleiotropic defects in cell cycle progression and organelle distribution [Source:SGD;Acc:S000002590]
YDR182W-A	15.2396	-0.686179	0.829848	-0.826873	0.408309	NA	IV	+	829151	829354	204		Putative protein of unknown function; identified by fungal homology and RT-PCR [Source:SGD;Acc:S000028539]
YDR183W	462.164	-0.580787	0.255589	-2.27235	0.0230655	0.102708	IV	+	829585	830277	693	PLP1	Protein that interacts with CCT (chaperonin containing TCP-1) complex; has a role in actin and tubulin folding; has weak similarity to phosducins, which are G-protein regulators [Source:SGD;Acc:S000002591]
YDR183C-A	73.8627	-0.681218	0.309483	-2.20115	0.0277254	0.116249	IV	-	830397	830654	258		Dubious open reading frame unlikely to encode a functional protein; identified by fungal homology and RT-PCR [Source:SGD;Acc:S000028540]
YDR184C	753.172	-0.269909	0.137902	-1.95726	0.0503174	0.169941	IV	-	830629	831513	885	ATC1	Nuclear protein; possibly involved in regulation of cation stress responses and/or in the establishment of bipolar budding pattern; relative distribution to the nucleus decreases upon DNA replication stress [Source:SGD;Acc:S000002592]
YDR185C	312.731	-0.571427	0.239821	-2.38273	0.0171849	0.0853801	IV	-	831934	832473	540	UPS3	Mitochondrial protein of unknown function; similar to Ups1p and Ups2p which are involved in regulation of mitochondrial cardiolipin and phosphatidylethanolamine levels; null is viable but interacts synthetically with ups1 and ups2 mutations; UPS3 has a paralog, UPS2, that arose from the whole genome duplication [Source:SGD;Acc:S000002593]
YDR186C	1284.44	0.212653	0.143632	1.48055	0.138727	0.315247	IV	-	832859	835492	2634		Putative protein of unknown function; may interact with ribosomes, based on co-purification experiments; green fluorescent protein (GFP)-fusion protein localizes to the cytoplasm [Source:SGD;Acc:S000002594]
YDR187C	19.8158	0.00786797	0.611538	0.0128659	0.989735	NA	IV	-	836228	836746	519		Dubious open reading frame; unlikely to encode a functional protein, based on available experimental and comparative sequence data; partially overlaps the verified, essential ORF CCT6/YDR188W [Source:SGD;Acc:S000002595]
YDR188W	3450.87	0.0373657	0.137632	0.27149	0.786014	0.880633	IV	+	836421	838061	1641	CCT6	Subunit of the cytosolic chaperonin Cct ring complex; related to Tcp1p, essential protein that is required for the assembly of actin and tubulins in vivo; contains an ATP-binding motif [Source:SGD;Acc:S000002596]
YDR189W	1393.87	0.175959	0.144632	1.2166	0.223755	0.422572	IV	+	838392	840392	2001	SLY1	Hydrophilic protein involved in ER/Golgi vesicle trafficking; SM (Sec1/Munc-18) family protein that binds the tSNARE Sed5p and stimulates its assembly into a trans-SNARE membrane-protein complex [Source:SGD;Acc:S000002597]
YDR190C	2713.41	-0.168864	0.114785	-1.47113	0.141255	0.318795	IV	-	840604	841995	1392	RVB1	ATP-dependent DNA helicase, also known as pontin; member of the AAA+ and RuvB-like protein families; similar to Rvb2p; conserved component of multiple complexes including the INO80 complex, the Swr1 complex, and the R2TP complex (Rvb1-Rvb2-Tah1-Pih1); involved in multiple processes such as chromatin remodeling, box C/D snoRNP assembly, and RNA polymerase II assembly [Source:SGD;Acc:S000002598]
YDR191W	208.117	-0.152274	0.199827	-0.762033	0.44604	0.638427	IV	+	842337	843449	1113	HST4	Member of the Sir2 family of NAD(+)-dependent protein deacetylases; involved along with Hst3p in silencing at telomeres, cell cycle progression, radiation resistance, genomic stability and short-chain fatty acid metabolism [Source:SGD;Acc:S000002599]
YDR192C	344.77	0.229389	0.176955	1.29631	0.194868	0.386754	IV	-	843569	844861	1293	NUP42	FG-nucleoporin component of central core of the nuclear pore complex; also part of the nuclear pore complex (NPC) cytoplasmic filaments; contributes directly to nucleocytoplasmic transport and maintenance of the NPC permeability barrier and is involved in gene tethering at the nuclear periphery; interacts with Gle1p [Source:SGD;Acc:S000002600]
YDR193W	1.2721	-1.26459	2.31003	-0.547435	0.58408	NA	IV	+	844554	844952	399		Dubious open reading frame; unlikely to encode a functional protein, based on available experimental and comparative sequence data [Source:SGD;Acc:S000002601]
YDR194C	3063.96	-0.396522	0.210185	-1.88654	0.0592222	0.187593	IV	-	845952	847946	1995	MSS116	Mitochondrial transcription elongation factor; DEAD-box protein; required for efficient splicing of mitochondrial Group I and II introns; non-polar RNA helicase that also facilities strand annealing; promotes RNA folding by stabilizing an early assembly intermediate [Source:SGD;Acc:S000002602]
YDR194W-A	1.21259	0.945069	2.36772	0.399146	0.689785	NA	IV	+	848071	848223	153		Putative protein of unknown function; identified by fungal homology and RT-PCR [Source:SGD;Acc:S000028541]
YDR195W	550.166	-0.0270799	0.20412	-0.132667	0.894457	0.94556	IV	+	848599	850200	1602	REF2	RNA-binding protein; involved in the cleavage step of mRNA 3'-end formation prior to polyadenylation, and in snoRNA maturation; part of holo-CPF subcomplex APT, which associates with 3'-ends of snoRNA- and mRNA-encoding genes; relocalizes to the cytosol in response to hypoxia [Source:SGD;Acc:S000002603]
YDR196C	811.397	-0.288105	0.199989	-1.4406	0.149696	0.331305	IV	-	850274	850999	726	CAB5	Subunit of the CoA-Synthesizing Protein Complex (CoA-SPC); subunits of this complex are: Cab2p, Cab3p, Cab4p, Cab5p, Sis2p and Vhs3p; probable dephospho-CoA kinase (DPCK) that catalyzes the last step in coenzyme A biosynthesis; null mutant lethality is complemented by E. coli coaE (encoding DPCK); detected in purified mitochondria in high-throughput studies; also localized to lipid droplets [Sour…
YDR197W	339.731	-0.0685511	0.168777	-0.406165	0.684621	0.814504	IV	+	851228	852397	1170	CBS2	Mitochondrial translational activator of the COB mRNA; interacts with translating ribosomes, acts on the COB mRNA 5'-untranslated leader [Source:SGD;Acc:S000002605]
YDR198C	385.814	-0.320752	0.16675	-1.92355	0.0544112	0.178329	IV	-	852533	853972	1440	RKM2	Ribosomal protein lysine methyltransferase; responsible for trimethylation of the lysine residue at position 3 of Rpl12Ap and Rpl12Bp [Source:SGD;Acc:S000002606]
YDR199W	1.63361	0.779901	1.86555	0.418054	0.675908	NA	IV	+	854175	854540	366		Dubious open reading frame; unlikely to encode a functional protein, based on available experimental and comparative sequence data; partially overlaps the verified gene VPS64/YDR200C; computationally predicted to have thiol-disulfide oxidoreductase activity [Source:SGD;Acc:S000002607]
YDR200C	302.279	-0.1757	0.172782	-1.01689	0.309207	0.517778	IV	-	854279	856093	1815	VPS64	Protein required for cytoplasm to vacuole targeting of proteins; forms a complex with Far3p and Far7p to Far11p involved in recovery from pheromone-induced cell cycle arrest; mutant has increased aneuploidy tolerance; VPS64 has a paralog, FAR10, that arose from the whole genome duplication [Source:SGD;Acc:S000002608]
YDR201W	548.961	-0.39059	0.26384	-1.48041	0.138765	0.315247	IV	+	856317	856814	498	SPC19	Essential subunit of the Dam1 complex (aka DASH complex); complex couples kinetochores to the force produced by MT depolymerization thereby aiding in chromosome segregation; also localized to nuclear side of spindle pole body [Source:SGD;Acc:S000002609]
YDR202C	343.985	-0.128583	0.221388	-0.580805	0.561372	0.730885	IV	-	856898	857953	1056	RAV2	Subunit of RAVE complex (Rav1p, Rav2p, Skp1p); the RAVE complex associates with the V1 domain of the vacuolar membrane (H+)-ATPase (V-ATPase) and promotes assembly and reassembly of the holoenzyme [Source:SGD;Acc:S000002610]
YDR203W	0.519196	-2.54748	4.25935	-0.598092	0.549779	NA	IV	+	857682	857999	318		Dubious open reading frame; unlikely to encode a functional protein, based on available experimental and comparative sequence data; almost completely overlaps ORF RAV2/YDR202C [Source:SGD;Acc:S000002611]
YDR204W	460.441	0.202558	0.173566	1.16704	0.243194	0.445352	IV	+	858137	859144	1008	COQ4	Protein with a role in ubiquinone (Coenzyme Q) biosynthesis; possibly functioning in stabilization of Coq7p; located on the matrix face of the mitochondrial inner membrane; component of a mitochondrial ubiquinone-synthesizing complex [Source:SGD;Acc:S000002612]
YDR205W	680.28	0.377559	0.14308	2.63879	0.00832025	0.054507	IV	+	859346	861520	2175	MSC2	Endoplasmic reticulum zinc transporter; part of a heterodimeric transporter with Zrg17p that transfers zinc from the cytosol to the ER lumen; member of the cation diffusion facilitator family of efflux pumps; localizes to ER and nucleus; mutations affect the cellular distribution of zinc and also confer defects in meiotic recombination between homologous chromatids [Source:SGD;Acc:S000002613]
YDR206W	1283.56	-0.0681942	0.123705	-0.551265	0.581452	0.743997	IV	+	862054	864708	2655	EBS1	Protein involved in translation inhibition and nonsense-mediated decay; interacts with cap binding protein Cdc33p and with Nam7p; localizes to P-bodies upon glucose starvation; mRNA abundance regulated by mRNA decay factors; EBS1 has a paralog, EST1, that arose from the whole genome duplication [Source:SGD;Acc:S000002614]
YDR207C	510.115	0.337083	0.158654	2.12465	0.033616	0.131331	IV	-	865012	867522	2511	UME6	Rpd3L histone deacetylase complex subunit; key transcriptional regulator of early meiotic genes; involved in chromatin remodeling and transcriptional repression via DNA looping; binds URS1 upstream regulatory sequence, couples metabolic responses to nutritional cues with initiation and progression of meiosis, forms complex with Ime1p [Source:SGD;Acc:S000002615]
YDR208W	1203.18	0.186972	0.138489	1.35008	0.17699	0.364103	IV	+	868224	870563	2340	MSS4	Phosphatidylinositol-4-phosphate 5-kinase; involved in actin cytoskeleton organization and cell morphogenesis; multicopy suppressor of stt4 mutation [Source:SGD;Acc:S000002616]
YDR209C	795.03	-0.351594	0.212119	-1.65753	0.0974126	0.257138	IV	-	871036	871449	414		Dubious open reading frame; unlikely to encode a functional protein, based on available experimental and comparative sequence data; partially overlaps uncharacterized gene YDR210W [Source:SGD;Acc:S000002617]
YDR210W	0	NA	NA	NA	NA	NA	IV	+	871074	871301	228		Predicted tail-anchored plasma membrane protein; contains a conserved CYSTM module; related proteins in other organisms may be involved in response to stress; green fluorescent protein (GFP)-fusion protein localizes to the cell periphery [Source:SGD;Acc:S000002618]
YDR210W-B	51.8097	-0.158845	0.398824	-0.398284	0.690421	0.818434	IV	+	872112	877425	5313		Retrotransposon TYA Gag and TYB Pol genes; transcribed/translated as one unit; polyprotein is processed to make a nucleocapsid-like protein (Gag), reverse transcriptase (RT), protease (PR), and integrase (IN); similar to retroviral genes [Source:SGD;Acc:S000007393]
YDR210W-A	0	NA	NA	NA	NA	NA	IV	+	872112	873428	1317		Retrotransposon TYA Gag gene co-transcribed with TYB Pol; translated as TYA or TYA-TYB polyprotein; Gag is a nucleocapsid protein that is the structural constituent of virus-like particles (VLPs); similar to retroviral Gag [Source:SGD;Acc:S000007392]
YDR210C-D	107.295	-0.184398	0.276349	-0.667264	0.504603	0.685157	IV	-	878659	883927	5268		Retrotransposon TYA Gag and TYB Pol genes; transcribed/translated as one unit; polyprotein is processed to make a nucleocapsid-like protein (Gag), reverse transcriptase (RT), protease (PR), and integrase (IN); similar to retroviral genes [Source:SGD;Acc:S000007410]
YDR210C-C	0	NA	NA	NA	NA	NA	IV	-	882605	883927	1323		Retrotransposon TYA Gag gene co-transcribed with TYB Pol; translated as TYA or TYA-TYB polyprotein; Gag is a nucleocapsid protein that is the structural constituent of virus-like particles (VLPs); similar to retroviral Gag [Source:SGD;Acc:S000007409]
tI(UAU)D	0.537683	0.970679	4.20145	0.231035	0.817288	NA	IV	+	884361	884493	73		Isoleucine tRNA (tRNA-Ile), predicted by tRNAscan-SE analysis [Source:SGD;Acc:S000006613]
YDR211W	2118.86	-0.153826	0.143598	-1.07123	0.284066	0.491823	IV	+	884727	886865	2139	GCD6	Catalytic epsilon subunit of the translation initiation factor eIF2B; eIF2B is the guanine-nucleotide exchange factor for eIF2; activity subsequently regulated by phosphorylated eIF2; first identified as a negative regulator of GCN4 expression; forms cytoplasmic foci upon DNA replication stress [Source:SGD;Acc:S000002619]
YDR212W	3026.41	0.150772	0.131382	1.14759	0.25114	0.454144	IV	+	887232	888911	1680	TCP1	Alpha subunit of chaperonin-containing T-complex; complex mediates protein folding in the cytosol; involved in actin cytoskeleton maintenance; overexpression in neurons suppresses formation of pathogenic conformations of huntingtin protein [Source:SGD;Acc:S000002620]
YDR213W	332.856	-0.0873147	0.181506	-0.481056	0.630477	0.77997	IV	+	889751	892492	2742	UPC2	Sterol regulatory element binding protein; induces transcription of sterol biosynthetic genes and of DAN/TIR gene products; relocates from intracellular membranes to perinuclear foci on sterol depletion; UPC2 has a paralog, ECM22, that arose from the whole genome duplication [Source:SGD;Acc:S000002621]
YDR214W	2302.31	0.3542	0.122986	2.88001	0.00397664	0.0336416	IV	+	892875	893927	1053	AHA1	Co-chaperone that binds Hsp82p and activates its ATPase activity; plays a role in determining prion variants; similar to Hch1p; expression is regulated by stresses such as heat shock; protein abundance increases in response to DNA replication stress [Source:SGD;Acc:S000002622]
YDR215C	17.4333	-0.662115	0.610489	-1.08457	0.278114	NA	IV	-	894089	894502	414		Dubious open reading frame; unlikely to encode a functional protein, based on available experimental and comparative sequence data; null mutant displays elevated sensitivity to expression of a mutant huntingtin fragment or of alpha-synuclein [Source:SGD;Acc:S000002623]
YDR216W	315.719	-0.173703	0.194134	-0.894758	0.370916	0.575783	IV	+	895035	899006	3972	ADR1	Carbon source-responsive zinc-finger transcription factor; required for transcription of the glucose-repressed gene ADH2, of peroxisomal protein genes, and of genes required for ethanol, glycerol, and fatty acid utilization [Source:SGD;Acc:S000002624]
YDR217C	438.396	-0.531286	0.184511	-2.87943	0.00398391	0.033652	IV	-	899551	903480	3930	RAD9	DNA damage-dependent checkpoint protein; required for cell-cycle arrest in G1/S, intra-S, and G2/M, plays a role in postreplication repair (PRR) pathway; transmits checkpoint signal by activating Rad53p and Chk1p; hyperphosphorylated by Mec1p and Tel1p; multiple cyclin dependent kinase consensus sites and the C-terminal BRCT domain contribute to DNA damage checkpoint activation; Rad9p Chk1 Activa…
YDR218C	24.1642	-0.32883	0.496233	-0.662652	0.507553	NA	IV	-	903781	905052	1272	SPR28	Sporulation-specific homolog of the CDC3/10/11/12 family of genes; meiotic septin expressed at high levels during meiotic divisions and ascospore formation; the yeast CDC3/10/11/12 family is a family of bud neck microfilament genes [Source:SGD;Acc:S000002626]
YDR219C	450.915	-0.435698	0.169614	-2.56875	0.0102065	0.0622953	IV	-	905455	906852	1398	MFB1	Mitochondria-associated F-box protein; involved in maintenance of normal mitochondrial morphology; interacts with Skp1p through the F-box motif; preferentially localizes to the mother cell during budding [Source:SGD;Acc:S000002627]
YDR220C	7.36127	0.871924	1.22515	0.711688	0.476658	NA	IV	-	907000	907293	294		Dubious open reading frame; unlikely to encode a functional protein, based on available experimental and comparative sequence data; null mutant exhibits synthetic phenotype with alpha-synuclein [Source:SGD;Acc:S000002628]
YDR221W	727.855	0.155638	0.143287	1.0862	0.27739	0.484173	IV	+	907330	909438	2109	GTB1	Glucosidase II beta subunit, forms a complex with alpha subunit Rot2p; involved in removal of two glucose residues from N-linked glycans during glycoprotein biogenesis in the ER; relocalizes from ER to cytoplasm upon DNA replication stress [Source:SGD;Acc:S000002629]
YDR222W	770.761	0.0780611	0.190938	0.408829	0.682665	0.813461	IV	+	910054	911301	1248		Protein of unknown function; green fluorescent protein (GFP)-fusion protein localizes to the cytoplasm in a punctate pattern; YDR222W has a paralog, YLR225C, that arose from the whole genome duplication [Source:SGD;Acc:S000002630]
YDR223W	191.097	-0.123303	0.213752	-0.57685	0.564041	0.73127	IV	+	912099	913502	1404	CRF1	Transcriptional corepressor; involved in repression of ribosomal protein (RP) gene transcription via the TOR signaling pathway which promotes accumulation of Crf1p in the nucleus; role in repression of RP genes varies by strain; CRF1 has a paralog, IFH1, that arose from the whole genome duplication [Source:SGD;Acc:S000002631]
YDR224C	12773	-0.213905	0.123446	-1.73278	0.0831355	0.233374	IV	-	914317	914712	396	HTB1	Histone H2B; core histone protein required for chromatin assembly and chromosome function; nearly identical to HTB2; Rad6p-Bre1p-Lge1p mediated ubiquitination regulates reassembly after DNA replication, transcriptional activation, meiotic DSB formation and H3 methylation [Source:SGD;Acc:S000002632]
YDR225W	25408.4	-0.330645	0.232735	-1.4207	0.155405	0.338804	IV	+	915530	915928	399	HTA1	Histone H2A; core histone protein required for chromatin assembly and chromosome function; one of two nearly identical subtypes (see also HTA2); DNA damage-dependent phosphorylation by Mec1p facilitates DNA repair; acetylated by Nat4p; N-terminally propionylated in vivo [Source:SGD;Acc:S000002633]
YDR226W	8655.94	0.147545	0.105021	1.40491	0.160048	0.343905	IV	+	916486	917154	669	ADK1	Adenylate kinase, required for purine metabolism; localized to the cytoplasm and the mitochondria; lacks cleavable signal sequence; protein abundance increases in response to DNA replication stress [Source:SGD;Acc:S000002634]
YDR227W	401.709	-0.433986	0.168056	-2.58239	0.0098118	0.0606439	IV	+	917571	921647	4077	SIR4	SIR protein involved in assembly of silent chromatin domains; silent information regulator (SIR) along with SIR2 and SIR3; involved in assembly of silent chromatin domains at telomeres and the silent mating-type loci; potentially phosphorylated by Cdc28p; some alleles of SIR4 prolong lifespan [Source:SGD;Acc:S000002635]
YDR228C	444.255	-0.218191	0.175854	-1.24075	0.214698	0.411604	IV	-	921926	923806	1881	PCF11	mRNA 3' end processing factor; essential component of cleavage and polyadenylation factor IA (CF IA), involved in pre-mRNA 3' end processing and in transcription termination; binds C-terminal domain of largest subunit of RNA pol II (Rpo21p); required for gene looping; relocalizes to the cytosol in response to hypoxia [Source:SGD;Acc:S000002636]
YDR229W	500.376	-0.119197	0.156015	-0.764011	0.444861	0.63723	IV	+	924785	926146	1362	IVY1	Phospholipid-binding protein that interacts with both Ypt7p and Vps33p; may partially counteract the action of Vps33p and vice versa, localizes to the rim of the vacuole as cells approach stationary phase [Source:SGD;Acc:S000002637]
YDR230W	22.0535	0.202018	0.578899	0.34897	0.727112	NA	IV	+	926223	926570	348		Dubious open reading frame; unlikely to encode a functional protein, based on available experimental and comparative sequence data; partially overlaps the verified gene COX20/YDR231C [Source:SGD;Acc:S000002638]
YDR231C	394.577	-0.141726	0.221797	-0.638991	0.522829	0.700329	IV	-	926293	926910	618	COX20	Mitochondrial inner membrane protein; required for proteolytic processing of Cox2p and its assembly into cytochrome c oxidase [Source:SGD;Acc:S000002639]
YDR232W	1614.47	0.237535	0.143224	1.65848	0.0972205	0.256769	IV	+	927452	929098	1647	HEM1	5-aminolevulinate synthase; catalyzes the first step in the heme biosynthetic pathway; an N-terminal signal sequence is required for localization to the mitochondrial matrix; expression is regulated by Hap2p-Hap3p [Source:SGD;Acc:S000002640]
YDR233C	6493.69	0.448034	0.128379	3.48995	0.00048312	0.00896614	IV	-	929470	930357	888	RTN1	Reticulon protein; stabilizes membrane curvature; involved in nuclear pore assembly and maintenance of tubular ER morphology; mutant overexpressing RTN1 shows increase in tubular ER; interacts with exocyst subunit Sec6p, Yip3p, and Sbh1p; more abundant than Rtn2p; member of the RTNLA subfamily; mutants have reduced phosphatidylserine transfer between the ER and mitochondria; RTN1 has a paralog, R…
YDR234W	2272.67	0.355633	0.139771	2.5444	0.0109466	0.0651305	IV	+	931129	933210	2082	LYS4	Homoaconitase; catalyzes the conversion of homocitrate to homoisocitrate, which is a step in the lysine biosynthesis pathway [Source:SGD;Acc:S000002642]
YDR235W	662.189	-0.320352	0.258343	-1.24002	0.214967	0.411976	IV	+	933504	935138	1635	PRP42	U1 snRNP protein involved in splicing; required for U1 snRNP biogenesis; contains multiple tetriatricopeptide repeats [Source:SGD;Acc:S000002643]
YDR236C	1246.65	-0.0197869	0.233875	-0.0846046	0.932576	0.963814	IV	-	935236	935892	657	FMN1	Riboflavin kinase, produces riboflavin monophosphate (FMN); FMN is a necessary cofactor for many enzymes; predominantly localizes to the microsomal fraction and also found in the mitochondrial inner membrane [Source:SGD;Acc:S000002644]
YDR237W	1318.35	0.135242	0.181855	0.743682	0.457069	0.648386	IV	+	936615	937493	879	MRPL7	Mitochondrial ribosomal protein of the large subunit; MRPL7 produces both YmL5 and YmL7, which are two different modified forms of the same protein [Source:SGD;Acc:S000002645]
YDR238C	2037.05	-0.0603013	0.14283	-0.422189	0.672887	0.806472	IV	-	937895	940816	2922	SEC26	Essential beta-coat protein of the COPI coatomer; involved in ER-to-Golgi protein trafficking and maintenance of normal ER morphology; shares 43% sequence identity with mammalian beta-coat protein (beta-COP) [Source:SGD;Acc:S000002646]
YDR239C	498.289	0.150403	0.157878	0.952653	0.340766	0.547642	IV	-	941057	943420	2364		Protein of unknown function; may interact with ribosomes, based on co-purification experiments [Source:SGD;Acc:S000002647]
YDR240C	430.673	-0.0501055	0.18328	-0.273382	0.784559	0.879861	IV	-	943674	945152	1479	SNU56	Component of U1 snRNP required for mRNA splicing via spliceosome; yeast specific, no metazoan counterpart; interacts with mRNA in commitment complex [Source:SGD;Acc:S000002648]
YDR241W	233.455	-0.770478	0.29053	-2.65198	0.00800214	0.0529204	IV	+	945151	945438	288	BUD26	Dubious open reading frame; unlikely to encode a functional protein, based on available experimental and comparative sequence data; not conserved in closely related Saccharomyces species; 1% of ORF overlaps the verified gene SNU56; diploid mutant displays a weak budding pattern phenotype in a systematic assay [Source:SGD;Acc:S000002649]
tY(GUA)D	3.56042	-0.176461	1.27163	-0.138768	0.889633	NA	IV	+	946312	946400	75	SUP2	Tyrosine tRNA (tRNA-Tyr), predicted by tRNAscan-SE analysis; can mutate to suppress ochre nonsense mutations [Source:SGD;Acc:S000006778]
YDR242W	272.219	-0.0502475	0.201782	-0.249019	0.803346	0.891807	IV	+	946807	948456	1650	AMD2	Putative amidase [Source:SGD;Acc:S000002650]
YDR243C	351.252	-0.0185978	0.182595	-0.101853	0.918873	0.956445	IV	-	948518	950284	1767	PRP28	RNA helicase in the DEAD-box family; involved in RNA isomerization at the 5' splice site and for exchange of U6 for U1 snRNA at the 5' splice site [Source:SGD;Acc:S000002651]
YDR244W	493.647	-0.0419858	0.159308	-0.263552	0.792125	0.884524	IV	+	950563	952401	1839	PEX5	Peroxisomal membrane signal receptor for peroxisomal matrix proteins; receptor for the C-terminal tripeptide signal sequence (PTS1) of peroxisomal matrix proteins; required for peroxisomal matrix protein import; also proposed to have PTS1-receptor independent functions [Source:SGD;Acc:S000002652]
YDR245W	3643.49	0.14141	0.148892	0.949743	0.342243	0.54954	IV	+	952800	953981	1182	MNN10	Subunit of a Golgi mannosyltransferase complex; complex mediates elongation of the polysaccharide mannan backbone; membrane protein of the mannosyltransferase family; other members of the complex are Anp1p, Mnn9p, Mnn11p, and Hoc1p [Source:SGD;Acc:S000002653]
YDR246W	640.116	0.493008	0.200443	2.45959	0.0139095	0.0748509	IV	+	954288	954947	660	TRS23	Core component of transport protein particle (TRAPP) complexes I-III; TRAPP complexes are related multimeric guanine nucleotide-exchange factor for the GTPase Ypt1p, regulating ER-Golgi traffic (TRAPPI), intra-Golgi traffic (TRAPPII), endosome-Golgi traffic (TRAPPII and III) and autophagy (TRAPPIII); human homolog is TRAPPC4 [Source:SGD;Acc:S000002654]
YDR246W-A	45.3044	0.264001	0.40871	0.645937	0.51832	NA	IV	+	955133	955333	201		Putative protein of unknown function; identified by fungal homology and RT-PCR [Source:SGD;Acc:S000028542]
YDR247W	210.415	0.290155	0.214589	1.35214	0.17633	0.36356	IV	+	956013	957398	1386	VHS1	Cytoplasmic serine/threonine protein kinase; identified as a high-copy suppressor of the synthetic lethality of a sis2 sit4 double mutant, suggesting a role in G1/S phase progression; VHS1 has a paralog, SKS1, that arose from the whole genome duplication [Source:SGD;Acc:S000002655]
YDR248C	452.096	-0.838354	0.256447	-3.26912	0.00107884	0.0148874	IV	-	957758	958339	582		Putative gluconokinase; sequence similarity to bacterial and human gluconokinase; green fluorescent protein (GFP)-fusion protein localizes to the cytoplasm; upregulated by deletion of the RNAP-II associated factor, PAF1 [Source:SGD;Acc:S000002656]
YDR249C	329.18	-0.0596091	0.178846	-0.333299	0.738908	0.850828	IV	-	958681	959802	1122		Putative protein of unknown function [Source:SGD;Acc:S000002657]
YDR250C	27.7032	0.31491	0.511627	0.615506	0.53822	NA	IV	-	960086	960361	276		Dubious open reading frame; unlikely to encode a functional protein, based on available experimental and comparative sequence data [Source:SGD;Acc:S000002658]
YDR251W	1127.39	0.189585	0.136501	1.38889	0.164865	0.348382	IV	+	960614	963106	2493	PAM1	Essential protein of unknown function; exhibits variable expression during colony morphogenesis; overexpression permits survival without protein phosphatase 2A, inhibits growth, and induces a filamentous phenotype; PAM1 has a paralog, SVL3, that arose from the whole genome duplication [Source:SGD;Acc:S000002659]
YDR252W	111.257	0.149902	0.286757	0.522751	0.601148	0.757892	IV	+	963412	963861	450	BTT1	Heterotrimeric nascent polypeptide-associated complex beta3 subunit; complex binds ribosomes via its beta-subunits in close proximity to nascent polypeptides; interacts with Caf130p of the CCR4-NOT complex; similar to human BTF3; BTT1 has a paralog, EGD1, that arose from the whole genome duplication [Source:SGD;Acc:S000002660]
YDR253C	245.553	-0.215567	0.203751	-1.05799	0.290058	0.498481	IV	-	963990	964565	576	MET32	Zinc-finger DNA-binding transcription factor; involved in transcriptional regulation of the methionine biosynthetic genes; targets strong transcriptional activator Met4p to promoters of sulfur metabolic genes; feedforward loop exists in the regulation of genes controlled by Met4p and Met32p; lack of such a loop for MET31 may account for the differential actions of Met32p and Met31p; MET32 has a p…
YDR254W	351.313	-0.191766	0.187242	-1.02416	0.305759	0.514228	IV	+	965113	966489	1377	CHL4	Outer kinetochore protein required for chromosome stability; involved in new kinetochore assembly and sister chromatid cohesion; forms a stable complex with Iml3p; peripheral component of the Ctf19 kinetochore complex that interacts with Ctf19p, Ctf3p, and Mif2p; required for the spindle assembly checkpoint; orthologous to human centromere constitutive-associated network (CCAN) subunit CENP-N and…
YDR255C	224.699	0.106196	0.207956	0.510667	0.609585	0.763656	IV	-	966557	967822	1266	RMD5	Component of GID Complex that confers ubiquitin ligase (U3) activity; necessary for polyubiquitination and degradation of the gluconeogenic enzyme fructose-1,6-bisphosphatase; forms dimer with Fyv10p that is then recruited to GID Complex by Gid8p; also required for sporulation; conserved protein that has a degenerate RING finger domain [Source:SGD;Acc:S000002663]
YDR256C	362.01	0.0398259	0.18336	0.2172	0.828052	0.90731	IV	-	968133	969680	1548	CTA1	Catalase A; breaks down hydrogen peroxide in the peroxisomal matrix formed by acyl-CoA oxidase (Pox1p) during fatty acid beta-oxidation [Source:SGD;Acc:S000002664]
YDR257C	605.459	-0.223612	0.157089	-1.42347	0.154599	0.337466	IV	-	969990	971474	1485	RKM4	Ribosomal lysine methyltransferase; specific for monomethylation of Rpl42ap and Rpl42bp (lysine 55); nuclear SET-domain containing protein [Source:SGD;Acc:S000002665]
YDR258C	581.943	-0.0379299	0.170557	-0.222388	0.824012	0.904839	IV	-	971808	974243	2436	HSP78	Oligomeric mitochondrial matrix chaperone; cooperates with Ssc1p in mitochondrial thermotolerance after heat shock; able to prevent the aggregation of misfolded proteins as well as resolubilize protein aggregates [Source:SGD;Acc:S000002666]
YDR259C	66.2395	0.331274	0.321281	1.0311	0.302492	0.511337	IV	-	974631	975782	1152	YAP6	Basic leucine zipper (bZIP) transcription factor; physically interacts with the Tup1-Cyc8 complex and recruits Tup1p to its targets; overexpression increases sodium and lithium tolerance; computational analysis suggests a role in regulation of expression of genes involved in carbohydrate metabolism; YAP6 has a paralog, CIN5, that arose from the whole genome duplication [Source:SGD;Acc:S000002667]
YDR260C	704.698	0.0613376	0.156368	0.392264	0.694863	0.821255	IV	-	976717	977229	513	SWM1	Subunit of the anaphase-promoting complex (APC); APC is an E3 ubiquitin ligase that regulates the metaphase-anaphase transition and exit from mitosis; required for activation of the daughter-specific gene expression and spore wall maturation [Source:SGD;Acc:S000002668]
YDR261C	1740.89	0.367566	0.144506	2.5436	0.0109715	0.0651497	IV	-	977521	979209	1689	EXG2	Exo-1,3-beta-glucanase; involved in cell wall beta-glucan assembly; may be anchored to the plasma membrane via a glycosylphosphatidylinositol (GPI) anchor [Source:SGD;Acc:S000002669]
tS(AGA)D2	1.64332	-4.25118	2.48973	-1.70749	0.0877319	NA	IV	-	980974	981055	82		Serine tRNA (tRNA-Ser), predicted by tRNAscan-SE analysis [Source:SGD;Acc:S000006722]
YDR261W-B	123.417	-0.291468	0.252786	-1.15302	0.248901	0.452099	IV	+	981462	986775	5313		Retrotransposon TYA Gag and TYB Pol genes; transcribed/translated as one unit; polyprotein is processed to make a nucleocapsid-like protein (Gag), reverse transcriptase (RT), protease (PR), and integrase (IN); similar to retroviral genes [Source:SGD;Acc:S000007397]
YDR261W-A	0	NA	NA	NA	NA	NA	IV	+	981462	982778	1317		Retrotransposon TYA Gag gene co-transcribed with TYB Pol; translated as TYA or TYA-TYB polyprotein; Gag is a nucleocapsid protein that is the structural constituent of virus-like particles (VLPs); similar to retroviral Gag [Source:SGD;Acc:S000007396]
YDR261C-D	258.447	-0.312714	0.205604	-1.52095	0.128272	0.301144	IV	-	987534	992349	4815		Retrotransposon TYA Gag and TYB Pol genes; in YDRCTY1-3 TYB is mutant and probably non-functional [Source:SGD;Acc:S000007395]
YDR261C-C	0	NA	NA	NA	NA	NA	IV	-	991027	992349	1323		Retrotransposon TYA Gag gene co-transcribed with TYB Pol; in YDRCTY1-3 TYB is mutant and probably non-functional [Source:SGD;Acc:S000007394]
tG(GCC)D2	40.4527	-0.24213	0.416013	-0.582026	0.560549	NA	IV	+	992832	992902	71		Glycine tRNA (tRNA-Gly), predicted by tRNAscan-SE analysis [Source:SGD;Acc:S000006577]
YDR262W	1186.53	0.191464	0.135285	1.41527	0.15699	0.340521	IV	+	993134	993952	819		Putative protein of unknown function; green fluorescent protein (GFP)-fusion protein localizes to the vacuole and is induced in response to the DNA-damaging agent MMS; gene expression increases in response to Zymoliase treatment [Source:SGD;Acc:S000002670]
YDR263C	179.333	-0.07307	0.212658	-0.343603	0.731145	0.847077	IV	-	994242	995534	1293	DIN7	Mitochondrial nuclease functioning in DNA repair and replication; modulates the stability of the mitochondrial genome, induced by exposure to mutagens, also induced during meiosis at a time nearly coincident with commitment to recombination; DIN7 has a paralog, EXO1, that arose from the whole genome duplication [Source:SGD;Acc:S000002671]
YDR264C	2450.57	0.263401	0.125357	2.10121	0.0356228	0.135772	IV	-	996029	998323	2295	AKR1	Palmitoyl transferase involved in protein palmitoylation; acts as a negative regulator of pheromone response pathway; required for endocytosis of pheromone receptors; involved in cell shape control; contains ankyrin repeats; AKR1 has a paralog, AKR2, that arose from the whole genome duplication [Source:SGD;Acc:S000002672]
YDR265W	427.754	-0.231283	0.160117	-1.44446	0.14861	0.329554	IV	+	998864	999877	1014	PEX10	Peroxisomal membrane E3 ubiquitin ligase; required for for Ubc4p-dependent Pex5p ubiquitination and peroxisomal matrix protein import; contains zinc-binding RING domain; mutations in human homolog cause various peroxisomal disorders [Source:SGD;Acc:S000002673]
YDR266C	991.157	0.240305	0.169636	1.41659	0.156603	0.340156	IV	-	1000104	1002023	1920	HEL2	RING finger ubiquitin ligase (E3); involved in ubiquitylation and degradation of excess histones; interacts with Ubc4p and Rad53p; null mutant sensitive to hydroxyurea (HU); green fluorescent protein (GFP)-fusion protein localizes to the cytoplasm; computational analysis suggests a role as a transcription factor [Source:SGD;Acc:S000002674]
YDR267C	1031.43	0.0343599	0.149548	0.229759	0.818279	0.901028	IV	-	1002510	1003502	993	CIA1	Component of cytosolic iron-sulfur protein assembly (CIA) machinery; acts at a late step of Fe-S cluster assembly; forms the CIA targeting complex with Cia2p and Met18p that directs Fe-S cluster incorporation into a subset of proteins involved in methionine biosynthesis, DNA replication and repair, transcription, and telomere maintenance; contains WD40 repeats; ortholog of human Ciao1 protein [So…
YDR268W	350.721	-0.0140882	0.191343	-0.073628	0.941306	0.968819	IV	+	1004004	1005143	1140	MSW1	Mitochondrial tryptophanyl-tRNA synthetase [Source:SGD;Acc:S000002676]
YDR269C	0.152127	-1.38085	4.9903	-0.276707	0.782005	NA	IV	-	1005665	1005988	324		Dubious open reading frame; unlikely to encode a functional protein, based on available experimental and comparative sequence data [Source:SGD;Acc:S000002677]
YDR270W	462.342	0.202228	0.161266	1.254	0.20984	0.405638	IV	+	1005675	1008689	3015	CCC2	Cu(+2)-transporting P-type ATPase; required for export of copper from the cytosol into an extracytosolic compartment; has similarity to human proteins involved in Menkes and Wilsons diseases; protein abundance increases in response to DNA replication stress; affects TBSV model (+)RNA virus replication by regulating copper metabolism [Source:SGD;Acc:S000002678]
YDR271C	0	NA	NA	NA	NA	NA	IV	-	1008395	1008766	372		Dubious open reading frame; unlikely to encode a functional protein, based on available experimental and comparative sequence data; partially overlaps the verified ORF CCC2/YDR270W [Source:SGD;Acc:S000002679]
YDR272W	1161.82	-0.351885	0.182393	-1.92927	0.0536972	0.177072	IV	+	1009010	1009834	825	GLO2	Cytoplasmic glyoxalase II; catalyzes the hydrolysis of S-D-lactoylglutathione into glutathione and D-lactate; GLO2 has a paralog, GLO4, that arose from the whole genome duplication [Source:SGD;Acc:S000002680]
YDR273W	113.269	-0.263783	0.259904	-1.01492	0.310142	0.518609	IV	+	1010176	1011273	1098	DON1	Meiosis-specific component of the spindle pole body; part of the leading edge protein (LEP) coat, forms a ring-like structure at the leading edge of the prospore membrane during meiosis II; DON1 has a paralog, CUE5, that arose from the whole genome [Source:SGD;Acc:S000002681]
YDR274C	90.1441	-0.162113	0.292038	-0.555111	0.578818	0.74216	IV	-	1011589	1011960	372		Dubious open reading frame; unlikely to encode a functional protein, based on available experimental and comparative sequence data [Source:SGD;Acc:S000002682]
YDR275W	563.785	-0.674688	0.263164	-2.56376	0.0103546	0.0630205	IV	+	1012252	1012959	708	BSC2	Protein of unknown function; ORF exhibits genomic organization compatible with a translational readthrough-dependent mode of expression; null mutant displays increased translation rate and increased readthrough of premature stop codons; BSC2 has a paralog, IRC23, that arose from the whole genome duplication [Source:SGD;Acc:S000002683]
YDR276C	4973.49	0.0645	0.147841	0.436281	0.662633	0.801688	IV	-	1013476	1013643	168	PMP3	Small plasma membrane protein; confers resistance to amphotericin B and is a potential target of this common antifungal drug; related to a family of plant polypeptides that are overexpressed under high salt concentration or low temperature; not essential for viability; deletion causes hyperpolarization of the plasma membrane potential [Source:SGD;Acc:S000002684]
YDR277C	375.713	0.322202	0.180341	1.78663	0.0739977	0.216441	IV	-	1014401	1015702	1302	MTH1	Negative regulator of the glucose-sensing signal transduction pathway; required for repression of transcription by Rgt1p; interacts with Rgt1p and the Snf3p and Rgt2p glucose sensors; phosphorylated by Yck1p, triggering Mth1p degradation; MTH1 has a paralog, STD1, that arose from the whole genome duplication [Source:SGD;Acc:S000002685]
YDR278C	0.300673	-1.38086	4.9903	-0.276709	0.782003	NA	IV	-	1017001	1017318	318		Dubious open reading frame; unlikely to encode a functional protein, based on available experimental and comparative sequence data [Source:SGD;Acc:S000002686]
tE(CUC)D	0	NA	NA	NA	NA	NA	IV	-	1017207	1017278	72		Glutamate tRNA (tRNA-Glu), predicted by tRNAscan-SE analysis [Source:SGD;Acc:S000006546]
YDR279W	560.95	-0.350524	0.165429	-2.11888	0.0341006	0.13272	IV	+	1019368	1020420	1053	RNH202	Ribonuclease H2 subunit; required for RNase H2 activity; role in ribonucleotide excision repair; related to human AGS2 that causes Aicardi-Goutieres syndrome [Source:SGD;Acc:S000002687]
YDR280W	1497.04	-0.289769	0.134926	-2.14761	0.031745	0.126594	IV	+	1020747	1021664	918	RRP45	Exosome non-catalytic core component; involved in 3'-5' RNA processing and degradation in both the nucleus and the cytoplasm; has similarity to E. coli RNase PH and to human hRrp45p (PM/SCL-75, EXOSC9); protein abundance increases in response to DNA replication stress [Source:SGD;Acc:S000002688]
YDR281C	181.723	-0.429726	0.31468	-1.3656	0.172066	0.35847	IV	-	1022007	1022321	315	PHM6	Protein of unknown function; expression is regulated by phosphate levels [Source:SGD;Acc:S000002689]
YDR282C	218.583	-0.197793	0.204006	-0.969541	0.332275	0.54068	IV	-	1023511	1024755	1245		Mitochondrial inner membrane protein of unknown function; localizes to the inner membrane with the C terminus facing the intermembrane space; ortholog of human RMND1, mutation in which is implicated in infantile encephaloneuromyopathy and defective mitochondrial translation [Source:SGD;Acc:S000002690]
YDR283C	593.762	-0.114586	0.158568	-0.722629	0.469908	0.657962	IV	-	1025070	1030049	4980	GCN2	Protein kinase; phosphorylates the alpha-subunit of translation initiation factor eIF2 (Sui2p) in response to starvation; activated by uncharged tRNAs and the Gcn1p-Gcn20p complex; contributes to DNA damage checkpoint control [Source:SGD;Acc:S000002691]
YDR284C	1605.61	0.18572	0.21973	0.845219	0.397988	0.599348	IV	-	1030550	1031419	870	DPP1	Diacylglycerol pyrophosphate (DGPP) phosphatase; zinc-regulated vacuolar membrane-associated lipid phosphatase, dephosphorylates DGPP to phosphatidate (PA) and Pi, then PA to diacylglycerol; involved in lipid signaling and cell metabolism [Source:SGD;Acc:S000002692]
YDR285W	111.524	-0.964744	0.262676	-3.67275	0.000239951	0.00593672	IV	+	1032436	1035063	2628	ZIP1	Transverse filament protein of the synaptonemal complex; required for normal levels of meiotic recombination and pairing between homologous chromosome during meiosis; required for meiotic recombination between non-allelc sites; potential Cdc28p substrate [Source:SGD;Acc:S000002693]
YDR286C	222.756	-0.898115	0.301308	-2.98072	0.00287576	0.0275923	IV	-	1035231	1035575	345		Putative protein of unknown function; predicted to have thiol-disulfide oxidoreductase active site [Source:SGD;Acc:S000002694]
YDR287W	539.267	0.277767	0.158825	1.74889	0.0803105	0.227675	IV	+	1035995	1036873	879	INM2	Inositol monophosphatase; involved in biosynthesis of inositol; enzymatic activity requires magnesium ions and is inhibited by lithium and sodium ions; inm1 inm2 double mutant lacks inositol auxotrophy [Source:SGD;Acc:S000002695]
YDR288W	627.39	-0.416887	0.246223	-1.69313	0.090431	0.244908	IV	+	1037195	1038106	912	NSE3	Component of the SMC5-SMC6 complex; this complex plays a key role in the removal of X-shaped DNA structures that arise between sister chromatids during DNA replication and repair; protein abundance increases in response to DNA replication stress [Source:SGD;Acc:S000002696]
YDR289C	397.931	-0.464729	0.204031	-2.27774	0.0227418	0.101591	IV	-	1038280	1039509	1230	RTT103	Protein involved in transcription termination by RNA polymerase II; interacts with exonuclease Rat1p and Rai1p; has an RPR domain (carboxy-terminal domain interacting domain); also involved in regulation of Ty1 transposition [Source:SGD;Acc:S000002697]
YDR290W	0	NA	NA	NA	NA	NA	IV	+	1039370	1039699	330		Dubious open reading frame; unlikely to encode a functional protein, based on available experimental and comparative sequence data; partially overlaps the verified ORF RTT103 [Source:SGD;Acc:S000002698]
YDR291W	658.133	0.138649	0.150084	0.923814	0.355583	0.560944	IV	+	1039728	1042961	3234	HRQ1	3'-5' DNA helicase that has DNA strand annealing activity; helicase activity is stimulated by fork structure and 3'-tail length of substrates; acts with Rad4p in nucleotide-excision repair; belongs to the widely conserved RecQ family of proteins which are involved in maintaining genomic integrity; similar to the human RecQ4p implicated in Rothmund-Thomson syndrome (RTS) [Source:SGD;Acc:S000002699]
YDR292C	1863.92	-0.149451	0.124392	-1.20146	0.229574	0.429949	IV	-	1043146	1045011	1866	SRP101	Signal recognition particle (SRP) receptor alpha subunit; contain GTPase domains; involved in SRP-dependent protein targeting; interacts with the beta subunit, Srp102p [Source:SGD;Acc:S000002700]
YDR293C	2056.29	0.318528	0.154633	2.0599	0.0394085	0.143596	IV	-	1045640	1049392	3753	SSD1	Translational repressor with a role in polar growth and wall integrity; regulated by Cbk1p phosphorylation to effect bud-specific translational control and localization of specific mRNAs; interacts with TOR pathway components; contains a functional N-terminal nuclear localization sequence and nucleocytoplasmic shuttling appears to be critical to Ssd1p function [Source:SGD;Acc:S000002701]
YDR294C	1545.44	0.335148	0.137199	2.44279	0.0145744	0.076653	IV	-	1050459	1052228	1770	DPL1	Dihydrosphingosine phosphate lyase; regulates intracellular levels of sphingolipid long-chain base phosphates (LCBPs), degrades phosphorylated long chain bases, prefers C16 dihydrosphingosine-l-phosphate as a substrate [Source:SGD;Acc:S000002702]
YDR295C	286.945	-0.391165	0.186557	-2.09676	0.0360152	0.136241	IV	-	1052623	1054647	2025	HDA2	Subunit of the HDA1 histone deacetylase complex; possibly tetrameric trichostatin A-sensitive class II histone deacetylase complex contains Hda1p homodimer and an Hda2p-Hda3p heterodimer; involved in telomere maintenance; relocalizes to the cytosol in response to hypoxia [Source:SGD;Acc:S000002703]
YDR296W	746.722	-0.250287	0.164568	-1.52088	0.12829	0.301144	IV	+	1055212	1055892	681	MHR1	Protein involved in homologous recombination in mitochondria; required for recombination-dependent mtDNA partitioning; involved in stimulation of mitochondrial DNA replication in response to oxidative stress [Source:SGD;Acc:S000002704]
YDR297W	3235.1	0.177984	0.112936	1.57598	0.115031	0.283508	IV	+	1056551	1057600	1050	SUR2	Sphinganine C4-hydroxylase; catalyses the conversion of sphinganine to phytosphingosine in sphingolipid biosyntheis [Source:SGD;Acc:S000002705]
YDR298C	2497.91	0.104787	0.195637	0.53562	0.592221	0.750713	IV	-	1058176	1058814	639	ATP5	Subunit 5 of the stator stalk of mitochondrial F1F0 ATP synthase; F1F0 ATP synthase is a large, evolutionarily conserved enzyme complex required for ATP synthesis; homologous to bovine subunit OSCP (oligomycin sensitivity-conferring protein); phosphorylated [Source:SGD;Acc:S000002706]
YDR299W	1535.12	-0.752089	0.119358	-6.30114	2.9546e-10	1.9689e-07	IV	+	1059627	1061231	1605	BFR2	Component of the SSU and 90S preribosomes; involved in pre-18S rRNA processing; binds to U3 snoRNA and Mpp10p; multicopy suppressor of sensitivity to Brefeldin A; expression is induced during lag phase and also by cold shock [Source:SGD;Acc:S000002707]
YDR300C	1525.73	-0.103787	0.128882	-0.805292	0.420651	0.618624	IV	-	1061505	1062791	1287	PRO1	Gamma-glutamyl kinase; catalyzes the first step in proline biosynthesis; PRO1 has a paralog, YHR033W, that arose from the whole genome duplication [Source:SGD;Acc:S000002708]
YDR301W	567.009	-0.0173952	0.151706	-0.114664	0.908711	0.952292	IV	+	1063352	1067425	4074	CFT1	RNA-binding subunit of the mRNA cleavage and polyadenylation factor; involved in poly(A) site recognition and required for both pre-mRNA cleavage and polyadenylation, 51% sequence similarity with mammalian AAUAA-binding subunit of CPSF [Source:SGD;Acc:S000002709]
YDR302W	1027.41	-0.491201	0.28215	-1.74092	0.0816969	0.230379	IV	+	1067731	1068390	660	GPI11	ER membrane protein involved in a late step of GPI anchor assembly; involved in the addition of phosphoethanolamine to the multiply mannosylated glycosylphosphatidylinositol (GPI) intermediate; human PIG-Fp is a functional homolog [Source:SGD;Acc:S000002710]
YDR303C	681.426	-0.0936737	0.152733	-0.613318	0.539666	0.713069	IV	-	1068729	1071386	2658	RSC3	Component of the RSC chromatin remodeling complex; essential gene required for maintenance of proper ploidy and regulation of ribosomal protein genes and the cell wall/stress response; RSC3 has a paralog, RSC30, that arose from the whole genome duplication [Source:SGD;Acc:S000002711]
YDR304C	4349.23	0.151359	0.189041	0.800667	0.423324	0.620091	IV	-	1071880	1072557	678	CPR5	Peptidyl-prolyl cis-trans isomerase (cyclophilin) of the ER; catalyzes the cis-trans isomerization of peptide bonds N-terminal to proline residues; transcriptionally induced in response to unfolded proteins in the ER; CPR5 has a paralog, CPR2, that arose from the whole genome duplication [Source:SGD;Acc:S000002712]
YDR305C	386.092	-0.482332	0.205423	-2.34799	0.0188748	0.0903414	IV	-	1072746	1073488	654	HNT2	Dinucleoside triphosphate hydrolase; has similarity to the tumor suppressor FHIT and belongs to the histidine triad (HIT) superfamily of nucleotide-binding proteins [Source:SGD;Acc:S000002713]
YDR306C	529.762	0.0144963	0.171647	0.0844539	0.932696	0.963814	IV	-	1073735	1075171	1437		F-box protein of unknown function; interacts with Sgt1p via a Leucine-Rich Repeat (LRR) domain [Source:SGD;Acc:S000002714]
tV(CAC)D	1.78432	-0.221857	1.86008	-0.119273	0.905059	NA	IV	-	1075472	1075544	73		Valine tRNA (tRNA-Val), predicted by tRNAscan-SE analysis [Source:SGD;Acc:S000006767]
YDR307W	1180.65	0.0886683	0.186257	0.476052	0.634037	0.782026	IV	+	1075865	1077853	1989	PMT7	Putative protein mannosyltransferase similar to Pmt1p; has a potential role in protein O-glycosylation [Source:SGD;Acc:S000002715]
YDR308C	440.209	-0.870841	0.304217	-2.86257	0.00420221	0.0350709	IV	-	1078027	1078449	423	SRB7	Subunit of the RNA polymerase II mediator complex; associates with core polymerase subunits to form the RNA polymerase II holoenzyme; essential for transcriptional regulation; target of the global repressor Tup1p [Source:SGD;Acc:S000002716]
YDR309C	2375.11	0.445628	0.148736	2.99609	0.00273463	0.0265602	IV	-	1079048	1080199	1152	GIC2	Redundant rho-like GTPase Cdc42p effector; involved in initiation of budding and cellular polarization; interacts with Cdc42p via the Cdc42/Rac-interactive binding (CRIB) domain and with PI(4,5)P2 via a polybasic region; GIC2 has a paralog, GIC1, that arose from the whole genome duplication [Source:SGD;Acc:S000002717]
YDR310C	1432.98	0.203528	0.153814	1.32321	0.185765	0.375138	IV	-	1081128	1084316	3189	SUM1	Transcriptional repressor that regulates middle-sporulation genes; required for mitotic repression of middle sporulation-specific genes; also acts as general replication initiation factor; involved in telomere maintenance, chromatin silencing; regulated by pachytene checkpoint [Source:SGD;Acc:S000002718]
YDR311W	499.262	-0.535738	0.165206	-3.24285	0.00118338	0.0157455	IV	+	1085065	1086993	1929	TFB1	Subunit of TFIIH and nucleotide excision repair factor 3 complexes; required for nucleotide excision repair, target for transcriptional activators; relocalizes to the cytosol in response to hypoxia [Source:SGD;Acc:S000002719]
YDR312W	752.31	-0.416349	0.152226	-2.73507	0.00623669	0.04498	IV	+	1087581	1088942	1362	SSF2	Protein required for ribosomal large subunit maturation; functionally redundant with Ssf1p; member of the Brix family; SSF2 has a paralog, SSF1, that arose from the whole genome duplication [Source:SGD;Acc:S000002720]
YDR313C	361.662	-0.198809	0.176358	-1.12731	0.259613	0.463408	IV	-	1089219	1090079	861	PIB1	RING-type ubiquitin ligase of the endosomal and vacuolar membranes; binds phosphatidylinositol(3)-phosphate; contains a FYVE finger domain [Source:SGD;Acc:S000002721]
YDR314C	105.09	-0.311252	0.287925	-1.08102	0.279689	0.486511	IV	-	1090433	1092511	2079	RAD34	Protein involved in nucleotide excision repair (NER); homologous to RAD4 [Source:SGD;Acc:S000002722]
YDR315C	273.525	-0.665067	0.277716	-2.39478	0.0166305	0.0836779	IV	-	1092741	1093586	846	IPK1	Inositol 1,3,4,5,6-pentakisphosphate 2-kinase; nuclear protein required for synthesis of 1,2,3,4,5,6-hexakisphosphate (phytate), which is integral to cell function; has 2 motifs conserved in other fungi; ipk1 gle1 double mutant is inviable [Source:SGD;Acc:S000002723]
YDR316W	344.03	-0.750705	0.168181	-4.46366	8.05709e-06	0.000509664	IV	+	1093763	1095178	1416	OMS1	Protein integral to the mitochondrial membrane; has a conserved methyltransferase motif; multicopy suppressor of respiratory defects caused by OXA1 mutations [Source:SGD;Acc:S000002724]
tF(GAA)D	1.22102	-3.48517	2.86155	-1.21793	0.223251	NA	IV	-	1095370	1095461	73		Phenylalanine tRNA (tRNA-Phe), predicted by tRNAscan-SE analysis [Source:SGD;Acc:S000006563]
YDR316W-B	6.97342	1.12969	1.06223	1.06352	0.287548	NA	IV	+	1096064	1101332	5268		Retrotransposon TYA Gag and TYB Pol genes; transcribed/translated as one unit; polyprotein is processed to make a nucleocapsid-like protein (Gag), reverse transcriptase (RT), protease (PR), and integrase (IN); similar to retroviral genes [Source:SGD;Acc:S000007399]
YDR316W-A	0	NA	NA	NA	NA	NA	IV	+	1096064	1097386	1323		Retrotransposon TYA Gag gene co-transcribed with TYB Pol; translated as TYA or TYA-TYB polyprotein; Gag is a nucleocapsid protein that is the structural constituent of virus-like particles (VLPs); similar to retroviral Gag [Source:SGD;Acc:S000007398]
YDR317W	226.99	0.0249449	0.222143	0.112292	0.910592	0.953067	IV	+	1102184	1103428	1245	HIM1	Protein of unknown function involved in DNA repair [Source:SGD;Acc:S000002725]
YDR318W	413.877	-0.221302	0.186504	-1.18658	0.235393	0.436872	IV	+	1103758	1104947	1107	MCM21	Component of the kinetochore sub-complex COMA; COMA (Ctf19p, Okp1p, Mcm21p, Ame1p) bridges kinetochore subunits in contact with centromeric DNA with subunits bound to microtubules during kinetochore assembly; involved in minichromosome maintenance; modified by sumoylation; orthologous to human centromere constitutive-associated network (CCAN) subunit CENP-O and fission yeast mal2 [Source:SGD;Acc:…
YDR319C	486.225	-0.231576	0.190796	-1.21374	0.224849	0.42435	IV	-	1105003	1105827	825	YFT2	Protein required for normal ER membrane biosynthesis; member of the highly conserved FIT family of proteins involved in triglyceride droplet biosynthesis and homologous to human FIT2; interacts with Sst2p and Hsp82p in high-throughput two-hybrid screens [Source:SGD;Acc:S000002727]
YDR320C	377.476	0.307943	0.198412	1.55204	0.120654	0.290936	IV	-	1106095	1108101	2007	SWA2	Auxilin-like protein involved in vesicular transport; clathrin-binding protein required for uncoating of clathrin-coated vesicles [Source:SGD;Acc:S000002728]
YDR320C-A	611.354	-1.54819	0.328691	-4.71018	2.47497e-06	0.000212276	IV	-	1108280	1108498	219	DAD4	Essential subunit of the Dam1 complex (aka DASH complex); complex couples kinetochores to the force produced by MT depolymerization thereby aiding in chromosome segregation; is transferred to the kinetochore prior to mitosis [Source:SGD;Acc:S000007604]
YDR320W-B	8.1618	-0.182379	0.994523	-0.183383	0.854497	NA	IV	+	1108484	1108621	138		Dubious open reading frame; unlikely to encode a functional protein, based on available experimental and comparative sequence data; overlaps the verified gene DAD4/YDR320C-A [Source:SGD;Acc:S000028821]
YDR321W	2662.28	0.272961	0.112723	2.42152	0.0154559	0.0791588	IV	+	1108702	1109847	1146	ASP1	Cytosolic L-asparaginase, involved in asparagine catabolism; catalyzes hydrolysis of L-asparagine to aspartic acid and ammonia, has an important role in therapy of acute lymphoblastic leukemia; synthesized constitutively [Source:SGD;Acc:S000002729]
YDR322W	660.561	-0.0266312	0.167382	-0.159104	0.873587	0.934162	IV	+	1110589	1111692	1104	MRPL35	Mitochondrial ribosomal protein of the large subunit [Source:SGD;Acc:S000002730]
YDR322C-A	1310.8	-0.735845	0.259165	-2.8393	0.00452133	0.0369038	IV	-	1112003	1112293	291	TIM11	Subunit e of mitochondrial F1F0-ATPase; ATPase is a large, evolutionarily conserved enzyme complex required for ATP synthesis; essential for the dimeric and oligomeric state of ATP synthase, which in turn determines the shape of inner membrane cristae [Source:SGD;Acc:S000007255]
YDR323C	237.599	-0.241976	0.214039	-1.13052	0.258257	0.462536	IV	-	1112480	1114027	1548	PEP7	Adaptor protein involved in vesicle-mediated vacuolar protein sorting; multivalent adaptor protein; facilitates vesicle-mediated vacuolar protein sorting by ensuring high-fidelity vesicle docking and fusion, which are essential for targeting of vesicles to the endosome; required for vacuole inheritance [Source:SGD;Acc:S000002731]
YDR324C	1993.44	-0.0553743	0.139649	-0.396525	0.691718	0.819275	IV	-	1114433	1116763	2331	UTP4	Subunit of U3-containing 90S preribosome and SSU processome complexes; involved in production of 18S rRNA and assembly of small ribosomal subunit; member of t-Utp subcomplex involved with transcription of 35S rRNA transcript; Small Subunit processome is also known as SSU processome [Source:SGD;Acc:S000002732]
YDR325W	534.699	-0.288145	0.158373	-1.81941	0.0688494	0.206753	IV	+	1117126	1120233	3108	YCG1	Subunit of the condensin complex; required for establishment and maintenance of chromosome condensation, chromosome segregation and chromatin binding of the condensin complex; required for clustering of tRNA genes at the nucleolus; required for replication slow zone (RSZ) breakage following Mec1p inactivation [Source:SGD;Acc:S000002733]
YDR326C	1260.53	-0.186893	0.15581	-1.19949	0.230337	0.430771	IV	-	1120609	1124925	4317	YSP2	Protein involved in programmed cell death; mutant shows resistance to cell death induced by amiodarone or intracellular acidification; YSP2 has a paralog, YHR080C, that arose from the whole genome duplication [Source:SGD;Acc:S000002734]
YDR327W	291.046	-0.358068	0.220583	-1.62328	0.104529	0.267931	IV	+	1125302	1125628	327		Dubious open reading frame; unlikely to encode a functional protein, based on available experimental and comparative sequence data; partially overlaps the verified gene SKP1 [Source:SGD;Acc:S000002735]
YDR328C	2621.4	-0.10063	0.196471	-0.512185	0.608521	0.763219	IV	-	1125434	1126018	585	SKP1	Evolutionarily conserved kinetochore protein; part of multiple protein complexes, including the SCF ubiquitin ligase complex, the CBF3 complex that binds centromeric DNA, and the RAVE complex that regulates assembly of the V-ATPase; protein abundance increases in response to DNA replication stress [Source:SGD;Acc:S000002736]
YDR329C	1045.67	-0.0222484	0.190459	-0.116814	0.907007	0.951555	IV	-	1126270	1127595	1326	PEX3	Peroxisomal membrane protein (PMP); required for proper localization and stability of PMPs; anchors peroxisome retention factor Inp1p at the peroxisomal membrane; interacts with Pex19p [Source:SGD;Acc:S000002737]
YDR330W	445.771	-0.128879	0.169975	-0.758222	0.448318	0.640372	IV	+	1127872	1129374	1503	UBX5	UBX domain-containing protein that interacts with Cdc48p; ubiquitin regulatory X is also known as UBX [Source:SGD;Acc:S000002738]
YDR331W	888.03	-0.230855	0.1462	-1.57904	0.114327	0.28265	IV	+	1129588	1130823	1236	GPI8	ER membrane glycoprotein subunit of the GPI transamidase complex; adds glycosylphosphatidylinositol (GPI) anchors to newly synthesized proteins; human PIG-K protein is a functional homolog [Source:SGD;Acc:S000002739]
YDR332W	348.104	-0.154733	0.188245	-0.821975	0.411091	0.609294	IV	+	1131001	1133070	2070	IRC3	Putative RNA helicase of the DEAH/D-box family; null mutant displays increased levels of spontaneous Rad52p foci; green fluorescent protein (GFP)-fusion protein localizes to the mitochondrion [Source:SGD;Acc:S000002740]
YDR333C	1062.75	0.11295	0.134957	0.836929	0.402632	0.603895	IV	-	1133260	1135431	2172	RQC1	Component of the ribosome quality control complex (RQC); RQC (Rqc1p-Rkr1p-Tae2p-Cdc48p-Npl4p-Ufd1p) is a ribosome-bound complex required for the degradation of polypeptides arising from stalled translation; required along with Rkr1p for recruitment of the Cdc48p-Npl4p-Ufd1p AAA ATPase complex to the RQC [Source:SGD;Acc:S000002741]
YDR334W	782.743	-0.2174	0.154067	-1.41108	0.158222	0.341578	IV	+	1135932	1140476	4545	SWR1	Swi2/Snf2-related ATPase; structural component of the SWR1 complex, which exchanges histone variant H2AZ (Htz1p) for chromatin-bound histone H2A; relocalizes to the cytosol in response to hypoxia; chronological aging factor that mediates lifespan extension by dietary restriction [Source:SGD;Acc:S000002742]
YDR335W	1075.5	0.0276634	0.141742	0.195167	0.845262	0.917673	IV	+	1141168	1144842	3675	MSN5	Karyopherin; involved in nuclear import and export of proteins, including import of replication protein A and export of Far1p and transcription factors Swi5p, Swi6p, Msn2p, and Pho4p; required for re-export of mature tRNAs after their retrograde import from the cytoplasm; exportin-5 homolog [Source:SGD;Acc:S000002743]
YDR336W	400.143	-0.39745	0.252343	-1.57504	0.115248	0.283793	IV	+	1145092	1146036	945		Putative protein of unknown function; sumoylated under stress conditions in a genome wide study; YDR336W is not an essential gene [Source:SGD;Acc:S000002744]
YDR337W	648.508	-0.266109	0.144829	-1.8374	0.0661509	0.201967	IV	+	1146319	1147179	861	MRPS28	Mitochondrial ribosomal protein of the small subunit [Source:SGD;Acc:S000002745]
YDR338C	476.995	0.0299602	0.173964	0.17222	0.863264	0.928555	IV	-	1147379	1149466	2088		Putative protein of unknown function; member of the multi-drug and toxin extrusion (MATE) family of the multidrug/oligosaccharidyl-lipid/polysaccharide (MOP) exporter superfamily [Source:SGD;Acc:S000002746]
YDR339C	1066.38	-0.654635	0.163007	-4.016	5.91952e-05	0.00223924	IV	-	1149951	1150520	570	FCF1	Putative PINc domain nuclease; required for early cleavages of 35S pre-rRNA and maturation of 18S rRNA; component of the SSU (small subunit) processome involved in 40S ribosomal subunit biogenesis; copurifies with Faf1p [Source:SGD;Acc:S000002747]
tX(XXX)D	0	NA	NA	NA	NA	NA	IV	-	1150842	1150941	100		tRNA of undetermined specificity, predicted by tRNAscan-SE analysis; very similar to serine tRNAs [Source:SGD;Acc:S000006777]
YDR340W	4.42488	-0.773639	1.14588	-0.675151	0.49958	NA	IV	+	1150881	1151183	303		Putative protein of unknown function [Source:SGD;Acc:S000002748]
YDR341C	4297.68	0.13871	0.155649	0.891173	0.372836	0.576898	IV	-	1151803	1153626	1824		Arginyl-tRNA synthetase; the authentic, non-tagged protein is detected in highly purified mitochondria in high-throughput studies; YDR341C has a paralog, MSR1, that arose from the whole genome duplication [Source:SGD;Acc:S000002749]
YDR342C	323.087	0.388203	0.232935	1.66657	0.0955997	0.254281	IV	-	1154216	1155928	1713	HXT7	High-affinity glucose transporter; member of the major facilitator superfamily, nearly identical to Hxt6p, expressed at high basal levels relative to other HXTs, expression repressed by high glucose levels; HXT7 has a paralog, HXT4, that arose from the whole genome duplication [Source:SGD;Acc:S000002750]
YDR343C	64.9844	0.402715	0.35789	1.12525	0.260484	0.464109	IV	-	1159608	1161320	1713	HXT6	High-affinity glucose transporter; member of the major facilitator superfamily, nearly identical to Hxt7p, expressed at high basal levels relative to other HXTs, repression of expression by high glucose requires SNF3; HXT6 has a paralog, HXT1, that arose from the whole genome duplication [Source:SGD;Acc:S000002751]
YDR344C	62.4891	0.147838	0.390677	0.378415	0.705122	0.827939	IV	-	1162006	1162449	444		Dubious open reading frame; unlikely to encode a functional protein, based on available experimental and comparative sequence data [Source:SGD;Acc:S000002752]
YDR345C	20316.3	0.156206	0.124836	1.25129	0.210829	0.406562	IV	-	1162957	1164660	1704	HXT3	Low affinity glucose transporter of the major facilitator superfamily; expression is induced in low or high glucose conditions; HXT3 has a paralog, HXT5, that arose from the whole genome duplication [Source:SGD;Acc:S000002753]
YDR346C	4581.46	0.0837168	0.138194	0.605793	0.544652	0.717325	IV	-	1167214	1168659	1446	SVF1	Protein with a potential role in cell survival pathways; required for the diauxic growth shift; expression in mammalian cells increases survival under conditions inducing apoptosis; mutant has increased aneuploidy tolerance [Source:SGD;Acc:S000002754]
YDR347W	1279.61	0.241934	0.141495	1.70984	0.0872962	0.240068	IV	+	1169178	1170143	966	MRP1	Mitochondrial ribosomal protein of the small subunit; MRP1 exhibits genetic interactions with PET122, encoding a COX3-specific translational activator, and with PET123, encoding a small subunit mitochondrial ribosomal protein [Source:SGD;Acc:S000002755]
YDR348C	2183.8	0.253696	0.12988	1.95332	0.0507819	0.171063	IV	-	1170326	1171825	1500	PAL1	Protein of unknown function thought to be involved in endocytosis; physically interacts with Ede1p and is found at endocytic sites at cell periphery during early stages of endocytosis; green fluorescent protein (GFP)-fusion protein localizes to bud neck; potential Cdc28p substrate; similar to S. pombe Pal1 protein; relocalizes from bud neck to cytoplasm upon DNA replication stress; PAL1 has a par…
YDR349C	1718.13	0.352324	0.136002	2.59058	0.00958139	0.059913	IV	-	1172386	1174176	1791	YPS7	Putative GPI-anchored aspartic protease; member of the yapsin family of proteases involved in cell wall growth and maintenance; located in the cytoplasm and endoplasmic reticulum [Source:SGD;Acc:S000002757]
tM(CAU)D	0.8807	-1.66185	3.13601	-0.529925	0.596164	NA	IV	+	1175829	1175901	73	EMT1	Methionine tRNA (tRNA-Met), functions in translational elongation; not involved in translational initiation; predicted by tRNAscan-SE analysis [Source:SGD;Acc:S000006659]
YDR350C	623.707	-0.115593	0.149811	-0.77159	0.440357	0.634201	IV	-	1176120	1178174	2055	ATP22	Specific translational activator for the mitochondrial ATP6 mRNA; Atp6p encodes a subunit of F1F0 ATP synthase; localized to the mitochondrial inner membrane [Source:SGD;Acc:S000002758]
YDR351W	601.876	-0.196818	0.18696	-1.05272	0.292467	0.500923	IV	+	1178666	1181260	2595	SBE2	Protein required for bud growth; involved in transport of cell wall components from the Golgi to the cell surface; SBE2 has a paralog, SBE22, that arose from the whole genome duplication [Source:SGD;Acc:S000002759]
YDR352W	1065.56	0.246429	0.144725	1.70275	0.0886158	0.242079	IV	+	1181801	1182754	954	YPQ2	Putative vacuolar membrane transporter for cationic amino acids; likely contributes to amino acid homeostasis by exporting cationic amino acids from the vacuole; member of the PQ-loop family, with seven transmembrane domains; mutant phenotype is functionally complemented by rat PQLC2 vacuolar transporter [Source:SGD;Acc:S000002760]
YDR353W	9817.17	0.266561	0.122164	2.182	0.0291097	0.119416	IV	+	1183299	1184258	960	TRR1	Cytoplasmic thioredoxin reductase; key regulatory enzyme that determines the redox state of the thioredoxin system, which acts as a disulfide reductase system and protects cells against both oxidative and reductive stress; protein abundance increases in response to DNA replication stress; TRR1 has a paralog, TRR2, that arose from the whole genome duplication [Source:SGD;Acc:S000002761]
YDR354W	771.427	0.247599	0.136097	1.81928	0.0688681	0.206753	IV	+	1184747	1185889	1143	TRP4	Anthranilate phosphoribosyl transferase; transferase of the tryptophan biosynthetic pathway; catalyzes the phosphoribosylation of anthranilate; subject to the general control system of amino acid biosynthesis [Source:SGD;Acc:S000002762]
YDR354C-A	0	NA	NA	NA	NA	NA	IV	-	1185139	1185282	144		Dubious open reading frame; unlikely to encode a functional protein, based on available experimental and comparative sequence data; completely overlaps TRP4; identified by gene-trapping, microarray-based expression analysis, and genome-wide homology searching [Source:SGD;Acc:S000028613]
YDR355C	0.328306	0.096246	4.98449	0.0193091	0.984595	NA	IV	-	1186067	1186369	303		Dubious open reading frame; unlikely to encode a functional protein, based on available experimental and comparative sequence data; partially overlaps the verified essential ORF SPC110/YDR356W [Source:SGD;Acc:S000002763]
YDR356W	278.229	-0.773912	0.184894	-4.18571	2.84277e-05	0.00130979	IV	+	1186107	1188941	2835	SPC110	Inner plaque spindle pole body (SPB) component; ortholog of human kendrin; involved in connecting nuclear microtubules to SPB; interacts with Tub4p-complex and calmodulin; phosphorylated by Mps1p in cell cycle-dependent manner [Source:SGD;Acc:S000002764]
YDR357C	579.522	-0.799541	0.300118	-2.66409	0.00771962	0.051727	IV	-	1189199	1189567	369	CNL1	Subunit of the BLOC-1 complex involved in endosomal maturation; interacts with Msb3p; null mutant is sensitive to drug inducing secretion of vacuolar cargo; green fluorescent protein (GFP)-fusion protein localizes to the cytoplasm [Source:SGD;Acc:S000002765]
YDR358W	204.414	-0.226083	0.205438	-1.10049	0.271118	0.475908	IV	+	1190059	1191732	1674	GGA1	Golgi-localized protein with homology to gamma-adaptin; interacts with and regulates Arf1p and Arf2p in a GTP-dependent manner in order to facilitate traffic through the late Golgi; GGA1 has a paralog, GGA2, that arose from the whole genome duplication [Source:SGD;Acc:S000002766]
YDR359C	457.405	0.10035	0.160498	0.62524	0.531813	0.706929	IV	-	1191936	1194884	2949	EAF1	Component of the NuA4 histone acetyltransferase complex; acts as a platform for assembly of NuA4 subunits into the native complex; required for initiation of pre-meiotic DNA replication, likely due to its requirement for expression of IME1 [Source:SGD;Acc:S000002767]
YDR360W	29.3128	0.0715886	0.525455	0.136241	0.891631	NA	IV	+	1194598	1195032	435	OPI7	Dubious open reading frame; unlikely to encode a functional protein, based on available experimental and comparative sequence data; partially overlaps verified gene VID21/YDR359C [Source:SGD;Acc:S000002768]
YDR361C	2528.86	-0.406985	0.196923	-2.06672	0.0387603	0.142539	IV	-	1195412	1196263	852	BCP1	Essential protein involved in nuclear export of Mss4p; Mss4p is a lipid kinase that generates phosphatidylinositol 4,5-biphosphate and plays a role in actin cytoskeleton organization and vesicular transport [Source:SGD;Acc:S000002769]
YDR362C	707.795	-0.0407575	0.137969	-0.295411	0.76768	0.869709	IV	-	1196679	1198697	2019	TFC6	Subunit of RNA polymerase III transcription initiation factor complex; one of six subunits of RNA polymerase III transcription initiation factor complex (TFIIIC); part of TFIIIC TauB domain that binds BoxB promoter sites of tRNA and other genes; cooperates with Tfc3p in DNA binding; human homolog is TFIIIC-110 [Source:SGD;Acc:S000002770]
YDR363W	268.377	-0.1435	0.185152	-0.77504	0.438316	0.632732	IV	+	1199183	1200553	1371	ESC2	Sumo-like domain protein; prevents accumulation of toxic intermediates during replication-associated recombinational repair; roles in silencing, lifespan, chromatid cohesion and the intra-S-phase DNA damage checkpoint; RENi family member [Source:SGD;Acc:S000002771]
tK(CUU)D1	1.68923	-0.991733	1.7958	-0.552251	0.580776	NA	IV	+	1201750	1201822	73		Lysine tRNA (tRNA-Lys), predicted by tRNAscan-SE analysis; a small portion is imported into mitochondria via interaction with mt lysyl-tRNA synthetase Msk1p and is necessary to decode AAG codons at high temperature, when base modification of mt-encoded tRNA-Lys is reduced [Source:SGD;Acc:S000006616]
YDR363W-A	1579.53	-1.31006	0.2751	-4.76212	1.91573e-06	0.000178003	IV	+	1202128	1202397	270	SEM1	Component of lid subcomplex of 26S proteasome regulatory subunit; involved in mRNA export mediated by TREX-2 complex (Sac3p-Thp1p); assumes different conformations in different contexts, functions as molecular glue stabilizing the Rpn3p/Rpn7p regulatory heterodimer, and tethers it to lid helical bundle; ortholog of human DSS1; protein abundance increases in response to DNA replication stress [Sou…
YDR364C	552.295	-0.019132	0.18074	-0.105854	0.915699	0.955212	IV	-	1202843	1204210	1368	CDC40	Pre-mRNA splicing factor; important for catalytic step II of pre-mRNA splicing and plays a role in cell cycle progression; required for DNA synthesis during mitosis and meiosis; has WD repeats [Source:SGD;Acc:S000002772]
YDR365C	2622.89	-0.388129	0.132385	-2.93181	0.0033699	0.0302532	IV	-	1204497	1206383	1887	ESF1	Nucleolar protein involved in pre-rRNA processing; depletion causes severely decreased 18S rRNA levels [Source:SGD;Acc:S000002773]
YDR365W-A	0	NA	NA	NA	NA	NA	IV	+	1206997	1208319	1323		Retrotransposon TYA Gag gene co-transcribed with TYB Pol; translated as TYA or TYA-TYB polyprotein; Gag is a nucleocapsid protein that is the structural constituent of virus-like particles (VLPs); similar to retroviral Gag [Source:SGD;Acc:S000007400]
YDR365W-B	152.774	0.0530084	0.290709	0.182342	0.855314	0.923042	IV	+	1206997	1212265	5268		Retrotransposon TYA Gag and TYB Pol genes; transcribed/translated as one unit; polyprotein is processed to make a nucleocapsid-like protein (Gag), reverse transcriptase (RT), protease (PR), and integrase (IN); similar to retroviral genes [Source:SGD;Acc:S000007401]
YDR366C	3.1978	0.150956	1.36398	0.110673	0.911875	NA	IV	-	1212438	1212836	399		Putative protein of unknown function [Source:SGD;Acc:S000002774]
YDR367W	953.277	-0.0582557	0.215138	-0.270782	0.786558	0.880889	IV	+	1212848	1213614	666	KEI1	Component of inositol phosphorylceramide (IPC) synthase; forms a complex with Aur1p and regulates its activity; required for IPC synthase complex localization to the Golgi; post-translationally processed by Kex2p; KEI1 is an essential gene [Source:SGD;Acc:S000002775]
YDR368W	1146.07	0.153853	0.139425	1.10348	0.269818	0.474672	IV	+	1213904	1214842	939	YPR1	NADPH-dependent aldo-keto reductase; reduces multiple substrates including 2-methylbutyraldehyde and D,L-glyceraldehyde, expression is induced by osmotic and oxidative stress; functionally redundant with other aldo-keto reductases; protein abundance increases in response to DNA replication stress; YPR1 has a paralog, GCY1, that arose from the whole genome duplication [Source:SGD;Acc:S000002776]
YDR369C	215.595	-0.527441	0.208712	-2.52712	0.0115003	0.0669248	IV	-	1215016	1217580	2565	XRS2	Protein required for DNA repair; component of the Mre11 complex, which is involved in double strand breaks, meiotic recombination, telomere maintenance, and checkpoint signaling [Source:SGD;Acc:S000002777]
YDR370C	979.742	-0.313752	0.231572	-1.35488	0.175456	0.362687	IV	-	1217782	1219110	1329	DXO1	mRNA 5'-end-capping quality-control protein; has distributive, 5'-3' exoRNase activity; similar to Rai1p; [Source:SGD;Acc:S000002778]
YDR371W	611.518	-0.207511	0.205041	-1.01205	0.311516	0.520127	IV	+	1219413	1220948	1536	CTS2	Putative chitinase; functionally complements A. gossypii cts2 mutant sporulation defect [Source:SGD;Acc:S000002779]
YDR371C-A	0	NA	NA	NA	NA	NA	IV	-	1219509	1219613	105		Dubious open reading frame; unlikely to encode a functional protein, based on available experimental and comparative sequence data; completely overlaps the uncharacterized gene CTS2/YDR371W; identified by expression profiling and mass spectrometry [Source:SGD;Acc:S000028822]
YDR372C	2935.4	-0.194111	0.209238	-0.927703	0.353562	0.558703	IV	-	1221112	1222149	1038	VPS74	Golgi phosphatidylinositol-4-kinase effector and PtdIns4P sensor; interacts with the cytosolic domains of cis and medial glycosyltransferases, and in the PtdIns4P-bound state mediates the targeting of these enzymes to the Golgi; interacts with the catalytic domain of Sac1p, the major cellular PtdIns4P phosphatase, to direct dephosphosphorylation of the Golgi pool of PtdIns4P; tetramerization requ…
YDR373W	1248.91	-0.448095	0.269008	-1.66573	0.0957675	0.254482	IV	+	1222759	1223331	573	FRQ1	N-myristoylated calcium-binding protein; may have a role in intracellular signaling through its regulation of the phosphatidylinositol 4-kinase Pik1p; member of the recoverin/frequenin branch of the EF-hand superfamily [Source:SGD;Acc:S000002781]
YDR374C	8.25868	0.77998	0.865979	0.900692	0.367752	NA	IV	-	1223474	1224394	921	PHO92	Posttranscriptional regulator of phosphate metabolism; facilitates PHO4 mRNA degradation by interacting with Pop2p; regulates PHO4 mRNA stability by binding to PHO4's 3'UTR in a phosphate-dependent manner; contains highly conserved YTH (YT521-B Homology) domain that exhibits RNA-binding activity; functional homolog of human YTHDF2 [Source:SGD;Acc:S000002782]
YDR374W-A	511.246	-0.437331	0.292204	-1.49666	0.134481	0.309807	IV	+	1224757	1225026	270	WIP1	Kinetochore localized protein of unknown function; interacts with Cnn1p (CENP-T); orthologous to human centromere constitutive-associated network (CCAN) subunit CENP-W and fission yeast new1 [Source:SGD;Acc:S000113553]
YDR375C	752.947	0.0547283	0.139698	0.39176	0.695235	0.821466	IV	-	1225166	1226536	1371	BCS1	Protein translocase and chaperone required for Complex III assembly; member of the AAA ATPase family; forms a homo-oligomeric complex in the mitochondrial inner membrane that translocates the C-terminal domain of Rip1p from the matrix across the inner membrane, and then delivers it to an assembly intermediate of respiratory Complex III in an ATP-dependent reaction; also required for assembly of t…
YDR376W	533.274	0.203722	0.152702	1.33411	0.182167	0.371872	IV	+	1226822	1228303	1482	ARH1	Oxidoreductase of the mitochondrial inner membrane; involved in cytoplasmic and mitochondrial iron homeostasis and required for activity of Fe-S cluster-containing enzymes; one of the few mitochondrial proteins essential for viability [Source:SGD;Acc:S000002784]
YDR377W	1662.37	-0.417129	0.275024	-1.5167	0.129342	0.302559	IV	+	1228611	1228916	306	ATP17	Subunit f of the F0 sector of mitochondrial F1F0 ATP synthase; F1F0 ATP synthase is a large, evolutionarily conserved enzyme complex required for ATP synthesis [Source:SGD;Acc:S000002785]
YDR378C	2050.35	-0.315353	0.260274	-1.21162	0.225659	0.425159	IV	-	1229349	1229609	261	LSM6	Lsm (Like Sm) protein; part of heteroheptameric complexes (Lsm2p-7p and either Lsm1p or 8p): cytoplasmic Lsm1p complex involved in mRNA decay; nuclear Lsm8p complex part of U6 snRNP and possibly involved in processing tRNA, snoRNA, and rRNA [Source:SGD;Acc:S000002786]
YDR379W	407.478	-0.459663	0.162315	-2.83192	0.00462687	0.0374925	IV	+	1230167	1233196	3030	RGA2	GTPase-activating protein for polarity-establishment protein Cdc42p; implicated in control of septin organization, pheromone response, and haploid invasive growth; regulated by Pho85p and Cdc28p; RGA2 has a paralog, RGA1, that arose from the whole genome duplication [Source:SGD;Acc:S000002787]
YDR379C-A	130.942	-0.573471	0.376036	-1.52504	0.127248	0.299708	IV	-	1233278	1233517	240	SDH6	Mitochondrial protein involved in assembly of succinate dehydrogenase; has a role in maturation of the Sdh2p subunit; member of the LYR protein family; mutations in human ortholog SDHAF1 are associated with infantile leukoencephalopathy [Source:SGD;Acc:S000007605]
YDR380W	559.046	0.0646761	0.152828	0.423194	0.672153	0.805997	IV	+	1234218	1236125	1908	ARO10	Phenylpyruvate decarboxylase; catalyzes decarboxylation of phenylpyruvate to phenylacetaldehyde, which is the first specific step in the Ehrlich pathway; involved in protein N-terminal Met and Ala catabolism [Source:SGD;Acc:S000002788]
YDR381W	9351.26	-0.14209	0.213374	-0.665922	0.505461	0.685531	IV	+	1236558	1238004	681	YRA1	Nuclear polyadenylated RNA-binding protein; required for export of poly(A)+ mRNA from the nucleus; proposed to couple mRNA export with 3' end processing via its interactions with Mex67p and Pcf11p; interacts with DBP2; inhibits the helicase activity of Dbp2; functionally redundant with Yra2p, another REF family member [Source:SGD;Acc:S000002789]
YDR381C-A	525.447	-1.06642	0.295069	-3.61416	0.000301326	0.00682883	IV	-	1238312	1238850	345		Protein of unknown function; localized to the mitochondrial outer membrane [Source:SGD;Acc:S000007650]
YDR382W	24733	-0.0625465	0.15669	-0.399172	0.689766	0.818174	IV	+	1239492	1239824	333	RPP2B	Ribosomal protein P2 beta; a component of the ribosomal stalk, which is involved in the interaction between translational elongation factors and the ribosome; free (non-ribosomal) P2 stimulates the phosphorylation of the eIF2 alpha subunit (Sui2p) by Gcn2p; regulates the accumulation of P1 (Rpp1Ap and Rpp1Bp) in the cytoplasm [Source:SGD;Acc:S000002790]
YDR383C	319.915	-0.63939	0.220277	-2.90266	0.00370007	0.0319812	IV	-	1239960	1240676	717	NKP1	Central kinetochore protein and subunit of the Ctf19 complex; mutants have elevated rates of chromosome loss; orthologous to fission yeast kinetochore protein fta4 [Source:SGD;Acc:S000002791]
YDR384C	1578.02	0.274796	0.121124	2.26871	0.0232861	0.103278	IV	-	1241204	1242031	828	ATO3	Plasma membrane protein, putative ammonium transporter; regulation pattern suggests a possible role in export of ammonia from the cell; phosphorylated in mitochondria; member of the TC 9.B.33 YaaH family of putative transporters [Source:SGD;Acc:S000002792]
YDR385W	16314.4	0.343835	0.144863	2.37352	0.0176195	0.0865451	IV	+	1243230	1245758	2529	EFT2	Elongation factor 2 (EF-2), also encoded by EFT1; catalyzes ribosomal translocation during protein synthesis; contains diphthamide, the unique posttranslationally modified histidine residue specifically ADP-ribosylated by diphtheria toxin; EFT2 has a paralog, EFT1, that arose from the whole genome duplication [Source:SGD;Acc:S000002793]
YDR386W	293.652	-0.306916	0.196672	-1.56055	0.118631	0.288388	IV	+	1246084	1247982	1899	MUS81	Subunit of structure-specific Mms4p-Mus81p endonuclease; cleaves branched DNA; involved in DNA repair, replication fork stability, and joint molecule formation/resolution during meiotic recombination; promotes template switching during break-induced replication (BIR), causing non-reciprocal translocations (NRTs); helix-hairpin-helix protein; phosphorylation of non-catalytic subunit Mms4p by Cdc28…
YDR387C	509.758	0.303512	0.159561	1.90217	0.0571488	0.183263	IV	-	1248154	1249821	1668		Putative transporter; member of the sugar porter family; YDR387C is not an essential gene [Source:SGD;Acc:S000002795]
YDR388W	2799.73	0.485561	0.139748	3.47455	0.000511713	0.00923656	IV	+	1250186	1251634	1449	RVS167	Actin-associated protein with roles in endocytosis and exocytosis; interacts with Rvs161p to regulate actin cytoskeleton, endocytosis, and viability following starvation or osmotic stress; recruited to bud tips by Gyl1p and Gyp5p during polarized growth; homolog of mammalian amphiphysin [Source:SGD;Acc:S000002796]
YDR389W	767.06	0.142265	0.139015	1.02338	0.306129	0.514367	IV	+	1252537	1254501	1965	SAC7	GTPase activating protein (GAP) for Rho1p; regulator of a Tor2p-mediated, Rho1p GTPase switch that controls organization of the actin cytoskeleton; negative regulator of the RHO1-PKC1-MAPK cell integrity (CWI) and membrane fluidity homeostasis signaling pathways; potential Cdc28p substrate; SAC7 has a paralog, BAG7, that arose from the whole genome duplication [Source:SGD;Acc:S000002797]
YDR390C	812.379	-0.0732175	0.14019	-0.522274	0.601479	0.757903	IV	-	1254937	1256847	1911	UBA2	Subunit of heterodimeric nuclear SUMO activating enzyme E1 with Aos1p; activates Smt3p (SUMO) before its conjugation to proteins (sumoylation), which may play a role in protein targeting; essential for viability; [Source:SGD;Acc:S000002798]
tG(CCC)D	0	NA	NA	NA	NA	NA	IV	-	1257008	1257079	72	SUF3	Glycine tRNA (tRNA-Gly), predicted by tRNAscan-SE analysis; can mutate to suppress +1 frameshift mutations in glycine codons [Source:SGD;Acc:S000006572]
YDR391C	385.193	-0.0794224	0.207518	-0.382725	0.701923	0.826097	IV	-	1257358	1258056	699		Putative protein of unknown function; possibly involved in zinc homeostasis; Bdf1p-dependent transcription induced by salt stress; green fluorescent protein (GFP)-fusion protein localizes to both the cytoplasm and the nucleus [Source:SGD;Acc:S000002799]
YDR392W	565.479	-0.0272746	0.182615	-0.149356	0.881273	0.938151	IV	+	1258696	1259709	1014	SPT3	Subunit of the SAGA and SAGA-like transcriptional regulatory complexes; interacts with Spt15p to activate transcription of some RNA polymerase II-dependent genes, also functions to inhibit transcription at some promoters; relocalizes to the cytosol in response to hypoxia [Source:SGD;Acc:S000002800]
YDR393W	622.724	-0.488468	0.179036	-2.72833	0.00636561	0.0454978	IV	+	1259901	1261271	1371	SHE9	Protein required for normal mitochondrial morphology; mitochondrial inner membrane protein; may be involved in fission of the inner membrane; forms a homo-oligomeric complex [Source:SGD;Acc:S000002801]
YDR394W	2322	0.169384	0.144747	1.17021	0.241916	0.444028	IV	+	1261681	1262967	1287	RPT3	ATPase of the 19S regulatory particle of the 26S proteasome; one of ATPases of the regulatory particle; involved in the degradation of ubiquitinated substrates; substrate of N-acetyltransferase B [Source:SGD;Acc:S000002802]
YDR395W	1893.33	0.144028	0.141875	1.01517	0.310023	0.518609	IV	+	1263324	1266158	2835	SXM1	Nuclear transport factor (karyopherin); involved in protein transport between the cytoplasm and nucleoplasm; similar to Nmd5p, Cse1p, Lph2p, and the human cellular apoptosis susceptibility protein, CAS1 [Source:SGD;Acc:S000002803]
YDR396W	62.4303	-0.576883	0.322106	-1.79097	0.0732976	0.215264	IV	+	1266295	1266795	501		Dubious open reading frame unlikely to encode a functional protein; extensively overlaps essential NCB2 gene encoding the beta subunit of the NC2 dimeric histone-fold complex [Source:SGD;Acc:S000002804]
YDR397C	24.7127	0.25703	0.4914	0.523057	0.600935	NA	IV	-	1266366	1266898	441	NCB2	Subunit of a heterodimeric NC2 transcription regulator complex; complex binds to TBP and can repress transcription by preventing preinitiation complex assembly or stimulate activated transcription; homologous to human NC2beta; complex also includes Bur6p [Source:SGD;Acc:S000002805]
YDR398W	3225.65	0.202566	0.152324	1.32984	0.18357	0.373506	IV	+	1267471	1269402	1932	UTP5	Subunit of U3-containing Small Subunit (SSU) processome complex; involved in production of 18S rRNA and assembly of small ribosomal subunit [Source:SGD;Acc:S000002806]
YDR399W	10921.6	-0.462146	0.258834	-1.78549	0.0741816	0.216525	IV	+	1270068	1270733	666	HPT1	Dimeric hypoxanthine-guanine phosphoribosyltransferase; catalyzes the transfer of the phosphoribosyl portion of 5-phosphoribosyl-alpha-1-pyrophosphate to a purine base (either guanine or hypoxanthine) to form pyrophosphate and a purine nucleotide (either guanosine monophosphate or inosine monophosphate); mutations in the human homolog HPRT1 can cause Lesch-Nyhan syndrome and Kelley-Seegmiller syn…
YDR400W	950.784	0.28568	0.187569	1.52306	0.127743	0.300493	IV	+	1271063	1272085	1023	URH1	Uridine nucleosidase (uridine-cytidine N-ribohydrolase); cleaves N-glycosidic bonds in nucleosides; involved in the pyrimidine salvage and nicotinamide riboside salvage pathways [Source:SGD;Acc:S000002808]
YDR401W	0.51005	-0.0315275	3.73477	-0.00844162	0.993265	NA	IV	+	1272223	1272786	564		Dubious open reading frame; unlikely to encode a functional protein, based on available experimental and comparative sequence data [Source:SGD;Acc:S000002809]
YDR402C	24.4196	0.129838	0.530667	0.244669	0.806713	NA	IV	-	1272234	1273703	1470	DIT2	N-formyltyrosine oxidase; sporulation-specific microsomal enzyme involved in the production of N,N-bisformyl dityrosine required for spore wall maturation, homologous to cytochrome P-450s [Source:SGD;Acc:S000002810]
YDR403W	107.275	0.0857042	0.343931	0.24919	0.803214	0.891807	IV	+	1274602	1276212	1611	DIT1	Sporulation-specific enzyme required for spore wall maturation; involved in the production of a soluble LL-dityrosine-containing precursor of the spore wall; transcripts accumulate at the time of prospore enclosure [Source:SGD;Acc:S000002811]
YDR404C	1333.95	0.0669612	0.138539	0.483339	0.628855	0.779081	IV	-	1276654	1277169	516	RPB7	RNA polymerase II subunit B16; forms dissociable heterodimer with Rpb4p; Rpb4/7 dissociates from RNAPII as Ser2 CTD phosphorylation increases; Rpb4/7 regulates cellular lifespan via mRNA decay process; involved in recruitment of 3'-end processing factors to transcribing RNA polymerase II complex, export of mRNA to cytoplasm under stress conditions; also involved in translation initiation [Source:…
YDR405W	1014.18	0.371242	0.169999	2.18379	0.0289775	0.118961	IV	+	1277646	1278437	792	MRP20	Mitochondrial ribosomal protein of the large subunit [Source:SGD;Acc:S000002813]
YDR406W	1200.69	0.306916	0.133942	2.29141	0.0219397	0.0990134	IV	+	1279210	1283799	4590	PDR15	Plasma membrane ATP binding cassette (ABC) transporter; multidrug transporter and general stress response factor implicated in cellular detoxification; regulated by Pdr1p, Pdr3p and Pdr8p; promoter contains a PDR responsive element; PDR15 has a paralog, PDR5, that arose from the whole genome duplication [Source:SGD;Acc:S000002814]
YDR406W-A	0.982745	-0.924585	2.41821	-0.382342	0.702208	NA	IV	+	1283799	1284044	246		Dubious open reading frame unlikely to encode a functional protein; identified by fungal homology and RT-PCR [Source:SGD;Acc:S000028543]
YDR407C	605.666	-0.24253	0.170886	-1.41925	0.155826	0.339216	IV	-	1284069	1287938	3870	TRS120	Component of transport protein particle (TRAPP) complex II; TRAPPII is a multimeric guanine nucleotide-exchange factor for the GTPase Ypt1p, regulating intra-Golgi and endosome-Golgi traffic [Source:SGD;Acc:S000002815]
YDR408C	4658.83	0.0760774	0.224799	0.338424	0.735044	0.849828	IV	-	1288215	1288859	645	ADE8	Phosphoribosyl-glycinamide transformylase; catalyzes a step in the 'de novo' purine nucleotide biosynthetic pathway [Source:SGD;Acc:S000002816]
YDR409W	535.68	0.128545	0.148101	0.867956	0.385418	0.588304	IV	+	1289406	1292120	2715	SIZ1	SUMO/Smt3 ligase; promotes attachment of small ubiquitin-related modifier sumo (Smt3p) to proteins; regulates Rsp5p ubiquitin ligase activity and is in turn itself regulated by Rsp5p; binds Ubc9p and may bind septins; specifically required for sumoylation of septins in vivo; localized to the septin ring; SIZ1 has a paralog, NFI1, that arose from the whole genome duplication [Source:SGD;Acc:S00000…
YDR410C	1376.49	0.0641021	0.261356	0.245267	0.80625	0.894313	IV	-	1292372	1293091	720	STE14	Farnesyl cysteine-carboxyl methyltransferase; mediates the carboxyl methylation step during C-terminal CAAX motif processing of a-factor and RAS proteins in the endoplasmic reticulum, localizes to the ER membrane [Source:SGD;Acc:S000002818]
YDR411C	1196.83	0.340603	0.152391	2.23506	0.0254135	0.109321	IV	-	1293369	1294394	1026	DFM1	Endoplasmic reticulum (ER) localized protein; involved in ER-associated protein degradation (ERAD), ER stress, and homeostasis; interacts with components of ERAD-L and ERAD-C and Cdc48p; derlin-like family member similar to Der1p [Source:SGD;Acc:S000002819]
YDR412W	197.431	-0.552697	0.207761	-2.66026	0.00780804	0.0521315	IV	+	1294693	1295400	708	RRP17	Component of the pre-60S pre-ribosomal particle; required for cell viability under standard (aerobic) conditions but not under anaerobic conditions; exonuclease required for 5&
YDR413C	13.6517	-0.961269	0.722827	-1.32987	0.18356	NA	IV	-	1294836	1295411	576		Dubious open reading frame; unlikely to encode a functional protein, based on available experimental and comparative sequence data; overlaps the essential uncharacterized ORF YDR412W that is implicated in rRNA processing [Source:SGD;Acc:S000002821]
YDR414C	677.834	0.184867	0.144794	1.27675	0.201689	0.395928	IV	-	1295598	1296686	1089	ERD1	Predicted membrane protein required for lumenal ER protein retention; mutants secrete the endogenous ER protein, BiP (Kar2p) [Source:SGD;Acc:S000002822]
YDR415C	762.386	0.0677212	0.154802	0.437469	0.661771	0.801167	IV	-	1297037	1298161	1125		Putative aminopeptidase [Source:SGD;Acc:S000002823]
YDR416W	527.312	-0.161499	0.14773	-1.09321	0.274303	0.480137	IV	+	1298432	1301011	2580	SYF1	Member of the NineTeen Complex (NTC); that contains Prp19p and stabilizes U6 snRNA in catalytic forms of the spliceosome containing U2, U5, and U6 snRNAs; null mutant has splicing defect and arrests in G2/M; relocalizes to the cytosol in response to hypoxia; homologs in human and C. elegans [Source:SGD;Acc:S000002824]
YDR417C	14.6739	-0.248233	0.712357	-0.348468	0.727489	NA	IV	-	1301555	1301926	372		Dubious open reading frame; unlikely to encode a functional protein, based on available experimental and comparative sequence data; partially overlaps the verified ORF RPL12B/YDR418W [Source:SGD;Acc:S000002825]
YDR418W	4634.22	-0.199656	0.156682	-1.27427	0.202566	0.396685	IV	+	1301616	1302113	498	RPL12B	Ribosomal 60S subunit protein L12B; rpl12a rpl12b double mutant exhibits slow growth and slow translation; homologous to mammalian ribosomal protein L12 and bacterial L11; RPL12B has a paralog, RPL12A, that arose from the whole genome duplication [Source:SGD;Acc:S000002826]
YDR419W	435.84	-0.0636773	0.181886	-0.350095	0.726267	0.843784	IV	+	1303174	1305072	1899	RAD30	DNA polymerase eta; involved in translesion synthesis during post-replication repair; catalyzes the synthesis of DNA opposite cyclobutane pyrimidine dimers and other lesions; involved in formation of post-replicative damage-induced genome-wide cohesion; may also have a role in protection against mitochondrial mutagenesis; mutations in human pol eta are responsible for XPV [Source:SGD;Acc:S0000028…
tS(AGA)D3	0.515047	0.885701	4.2572	0.208048	0.835192	NA	IV	+	1305630	1305712	83		Serine tRNA (tRNA-Ser), predicted by tRNAscan-SE analysis [Source:SGD;Acc:S000006723]
YDR420W	912.763	0.119668	0.161753	0.739822	0.459408	0.650137	IV	+	1306267	1311675	5409	HKR1	Mucin family member that functions as an osmosensor in the HOG pathway; functions in the Sho1p-mediated HOG pathway with Msb2p; proposed to be a negative regulator of filamentous growth; mutant displays defects in beta-1,3 glucan synthesis and bud site selection [Source:SGD;Acc:S000002828]
YDR421W	353.428	-0.112069	0.165714	-0.676284	0.49886	0.679654	IV	+	1312040	1314892	2853	ARO80	Zinc finger transcriptional activator of the Zn2Cys6 family; activates transcription of aromatic amino acid catabolic genes in the presence of aromatic amino acids [Source:SGD;Acc:S000002829]
YDR422C	1053.98	0.432641	0.129298	3.34608	0.000819628	0.0124831	IV	-	1315326	1317773	2448	SIP1	Alternate beta-subunit of the Snf1p kinase complex; may confer substrate specificity; vacuolar protein containing KIS (Kinase-Interacting Sequence) and ASC (Association with Snf1 kinase Complex) domains involved in protein interactions [Source:SGD;Acc:S000002830]
YDR423C	271.567	0.107934	0.195899	0.550967	0.581656	0.744013	IV	-	1318046	1319275	1230	CAD1	AP-1-like basic leucine zipper (bZIP) transcriptional activator; involved in stress responses, iron metabolism, and pleiotropic drug resistance; controls a set of genes involved in stabilizing proteins; binds consensus sequence TTACTAA; CAD1 has a paralog, YAP1, that arose from the whole genome duplication [Source:SGD;Acc:S000002831]
YDR424C	775.791	-1.17729	0.317163	-3.71194	0.000205678	0.00530858	IV	-	1319387	1319841	279	DYN2	Cytoplasmic light chain dynein, microtubule motor protein; required for intracellular transport and cell division; involved in mitotic spindle positioning; forms complex with dynein intermediate chain Pac11p that promotes Dyn1p homodimerization, potentiates motor processivity; Dyn2p-Pac11p complex important for interaction of dynein motor complex with dynactin complex; acts as molecular glue to d…
YDR425W	255.402	0.359394	0.216228	1.66211	0.0964916	0.255918	IV	+	1320064	1321941	1878	SNX41	Sorting nexin; involved in the retrieval of late-Golgi SNAREs from the post-Golgi endosome to the trans-Golgi network; interacts with Snx4p [Source:SGD;Acc:S000002833]
YDR426C	0	NA	NA	NA	NA	NA	IV	-	1321629	1322006	378		Dubious open reading frame; unlikely to encode a functional protein, based on available experimental and comparative sequence data; partially overlaps the verified ORF SNX41 [Source:SGD;Acc:S000002834]
YDR427W	2070.93	-0.244955	0.207826	-1.17865	0.238536	0.439355	IV	+	1322205	1323386	1182	RPN9	Non-ATPase regulatory subunit of the 26S proteasome; similar to putative proteasomal subunits in other species; null mutant is temperature sensitive and exhibits cell cycle and proteasome assembly defects; protein abundance increases in response to DNA replication stress; relocalizes to the cytosol in response to hypoxia [Source:SGD;Acc:S000002835]
YDR428C	590.99	0.0211279	0.17789	0.11877	0.905458	0.951025	IV	-	1323454	1324239	786	BNA7	Formylkynurenine formamidase; involved in the de novo biosynthesis of NAD from tryptophan via kynurenine [Source:SGD;Acc:S000002836]
YDR429C	5192.26	-0.427359	0.184664	-2.31426	0.0206537	0.0949208	IV	-	1324477	1325301	825	TIF35	eIF3g subunit of the eukaryotic translation initiation factor 3 (eIF3); subunit of the core complex of eIF3; is essential for translation; stimulates resumption of ribosomal scanning during translation reinitiation [Source:SGD;Acc:S000002837]
YDR430C	707.507	-0.0946238	0.138483	-0.683288	0.494425	0.676838	IV	-	1325501	1328470	2970	CYM1	Lysine-specific metalloprotease of the pitrilysin family; metalloprotease of the intermembrane space; degrades proteins and presequence peptides cleaved from imported proteins; required for normal mitochondrial morphology [Source:SGD;Acc:S000002838]
YDR431W	0.473271	1.49585	4.48992	0.333157	0.739016	NA	IV	+	1328390	1328701	312		Dubious open reading frame; unlikely to encode a functional protein, based on available experimental and comparative sequence data [Source:SGD;Acc:S000002839]
YDR432W	2401.45	0.593591	0.167823	3.53702	0.000404674	0.00826394	IV	+	1328783	1330027	1245	NPL3	RNA-binding protein; promotes elongation, regulates termination, and carries poly(A) mRNA from nucleus to cytoplasm; represses translation initiation by binding eIF4G; required for pre-mRNA splicing; interacts with E3 ubiquitin ligase Bre1p, linking histone ubiquitination to mRNA processing; may have role in telomere maintenance; dissociation from mRNAs promoted by Mtr10p; phosphorylated by Sky1p…
YDR433W	45.1863	0.00678062	0.419169	0.0161763	0.987094	NA	IV	+	1329600	1330040	441		Dubious open reading frame; unlikely to encode a functional protein, based on available experimental and comparative sequence data [Source:SGD;Acc:S000002841]
YDR434W	1884.04	0.101418	0.175808	0.576866	0.56403	0.73127	IV	+	1331237	1332841	1605	GPI17	Transmembrane protein; subunit of the glycosylphosphatidylinositol transamidase complex that adds GPIs to newly synthesized proteins; human PIG-S homolog [Source:SGD;Acc:S000002842]
YDR435C	378.136	0.172428	0.17537	0.98322	0.325499	0.534667	IV	-	1332983	1333969	987	PPM1	Carboxyl methyltransferase; methylates the C terminus of the protein phosphatase 2A catalytic subunit (Pph21p or Pph22p), which is important for complex formation with regulatory subunits; required for methionine to inhibit autophagy and promote growth [Source:SGD;Acc:S000002843]
YDR436W	587.986	0.293753	0.159902	1.83708	0.0661984	0.202001	IV	+	1334821	1336953	2133	PPZ2	Serine/threonine protein phosphatase Z, isoform of Ppz1p; involved in regulation of potassium transport, which affects osmotic stability, cell cycle progression, and halotolerance [Source:SGD;Acc:S000002844]
YDR437W	125.925	0.353544	0.246697	1.43311	0.151825	0.333632	IV	+	1337352	1337774	423	GPI19	Subunit of GPI-GlcNAc transferase involved in synthesis of GlcNAc-PI; N-acetylglucosaminyl phosphatidylinositol (GlcNAc-PI) is the first intermediate in glycosylphosphatidylinositol (GPI) anchor synthesis; shares similarity with mammalian PIG-P [Source:SGD;Acc:S000002845]
YDR438W	405.637	0.121524	0.187084	0.649568	0.515971	0.694461	IV	+	1338274	1339386	1113	THI74	Mitochondrial transporter repressible by thiamine; THI74 has a paralog, YML018C, that arose from the whole genome duplication; shows sequence homology to human gene SLC35F3, a thiamine transporter implicated in hypertension [Source:SGD;Acc:S000002846]
YDR439W	297.677	-0.0427447	0.179426	-0.23823	0.811703	0.89673	IV	+	1339676	1340719	1044	LRS4	Nucleolar protein that forms a complex with Csm1p; and then Mam1p at kinetochores during meiosis I to mediate accurate homolog segregation; required for condensin recruitment to the replication fork barrier site and rDNA repeat segregation [Source:SGD;Acc:S000002847]
YDR440W	688.579	-0.0395265	0.149165	-0.264985	0.791021	0.883756	IV	+	1342493	1344241	1749	DOT1	Nucleosomal histone H3-Lys79 methylase; methylation is required for telomeric silencing, meiotic checkpoint control, and DNA damage response [Source:SGD;Acc:S000002848]
YDR441C	749.537	0.116919	0.140089	0.834601	0.403942	0.6044	IV	-	1344517	1345062	546	APT2	Potential adenine phosphoribosyltransferase; encodes a protein with similarity to adenine phosphoribosyltransferase, but artificially expressed protein exhibits no enzymatic activity; APT2 has a paralog, APT1, that arose from the whole genome duplication [Source:SGD;Acc:S000002849]
YDR442W	11.5976	-0.417562	0.747875	-0.558331	0.576618	NA	IV	+	1345647	1346039	393		Dubious open reading frame; unlikely to encode a functional protein, based on available experimental and comparative sequence data [Source:SGD;Acc:S000002850]
YDR443C	309.639	0.100004	0.185479	0.539168	0.589771	0.749152	IV	-	1345676	1349938	4263	SSN2	Subunit of the RNA polymerase II mediator complex; associates with core polymerase subunits to form the RNA polymerase II holoenzyme; required for stable association of Srb10p-Srb11p kinase; essential for transcriptional regulation [Source:SGD;Acc:S000002851]
YDR444W	958.605	0.259469	0.142516	1.82062	0.0686639	0.206473	IV	+	1350290	1352353	2064		Putative hydrolase acting on ester bonds [Source:SGD;Acc:S000002852]
YDR445C	0	NA	NA	NA	NA	NA	IV	-	1352182	1352589	408		Dubious open reading frame; unlikely to encode a functional protein, based on available experimental and comparative sequence data [Source:SGD;Acc:S000002853]
tK(CUU)D2	0	NA	NA	NA	NA	NA	IV	-	1352466	1352538	73		Lysine tRNA (tRNA-Lys), predicted by tRNAscan-SE analysis; a small portion is imported into mitochondria via interaction with mt lysyl-tRNA synthetase Msk1p and is necessary to decode AAG codons at high temperature, when base modification of mt-encoded tRNA-Lys is reduced [Source:SGD;Acc:S000006617]
YDR446W	27.4855	-0.849132	0.592988	-1.43196	0.152157	NA	IV	+	1353725	1354633	909	ECM11	Meiosis-specific protein; component of the Synaptonemal Complex (SC) along with Gmc2p; required for efficient crossover formation and for the efficient loading of the SC transverse filament protein, Zip1p; is SUMOlytaed in a Gmc2p manner, and SUMOylation is required for its function in meiosis; GFP fusion protein is present in discrete clusters in the nucleus throughout mitosis; may be involved i…
YDR447C	18631.1	-0.613073	0.25858	-2.37092	0.0177437	0.0869252	IV	-	1354829	1355553	411	RPS17B	Ribosomal protein 51 (rp51) of the small (40s) subunit; homologous to mammalian ribosomal protein S17, no bacterial homolog; RPS17B has a paralog, RPS17A, that arose from the whole genome duplication; protein abundance increases in response to DNA replication stress [Source:SGD;Acc:S000002855]
YDR448W	484.1	-0.0836743	0.152642	-0.548175	0.583572	0.745341	IV	+	1356065	1357369	1305	ADA2	Transcription coactivator; component of the ADA and SAGA transcriptional adaptor/HAT (histone acetyltransferase) complexes [Source:SGD;Acc:S000002856]
YDR449C	1013.88	-0.463497	0.147209	-3.14857	0.00164072	0.0192165	IV	-	1357580	1358902	1323	UTP6	Nucleolar protein; component of the small subunit (SSU) processome containing the U3 snoRNA that is involved in processing of pre-18S rRNA [Source:SGD;Acc:S000002857]
YDR450W	19628.4	-0.341257	0.16689	-2.0448	0.040875	0.146828	IV	+	1359923	1360798	441	RPS18A	Protein component of the small (40S) ribosomal subunit; homologous to mammalian ribosomal protein S18 and bacterial S13; RPS18A has a paralog, RPS18B, that arose from the whole genome duplication; protein increases in abundance and relocalizes from cytoplasm to nuclear foci upon DNA replication stress [Source:SGD;Acc:S000002858]
YDR451C	661.246	0.115647	0.174955	0.661007	0.508608	0.688356	IV	-	1361120	1362181	1062	YHP1	Homeobox transcriptional repressor; binds Mcm1p and early cell cycle box (ECB) elements of cell cycle regulated genes, thereby restricting ECB-mediated transcription to the M/G1 interval; YHP1 has a paralog, YOX1, that arose from the whole genome duplication [Source:SGD;Acc:S000002859]
YDR452W	2354.99	0.0216926	0.112424	0.192953	0.846996	0.918361	IV	+	1362878	1364902	2025	PPN1	Vacuolar endopolyphosphatase with a role in phosphate metabolism; functions as a homodimer; relocalizes from vacuole to cytoplasm upon DNA replication stress [Source:SGD;Acc:S000002860]
YDR453C	155.608	-0.170292	0.270358	-0.629877	0.528775	0.704739	IV	-	1365072	1365662	591	TSA2	Stress inducible cytoplasmic thioredoxin peroxidase; cooperates with Tsa1p in the removal of reactive oxygen, nitrogen and sulfur species using thioredoxin as hydrogen donor; deletion enhances the mutator phenotype of tsa1 mutants; protein abundance increases in response to DNA replication stress; TSA2 has a paralog, TSA1, that arose from the whole genome duplication [Source:SGD;Acc:S000002861]
YDR454C	8428.13	0.24597	0.166527	1.47706	0.13966	0.316893	IV	-	1366264	1366827	564	GUK1	Guanylate kinase; converts GMP to GDP; required for growth and mannose outer chain elongation of cell wall N-linked glycoproteins [Source:SGD;Acc:S000002862]
YDR455C	10.9412	-0.162916	0.785251	-0.20747	0.835643	NA	IV	-	1367373	1367681	309		Dubious open reading frame; unlikely to encode a functional protein, based on available experimental and comparative sequence data; partially overlaps the verified gene YDR456W [Source:SGD;Acc:S000002863]
YDR456W	1500.47	0.458851	0.124711	3.6793	0.000233871	0.00586189	IV	+	1367485	1369386	1902	NHX1	Na+/H+ and K+/H+ exchanger; required for intracellular sequestration of Na+ and K+; located in the vacuole and late endosome compartments; required for osmotolerance to acute hypertonic shock and for vacuolar fusion; ortholog of human NHE9, which is linked to autism [Source:SGD;Acc:S000002864]
YDR457W	1240.53	0.0142395	0.13857	0.102761	0.918153	0.955967	IV	+	1369790	1379596	9807	TOM1	E3 ubiquitin ligase of the hect-domain class; has a role in mRNA export from the nucleus and may regulate transcriptional coactivators; involved in degradation of excess histones; interacts with Dia2p and is required for Dia2p degradation; required to target Cdc6p for ubiquitin-mediated destruction during G1 phase [Source:SGD;Acc:S000002865]
YDR458C	490.385	-0.558355	0.168628	-3.31117	0.000929066	0.0135794	IV	-	1380055	1382046	1992	HEH2	Inner nuclear membrane (INM) protein; contains helix-extension-helix (HEH) motif, nuclear localization signal sequence; targeting to the INM requires the Srp1p-Kap95p karyopherins and the Ran cycle; HEH2 has a paralog, SRC1, that arose from the whole genome duplication [Source:SGD;Acc:S000002866]
YDR459C	545.907	0.0634354	0.163394	0.388237	0.697841	0.822609	IV	-	1382319	1383443	1125	PFA5	Palmitoyltransferase with autoacylation activity; likely functions in pathway(s) outside Ras; member of a family of putative palmitoyltransferases containing an Asp-His-His-Cys-cysteine rich (DHHC-CRD) domain [Source:SGD;Acc:S000002867]
YDR460W	481.578	-0.305503	0.161062	-1.89681	0.0578533	0.18515	IV	+	1383811	1384776	966	TFB3	Subunit of TFIIH and nucleotide excision repair factor 3 complexes; involved in transcription initiation, required for nucleotide excision repair; ring finger protein similar to mammalian CAK and TFIIH subunit [Source:SGD;Acc:S000002868]
YDR461W	4365	-0.0483164	0.176519	-0.273717	0.784302	0.879861	IV	+	1385176	1385286	111	MFA1	Mating pheromone a-factor; made by a cells; interacts with alpha cells to induce cell cycle arrest and other responses leading to mating; biogenesis involves C-terminal modification, N-terminal proteolysis, and export; also encoded by MFA2 [Source:SGD;Acc:S000002869]
YDR461C-A	193.745	-0.428069	0.281411	-1.52115	0.128222	0.301144	IV	-	1385524	1385766	243		Putative protein of unknown function [Source:SGD;Acc:S000087209]
YDR462W	552.322	0.158423	0.155312	1.02003	0.307715	0.516254	IV	+	1386073	1386516	444	MRPL28	Mitochondrial ribosomal protein of the large subunit; protein abundance increases in response to DNA replication stress [Source:SGD;Acc:S000002870]
YDR463W	1011.81	0.247347	0.132827	1.86218	0.0625774	0.194833	IV	+	1386816	1388375	1560	STP1	Transcription factor; contains a N-terminal regulatory motif (RI) that acts as a cytoplasmic retention determinant and as an Asi dependent degron in the nucleus; undergoes proteolytic processing by SPS (Ssy1p-Ptr3p-Ssy5p)-sensor component Ssy5p in response to extracellular amino acids; activates transcription of amino acid permease genes and may have a role in tRNA processing; STP1 has a paralog,…
YDR464W	872.776	0.0436916	0.189351	0.230743	0.817514	0.90072	IV	+	1388872	1393179	4308	SPP41	Protein of unknown function; involved in negative regulation of expression of spliceosome components PRP4 and PRP3; relocalizes to the cytosol in response to hypoxia [Source:SGD;Acc:S000002872]
YDR464C-A	0	NA	NA	NA	NA	NA	IV	-	1392492	1392680	189		Dubious open reading frame unlikely to encode a functional protein; identified by gene-trapping, microarray-based expression analysis, and genome-wide homology searching [Source:SGD;Acc:S000028614]
YDR465C	1692.87	0.118403	0.125897	0.940473	0.346975	0.553948	IV	-	1393336	1394574	1239	RMT2	Arginine N5 methyltransferase; methylates ribosomal protein Rpl12 (L12) on Arg67; relative distribution to the nucleus increases upon DNA replication stress [Source:SGD;Acc:S000002873]
YDR466W	681.477	0.38859	0.157078	2.47387	0.0133657	0.0728385	IV	+	1395121	1397817	2697	PKH3	Protein kinase with similarity to mammalian PDK1 and yeast Pkh1p/Phk2p; yeast Pkh1p and Pkh2p are two redundant upstream activators of Pkc1p; identified as a multicopy suppressor of a pkh1 pkh2 double mutant [Source:SGD;Acc:S000002874]
YDR467C	38.9157	-0.829847	0.514201	-1.61386	0.106559	NA	IV	-	1397583	1397909	327		Dubious open reading frame; unlikely to encode a functional protein, based on available experimental and comparative sequence data [Source:SGD;Acc:S000002875]
YDR468C	934.423	-0.42123	0.202752	-2.07756	0.0377495	0.140677	IV	-	1398026	1398700	675	TLG1	Essential t-SNARE that mediates fusion of vesicles with the late Golgi; forms a complex with Tlg2p and Vti1p; mediates fusion of endosome-derived vesicles with the late Golgi; binds the docking complex VFT (Vps fifty-three) through interaction with Vps51p [Source:SGD;Acc:S000002876]
YDR469W	598.814	-0.678747	0.249213	-2.72356	0.00645817	0.0458653	IV	+	1399015	1399542	528	SDC1	Subunit of the COMPASS (Set1C) complex; COMPASS methylates lysine 4 of histone H3 and is required in chromatin silencing at telomeres; contains a Dpy-30 domain that mediates interaction with Bre2p; similar to C. elegans and human DPY-30 [Source:SGD;Acc:S000002877]
YDR470C	520.781	0.0791577	0.160824	0.492199	0.622578	0.774576	IV	-	1399706	1401214	1509	UGO1	Outer membrane component of the mitochondrial fusion machinery; binds directly to Fzo1p and Mgm1p and thus links these two GTPases during mitochondrial fusion; involved in fusion of both the outer and inner membranes; facilitates dimerization of Fzo1p during fusion; import into the outer membrane is mediated by Tom70p and Mim1p; has similarity to carrier proteins but is not likely to function as …
YDR471W	13723.6	-0.488225	0.230729	-2.11601	0.0343438	0.133122	IV	+	1401770	1402564	411	RPL27B	Ribosomal 60S subunit protein L27B; homologous to mammalian ribosomal protein L27, no bacterial homolog; RPL27B has a paralog, RPL27A, that arose from the whole genome duplication [Source:SGD;Acc:S000002879]
snR13	13.2637	-0.609634	0.747927	-0.815098	0.415016	NA	IV	+	1402919	1403042	124		C/D box small nucleolar RNA (snoRNA); guides 2'-O-methylation of large subunit (LSU) rRNA at positions A2280 and A2281 [Source:SGD;Acc:S000006498]
YDR472W	748.125	0.137279	0.150549	0.911858	0.361844	0.566015	IV	+	1403322	1404173	852	TRS31	Core component of transport protein particle (TRAPP) complexes I-III; TRAPP complexes are related multimeric guanine nucleotide-exchange factor for the GTPase Ypt1p, regulating ER-Golgi traffic (TRAPPI), intra-Golgi traffic (TRAPPII), endosome-Golgi traffic (TRAPPII and III) and autophagy (TRAPPIII) [Source:SGD;Acc:S000002880]
YDR473C	282.874	-0.830776	0.198456	-4.1862	2.83669e-05	0.00130979	IV	-	1404445	1405854	1410	PRP3	Splicing factor; component of the U4/U6-U5 snRNP complex [Source:SGD;Acc:S000002881]
YDR475C	485.088	0.0767738	0.156154	0.491654	0.622964	0.774714	IV	-	1407464	1410094	2631	JIP4	Protein of unknown function; previously annotated as two separate ORFs, YDR474C and YDR475C, which were merged as a result of corrections to the systematic reference sequence; JIP4 has a paralog, YOR019W, that arose from the whole genome duplication [Source:SGD;Acc:S000002883]
YDR476C	652.634	0.519036	0.158485	3.275	0.00105663	0.0147981	IV	-	1410453	1411127	675		Putative protein of unknown function; green fluorescent protein (GFP)-fusion protein localizes to the endoplasmic reticulum; YDR476C is not an essential gene [Source:SGD;Acc:S000002884]
YDR477W	1300.52	0.200295	0.141641	1.4141	0.157332	0.340897	IV	+	1412373	1414274	1902	SNF1	AMP-activated serine/threonine protein kinase; found in a complex containing Snf4p and members of the Sip1p/Sip2p/Gal83p family; required for transcription of glucose-repressed genes, thermotolerance, sporulation, and peroxisome biogenesis; involved in regulation of the nucleocytoplasmic shuttling of Hxk2p; regulates filamentous growth in response to starvation; SUMOylation by Mms21p inhibits its…
YDR478W	232.777	-0.164114	0.205979	-0.796751	0.425596	0.620962	IV	+	1414575	1415171	597	SNM1	Ribonuclease MRP complex subunit; ribonuclease (RNase) MRP cleaves pre-rRNA and has a role in cell cycle-regulated degradation of daughter cell-specific mRNAs; binds to the NME1 RNA subunit of RNase MRP [Source:SGD;Acc:S000002886]
YDR479C	632.096	0.19889	0.166648	1.19348	0.232683	0.433851	IV	-	1415210	1416874	1665	PEX29	Peroxisomal integral membrane peroxin; involved in the regulation of peroxisomal size, number and distribution; genetic interactions suggest that Pex28p and Pex29p act at steps upstream of those mediated by Pex30p, Pex31p, and Pex32p; forms ER foci upon DNA replication stress [Source:SGD;Acc:S000002887]
YDR480W	444.393	0.364914	0.232571	1.56904	0.116638	0.285703	IV	+	1417399	1418370	972	DIG2	MAP kinase-responsive inhibitor of the Ste12p transcription factor; involved in the regulation of mating-specific genes and the invasive growth pathway; related regulators Dig1p and Dig2p bind to Ste12p; DIG2 has a paralog, DIG1, that arose from the whole genome duplication [Source:SGD;Acc:S000002888]
YDR481C	1192.84	0.143269	0.141266	1.01418	0.310496	0.519045	IV	-	1418550	1420250	1701	PHO8	Repressible vacuolar alkaline phosphatase; regulated by levels of Pi and by Pho4p, Pho9p, Pho80p, Pho81p and Pho85p; dephosphorylates phosphotyrosyl peptides; contributes to NAD+ metabolism by producing nicotinamide riboside from NMN [Source:SGD;Acc:S000002889]
YDR482C	612.836	-0.283849	0.20821	-1.36328	0.172793	0.359694	IV	-	1420431	1420838	408	CWC21	Protein involved in RNA splicing by the spliceosome; component of a complex containing Cef1p; interacts genetically with ISY1 and BUD13; may bind RNA; has similarity to S. pombe Cwf21p [Source:SGD;Acc:S000002890]
YDR483W	4313.52	0.277851	0.108533	2.56005	0.0104657	0.063299	IV	+	1421157	1422485	1329	KRE2	Alpha1,2-mannosyltransferase of the Golgi; involved in protein mannosylation; KRE2 has a paralog, KTR6, that arose from the whole genome duplication [Source:SGD;Acc:S000002891]
YDR484W	225.211	-0.492853	0.202433	-2.43464	0.0149065	0.0774499	IV	+	1422763	1424688	1926	VPS52	Component of the GARP (Golgi-associated retrograde protein) complex; GARP is required for the recycling of proteins from endosomes to the late Golgi, and for mitosis after DNA damage induced checkpoint arrest; involved in localization of actin and chitin; members of the GARP complex are Vps51p-Vps52p-Vps53p-Vps54p [Source:SGD;Acc:S000002892]
YDR485C	498.749	-0.214914	0.18003	-1.19377	0.232569	0.433851	IV	-	1424820	1427207	2388	VPS72	Htz1p-binding component of the SWR1 complex; exchanges histone variant H2AZ (Htz1p) for chromatin-bound histone H2A; may function as a lock that prevents removal of H2AZ from nucleosomes; required for vacuolar protein sorting [Source:SGD;Acc:S000002893]
YDR486C	601.75	-0.463233	0.186155	-2.48843	0.012831	0.0712479	IV	-	1427431	1428120	690	VPS60	Protein involved in late endosome to vacuole transport; cytoplasmic and vacuolar membrane protein; required for normal filament maturation during pseudohyphal growth; may function in targeting cargo proteins for degradation; interacts with Vta1p [Source:SGD;Acc:S000002894]
YDR487C	2238.81	0.0491874	0.127957	0.384405	0.700678	0.824806	IV	-	1428354	1428980	627	RIB3	3,4-dihydroxy-2-butanone-4-phosphate synthase (DHBP synthase); required for riboflavin biosynthesis from ribulose-5-phosphate, also has an unrelated function in mitochondrial respiration [Source:SGD;Acc:S000002895]
YDR488C	621.097	0.432514	0.148875	2.90521	0.00367002	0.0317708	IV	-	1429188	1430789	1602	PAC11	Dynein intermediate chain, microtubule motor protein; required for intracellular transport and cell division; acts in cytoplasmic dynein pathway; forms complex with dynein light chain Dyn2p that promotes Dyn1p homodimerization and potentiates motor processivity; Dyn2p-Pac11p complex is also important for interaction of dynein motor complex with dynactin complex; forms cortical cytoplasmic microtu…
YDR489W	264.262	0.0535586	0.200998	0.266463	0.789883	0.883347	IV	+	1431012	1431896	885	SLD5	Subunit of the GINS complex (Sld5p, Psf1p, Psf2p, Psf3p); complex is localized to DNA replication origins and implicated in assembly of the DNA replication machinery [Source:SGD;Acc:S000002897]
YDR490C	417.685	0.430709	0.178301	2.41563	0.0157078	0.0799743	IV	-	1431968	1434268	2301	PKH1	Serine/threonine protein kinase; involved in sphingolipid-mediated signaling pathway that controls endocytosis; activates Ypk1p and Ykr2p, components of signaling cascade required for maintenance of cell wall integrity; redundant with Pkh2p; PKH1 has a paralog, PKH2, that arose from the whole genome duplication [Source:SGD;Acc:S000002898]
YDR491C	61.4121	0.457763	0.358119	1.27824	0.201164	0.395447	IV	-	1434500	1434991	492		Dubious open reading frame; unlikely to encode a functional protein, based on available experimental and comparative sequence data [Source:SGD;Acc:S000002899]
YDR492W	864.178	0.0258009	0.157296	0.164028	0.869709	0.931712	IV	+	1434924	1435874	951	IZH1	Membrane protein involved in zinc ion homeostasis; member of the four-protein IZH family; transcription is regulated directly by Zap1p, expression induced by zinc deficiency and fatty acids; deletion increases sensitivity to elevated zinc; IZH1 has a paralog, IZH4, that arose from the whole genome duplication [Source:SGD;Acc:S000002900]
YDR493W	330.399	-0.505991	0.224855	-2.2503	0.0244298	0.106904	IV	+	1436217	1436588	372	MZM1	Protein required for assembly of the cytochrome bc(1) complex; acts as a chaperone for Rip1p and facilitates its insertion into the complex at a late stage of assembly; localized to the mitochondrial matrix; null mutant exhibits a respiratory growth defect and reduced mitochondrial zinc levels, which is characteristic of mutations affecting bc(1) complex assembly; member of the LYR protein family…
YDR494W	795.488	-0.409364	0.161296	-2.53797	0.0111496	0.0654995	IV	+	1436930	1438015	1086	RSM28	Mitochondrial ribosomal protein of the small subunit; genetic interactions suggest a possible role in promoting translation initiation [Source:SGD;Acc:S000002902]
YDR495C	246.506	-0.525609	0.236959	-2.21814	0.0265449	0.112624	IV	-	1438115	1441150	3036	VPS3	Component of CORVET membrane tethering complex; cytoplasmic protein required for the sorting and processing of soluble vacuolar proteins, acidification of the vacuolar lumen, and assembly of the vacuolar H+-ATPase [Source:SGD;Acc:S000002903]
YDR496C	2041.73	-0.533908	0.141897	-3.76264	0.000168128	0.00459467	IV	-	1441433	1443403	1971	PUF6	Pumilio-homology domain protein; binds the 3' UTR of ASH1 mRNA and represses its translation, resulting in proper asymmetric localization of ASH1 mRNA; required at post-transcriptional step for efficient retrotransposition; absence results in decreased Ty1 Gag:GFP protein levels; co-sediments with the 60S ribosomal subunit and is required for its biogenesis [Source:SGD;Acc:S000002904]
YDR497C	4382.34	0.310057	0.120693	2.56897	0.0102	0.0622953	IV	-	1443713	1445467	1755	ITR1	Myo-inositol transporter; member of the sugar transporter superfamily; expression is repressed by inositol and choline via Opi1p and derepressed via Ino2p and Ino4p; relative distribution to the vacuole increases upon DNA replication stress; ITR1 has a paralog, ITR2, that arose from the whole genome duplication [Source:SGD;Acc:S000002905]
YDR498C	486.835	0.292677	0.164462	1.7796	0.075141	0.218558	IV	-	1445843	1446994	1152	SEC20	Membrane glycoprotein v-SNARE; involved in retrograde transport from the Golgi to the endoplasmic reticulum (ER); required for N- and O-glycosylation in the Golgi but not in the ER; interacts with the Dsl1p complex through Tip20p [Source:SGD;Acc:S000002906]
YDR499W	371.054	-0.344536	0.175101	-1.96764	0.0491093	0.166502	IV	+	1447830	1450073	2244	LCD1	Essential protein required for the DNA integrity checkpoint pathways; interacts physically with Mec1p; putative homolog of S. pombe Rad26 and human ATRIP; forms nuclear foci upon DNA replication stress [Source:SGD;Acc:S000002907]
YDR500C	14603.1	-0.427641	0.248253	-1.7226	0.084961	0.236356	IV	-	1450198	1450853	267	RPL37B	Ribosomal 60S subunit protein L37B; protein abundance increases in response to DNA replication stress; homologous to mammalian ribosomal protein L37, no bacterial homolog; RPL37B has a paralog, RPL37A, that arose from the whole genome duplication [Source:SGD;Acc:S000002908]
YDR501W	322.432	0.163601	0.195068	0.838689	0.401644	0.602736	IV	+	1451353	1452918	1566	PLM2	Putative transcription factor, contains Forkhead Associated domain; found associated with chromatin; target of SBF transcription factor; induced in response to DNA damaging agents and deletion of telomerase; PLM2 has a paralog, TOS4, that arose from the whole genome duplication [Source:SGD;Acc:S000002909]
YDR502C	1242.87	0.286913	0.18465	1.55382	0.120228	0.290412	IV	-	1453310	1454464	1155	SAM2	S-adenosylmethionine synthetase; catalyzes transfer of the adenosyl group of ATP to the sulfur atom of methionine; SAM2 has a paralog, SAM1, that arose from the whole genome duplication [Source:SGD;Acc:S000002910]
YDR503C	708.7	0.0658877	0.195872	0.336382	0.736583	0.85043	IV	-	1455042	1455866	825	LPP1	Lipid phosphate phosphatase; catalyzes Mg(2+)-independent dephosphorylation of phosphatidic acid (PA), lysophosphatidic acid, and diacylglycerol pyrophosphate; involved in control of the cellular levels of phosphatidylinositol and PA [Source:SGD;Acc:S000002911]
YDR504C	180.925	-1.80767	0.324586	-5.56916	2.55972e-08	4.75681e-06	IV	-	1456311	1456694	384	SPG3	Protein required for high temperature survival during stationary phase; not required for growth on nonfermentable carbon sources [Source:SGD;Acc:S000002912]
YDR505C	541.073	-0.0440379	0.179242	-0.24569	0.805922	0.894311	IV	-	1456695	1459220	2526	PSP1	Asn and gln rich protein of unknown function; high-copy suppressor of POL1 (DNA polymerase alpha) and partial suppressor of CDC2 (polymerase delta) and CDC6 (pre-RC loading factor) mutations; overexpression results in growth inhibition; PSP1 has a paralog, YLR177W, that arose from the whole genome duplication [Source:SGD;Acc:S000002913]
YDR506C	235.219	-0.0864218	0.190985	-0.452507	0.650904	0.793875	IV	-	1459728	1461554	1827	GMC1	Protein involved in meiotic progression; mutants are delayed in meiotic nuclear division and are defective in synaptonemal complex assembly; possible membrane-localized protein [Source:SGD;Acc:S000002914]
tL(CAA)D	0	NA	NA	NA	NA	NA	IV	-	1461715	1461829	82		Leucine tRNA (tRNA-Leu), predicted by tRNAscan-SE analysis [Source:SGD;Acc:S000006638]
YDR507C	1160.6	-0.177823	0.156901	-1.13334	0.257071	0.461272	IV	-	1462358	1465786	3429	GIN4	Protein kinase involved in bud growth and assembly of the septin ring; proposed to have kinase-dependent and kinase-independent activities; undergoes autophosphorylation; similar to Hsl1p; GIN4 has a paralog, KCC4, that arose from the whole genome duplication [Source:SGD;Acc:S000002915]
YDR508C	4084.6	0.304286	0.122446	2.48507	0.0129524	0.0716514	IV	-	1466453	1468444	1992	GNP1	High-affinity glutamine permease; also transports Leu, Ser, Thr, Cys, Met and Asn; expression is fully dependent on Grr1p and modulated by the Ssy1p-Ptr3p-Ssy5p (SPS) sensor of extracellular amino acids; GNP1 has a paralog, AGP1, that arose from the whole genome duplication [Source:SGD;Acc:S000002916]
YDR509W	0.980989	0	3.44202	0	1	NA	IV	+	1468226	1468573	348		Dubious open reading frame; unlikely to encode a functional protein, based on available experimental and comparative sequence data [Source:SGD;Acc:S000002917]
YDR510W	2251.53	0.305315	0.120556	2.53255	0.0113237	0.0662433	IV	+	1469400	1469705	306	SMT3	Ubiquitin-like protein of the SUMO family; conjugated to lysine residues of target proteins; associates with transcriptionally active genes; regulates chromatid cohesion, chromosome segregation, APC-mediated proteolysis, DNA replication and septin ring dynamics; phosphorylated at Ser2 [Source:SGD;Acc:S000002918]
YDR510C-A	32.8092	0.303068	0.546058	0.555011	0.578887	NA	IV	-	1469695	1469811	117		Dubious open reading frame unlikely to encode a functional protein; identified by gene-trapping, microarray-based expression analysis, and genome-wide homology searching [Source:SGD;Acc:S000028615]
YDR511W	318.072	-0.199132	0.229697	-0.866932	0.385979	0.588576	IV	+	1470017	1470418	402	SDH7	Mitochondrial protein involved in assembly of succinate dehydrogenase; has a role in maturation of the Sdh2p subunit; localized to the mitochondrial intermembrane space; required for acetate utilization and gluconeogenesis; mutation in Drosophila ortholog SDHAF3 causes reduced succinate dehydrogenase activity and neuronal and muscular dysfunction; member of the LYR protein family [Source:SGD;Acc:…
YDR512C	539.685	-0.365167	0.274367	-1.33094	0.183209	0.372905	IV	-	1470500	1471063	564	EMI1	Non-essential protein of unknown function; required for transcriptional induction of the early meiotic-specific transcription factor IME1, also required for sporulation; contains twin cysteine-x9-cysteine motifs [Source:SGD;Acc:S000002920]
YDR513W	1572.21	0.0301821	0.219408	0.137561	0.890587	0.943786	IV	+	1471017	1471448	432	GRX2	Cytoplasmic glutaredoxin; thioltransferase, glutathione-dependent disulfide oxidoreductase involved in maintaining redox state of target proteins, also exhibits glutathione peroxidase activity, expression induced in response to stress; GRX2 has two in-frame start codons resulting in a shorter isoform that is retained in the cytosol and a longer form translocated to the mitochondrial matrix; GRX2 …
YDR514C	527.049	-0.181189	0.16703	-1.08477	0.278023	0.484974	IV	-	1471548	1472999	1452		Protein of unknown function that localizes to mitochondria; overexpression affects endocytic protein trafficking; YDR514C has a paralog, GFD2, that arose from the whole genome duplication [Source:SGD;Acc:S000002922]
YDR515W	236.521	-0.9945	0.187138	-5.31425	1.07099e-07	1.61372e-05	IV	+	1473429	1474772	1344	SLF1	RNA binding protein that associates with polysomes; may be involved in regulating mRNA translation; involved in the copper-dependent mineralization of copper sulfide complexes on cell surface in cells cultured in copper salts; SLF1 has a paralog, SRO9, that arose from the whole genome duplication; protein abundance increases in response to DNA replication stress [Source:SGD;Acc:S000002923]
YDR516C	892.578	0.256124	0.148916	1.71992	0.0854472	0.237235	IV	-	1474974	1476476	1503	EMI2	Non-essential protein of unknown function; required for transcriptional induction of the early meiotic-specific transcription factor IME1; required for sporulation; expression regulated by glucose-repression transcription factors Mig1/2p; EMI2 has a paralog, GLK1, that arose from the whole genome duplication; protein abundance increases in response to DNA replication stress [Source:SGD;Acc:S00000…
YDR517W	1607.34	0.478873	0.133368	3.59062	0.000329891	0.0071562	IV	+	1477239	1478357	1119	GRH1	Acetylated cis-Golgi protein, involved in ER to Golgi transport; homolog of human GRASP65; forms a complex with the coiled-coil protein Bug1p; mutants are compromised for the fusion of ER-derived vesicles with Golgi membranes; protein abundance increases in response to DNA replication stress [Source:SGD;Acc:S000002925]
YDR518W	877.798	0.199179	0.163489	1.2183	0.22311	0.422014	IV	+	1478608	1480161	1554	EUG1	Protein disulfide isomerase of the endoplasmic reticulum lumen; EUG1 has a paralog, PDI1, that arose from the whole genome duplication; function overlaps with that of Pdi1p; may interact with nascent polypeptides in the ER [Source:SGD;Acc:S000002926]
YDR519W	1767.69	-0.098567	0.224516	-0.439021	0.660647	0.800327	IV	+	1480425	1480832	408	FPR2	Membrane-bound peptidyl-prolyl cis-trans isomerase (PPIase); binds to the drugs FK506 and rapamycin; expression pattern suggests possible involvement in ER protein trafficking; relocalizes from nucleus to vacuole upon DNA replication stress [Source:SGD;Acc:S000002927]
YDR520C	300.775	0.0906942	0.17271	0.525124	0.599497	0.756495	IV	-	1481085	1483403	2319	URC2	Putative Zn(II)2Cys6 motif containing transcription factor; non-essential gene identified in a screen for mutants with increased levels of rDNA transcription; similar to S. kluyveri Urc2p involved in uracil catabolism [Source:SGD;Acc:S000002928]
YDR521W	0	NA	NA	NA	NA	NA	IV	+	1483141	1483476	336		Dubious ORF that overlaps YDR520C; mutant increases expression of PIS1 and RPL3 in glycerol [Source:SGD;Acc:S000002929]
YDR522C	66.0936	-0.210808	0.309274	-0.681622	0.495478	0.677363	IV	-	1483795	1485303	1509	SPS2	Protein expressed during sporulation; SPS2 has a paralog, SPS22, that arose from the whole genome duplication; redundant with Sps22p for organization of the beta-glucan layer of the spore wall; S. pombe ortholog is a spore wall component [Source:SGD;Acc:S000002930]
YDR523C	37.6717	-0.21504	0.427735	-0.50274	0.615147	NA	IV	-	1485566	1487038	1473	SPS1	Putative protein serine/threonine kinase; expressed at the end of meiosis and localized to the prospore membrane; required for correct localization of enzymes involved in spore wall synthesis [Source:SGD;Acc:S000002931]
YDR524C	695.023	-0.142503	0.176233	-0.808608	0.418741	0.617261	IV	-	1487542	1488990	1449	AGE1	ADP-ribosylation factor (ARF) GTPase activating protein (GAP) effector; involved in the secretory and endocytic pathways; contains C2C2H2 cysteine/histidine motif [Source:SGD;Acc:S000002932]
YDR524W-C	10653.9	-0.0282057	0.118563	-0.237895	0.811962	0.89673	IV	+	1489403	1489492	90		Putative protein of unknown function; small ORF identified by SAGE; deletion strains are moderately sensitive to the radiomimetic drug bleomycin [Source:SGD;Acc:S000028740]
YDR524C-B	45611.2	0.143236	0.116527	1.2292	0.218995	0.417401	IV	-	1489598	1489798	201		Putative protein of unknown function; YDR524C-B has a paralog, YCL048W-A, that arose from the whole genome duplication [Source:SGD;Acc:S000028739]
YDR524C-A	1.52402	4.47515	2.43362	1.83888	0.0659322	NA	IV	-	1489871	1489990	120		Dubious open reading frame unlikely to encode a functional protein; identified by gene-trapping, microarray-based expression analysis, and genome-wide homology searching [Source:SGD;Acc:S000028616]
YDR525W	9.6325	1.10167	0.869169	1.2675	0.204975	NA	IV	+	1489905	1490234	330	API2	Dubious open reading frame; unlikely to encode a functional protein, based on available experimental and comparative sequence data; not conserved in closely related Saccharomyces species; 26% of ORF overlaps the dubious ORF YDR524C-A; insertion mutation in a cdc34-2 mutant background causes altered bud morphology [Source:SGD;Acc:S000002933]
YDR525W-A	573.923	-0.0138128	0.23291	-0.0593055	0.952709	0.973974	IV	+	1490596	1490835	240	SNA2	Protein of unknown function; has similarity to Pmp3p, which is involved in cation transport; green fluorescent protein (GFP)-fusion protein localizes to the cytoplasm in a punctate pattern [Source:SGD;Acc:S000007236]
YDR526C	0.323101	-1.38086	4.9903	-0.27671	0.782003	NA	IV	-	1491075	1491545	471		Dubious open reading frame; unlikely to encode a functional protein, based on available experimental and comparative sequence data [Source:SGD;Acc:S000002934]
YDR527W	665.789	-0.0659416	0.152534	-0.432306	0.665519	0.803339	IV	+	1491094	1492413	1320	RBA50	Protein involved in transcription; interacts with RNA polymerase II subunits Rpb2p, Rpb3, and Rpb11p; has similarity to human RPAP1 [Source:SGD;Acc:S000002935]
snR84	239.123	-0.353547	0.29027	-1.21799	0.223227	0.422014	IV	-	1492477	1493026	550		H/ACA box small nucleolar RNA (snoRNA); guides pseudouridylation of large subunit (LSU) rRNA at position U2266 [Source:SGD;Acc:S000028466]
YDR528W	813.849	0.346594	0.153457	2.25857	0.02391	0.105291	IV	+	1494586	1495857	1272	HLR1	Protein involved in regulation of cell wall composition and integrity; also involved in cell wall response to osmotic stress; overproduction suppresses a lysis sensitive PKC mutation; HLR1 has a paralog, LRE1, that arose from the whole genome duplication [Source:SGD;Acc:S000002936]
YDR529C	1223.92	-0.480042	0.259885	-1.84713	0.0647281	0.198618	IV	-	1496165	1496548	384	QCR7	Subunit 7 of ubiquinol cytochrome-c reductase (Complex III); Complex III is a component of the mitochondrial inner membrane electron transport chain; oriented facing the mitochondrial matrix; N-terminus appears to play a role in complex assembly [Source:SGD;Acc:S000002937]
YDR530C	375.807	0.156166	0.194305	0.803718	0.42156	0.618973	IV	-	1496791	1497768	978	APA2	Diadenosine 5',5'''-P1,P4-tetraphosphate phosphorylase II; AP4A phosphorylase involved in catabolism of bis(5'-nucleosidyl) tetraphosphates; APA2 has a paralog, APA1, that arose from the whole genome duplication [Source:SGD;Acc:S000002938]
YDR531W	1264.68	-0.0174792	0.15665	-0.111581	0.911155	0.953395	IV	+	1498232	1499335	1104	CAB1	Pantothenate kinase, ATP:D-pantothenate 4'-phosphotransferase; catalyzes the first committed step in the universal biosynthetic pathway for synthesis of coenzyme A (CoA); transcriptionally regulated by Upc2p via a sterol response element [Source:SGD;Acc:S000002939]
YDR532C	171.877	-0.66936	0.238474	-2.80685	0.00500289	0.0390363	IV	-	1499396	1500553	1158	KRE28	Subunit of a kinetochore-microtubule binding complex; complex bridges centromeric heterochromatin and kinetochore MAPs and motors; required for sister chromatid bi-orientation and kinetochore binding of SAC components; complex also includes Spc105p; modified by sumoylation [Source:SGD;Acc:S000002940]
YDR533C	1051.93	0.617997	0.134525	4.59392	4.34992e-06	0.000314946	IV	-	1501447	1502160	714	HSP31	Methylglyoxalase that converts methylglyoxal to D-lactate; involved in oxidative stress resistance, diauxic shift, and stationary phase survival; has similarity to E. coli Hsp31 and C. albicans Glx3p; member of the DJ-1/ThiJ/PfpI superfamily, which includes human DJ-1 involved in Parkinson's disease and cancer; exists as a dimer and contains a putative metal-binding site; protein abundance increa…
YDR534C	218.178	0.590749	0.211354	2.79507	0.00518884	0.0396271	IV	-	1503314	1504900	1587	FIT1	Mannoprotein that is incorporated into the cell wall; incorporated via a glycosylphosphatidylinositol (GPI) anchor; involved in the retention of siderophore-iron in the cell wall [Source:SGD;Acc:S000002942]
YDR535C	24.9359	0.0775724	0.508889	0.152435	0.878844	NA	IV	-	1506606	1507362	501		Dubious open reading frame; unlikely to encode a functional protein, based on available experimental and comparative sequence data; YDR535C is not an essential gene [Source:SGD;Acc:S000002943]
YDR536W	94.6751	0.228241	0.304358	0.74991	0.453309	0.645352	IV	+	1508005	1509714	1710	STL1	Glycerol proton symporter of the plasma membrane; subject to glucose-induced inactivation, strongly but transiently induced when cells are subjected to osmotic shock [Source:SGD;Acc:S000002944]
YDR537C	4.98737	1.04661	1.14541	0.913737	0.360855	NA	IV	-	1510856	1511461	606		Dubious open reading frame; unlikely to encode a functional protein, based on available experimental and comparative sequence data; almost completely overlaps verified ORF PAD1/YDR538W [Source:SGD;Acc:S000002945]
YDR538W	224.169	0.0891083	0.210638	0.42304	0.672266	0.805997	IV	+	1510902	1511630	729	PAD1	Phenylacrylic acid decarboxylase; confers resistance to cinnamic acid, decarboxylates aromatic carboxylic acids to the corresponding vinyl derivatives; also has mRNA binding activity; homolog of E. coli UbiX [Source:SGD;Acc:S000002946]
YDR539W	812.664	0.17243	0.141218	1.22102	0.222078	0.420714	IV	+	1512094	1513605	1512	FDC1	Putative phenylacrylic acid decarboxylase; essential for the decarboxylation of aromatic carboxylic acids to the corresponding vinyl derivatives; homolog of E. coli UbiD; GFP-fusion protein localizes to the cytoplasm [Source:SGD;Acc:S000002947]
YDR540C	104.642	-0.44594	0.28359	-1.57248	0.115839	0.284657	IV	-	1517136	1517675	540	IRC4	Putative protein of unknown function; null mutant displays increased levels of spontaneous Rad52p foci; green fluorescent protein (GFP)-fusion protein localizes to the cytoplasm and nucleus [Source:SGD;Acc:S000002948]
YDR541C	456.069	0.0727634	0.186986	0.389137	0.697174	0.822442	IV	-	1519664	1520698	1035		Putative dihydrokaempferol 4-reductase [Source:SGD;Acc:S000002949]
YDR542W	3.50043	-0.447754	1.24813	-0.358739	0.71979	NA	IV	+	1523249	1523611	363	PAU10	Protein of unknown function; member of the seripauperin multigene family encoded mainly in subtelomeric regions [Source:SGD;Acc:S000002950]
YDR543C	0	NA	NA	NA	NA	NA	IV	-	1524634	1524933	300		Dubious open reading frame; unlikely to encode a functional protein, based on available experimental and comparative sequence data [Source:SGD;Acc:S000002951]
YDR544C	0.297092	0	4.99745	0	1	NA	IV	-	1525095	1525523	429		Dubious open reading frame; unlikely to encode a functional protein, based on available experimental and comparative sequence data [Source:SGD;Acc:S000002952]
YDR545W	2.87652	-1.74682	1.61658	-1.08056	0.279891	NA	IV	+	1526321	1531711	5391	YRF1-1	Helicase encoded by the Y' element of subtelomeric regions; highly expressed in the mutants lacking the telomerase component TLC1; potentially phosphorylated by Cdc28p [Source:SGD;Acc:S000002953]
YDR545C-A	0	NA	NA	NA	NA	NA	IV	-	1530863	1531342	480		Dubious open reading frame; unlikely to encode a functional protein, based on available experimental and comparative sequence data; completely overlaps the verified ORF YRF1-1/YDR545W [Source:SGD;Acc:S000028617]
YOL166W-A	0	NA	NA	NA	NA	NA	XV	+	585	740	156		Protein of unknown function; identified by gene-trapping, microarray-based expression analysis, and genome-wide homology searching [Source:SGD;Acc:S000028709]
YOL166C	0.152127	-1.38085	4.9903	-0.276707	0.782005	NA	XV	-	1000	1338	339		Dubious open reading frame; unlikely to encode a functional protein, based on available experimental and comparative sequence data [Source:SGD;Acc:S000005526]
YOL165C	2.22454	0.172251	2.06827	0.0832824	0.933627	NA	XV	-	1647	2078	432	AAD15	Putative aryl-alcohol dehydrogenase; similar to P. chrysosporium aryl-alcohol dehydrogenase; mutational analysis has not yet revealed a physiological role; AAD15 has a paralog, AAD3, that arose from a segmental duplication; members of the AAD gene family comprise three pairs (AAD3 + AAD15, AAD6/AAD16 + AAD4, AAD10 + AAD14) whose two genes are more related to one another than to other members of t…
YOL164W-A	9.51492	0.575946	0.777828	0.740454	0.459025	NA	XV	+	4130	4312	183		Putative protein of unknown function; identified by fungal homology and RT-PCR [Source:SGD;Acc:S000028580]
YOL164W	611.689	0.150556	0.154529	0.97429	0.329912	0.538741	XV	+	6175	8115	1941	BDS1	Bacterially-derived sulfatase; required for use of alkyl- and aryl-sulfates as sulfur sources [Source:SGD;Acc:S000005524]
YOL163W	25.2991	0.143811	0.506188	0.284105	0.77633	NA	XV	+	9597	10106	510		Putative protein of unknown function; member of the Dal5p subfamily of the major facilitator family [Source:SGD;Acc:S000005523]
YOL162W	11.3841	-0.0101123	0.777617	-0.0130042	0.989624	NA	XV	+	10119	10766	648		Putative protein of unknown function; member of the Dal5p subfamily of the major facilitator family [Source:SGD;Acc:S000005522]
YOL161C	0.814311	3.06287	3.11395	0.983596	0.325314	NA	XV	-	11549	11911	363	PAU20	Protein of unknown function; member of the seripauperin multigene family encoded mainly in subtelomeric regions; expression induced by low temperature and also by anaerobic conditions; induced during alcoholic fermentation [Source:SGD;Acc:S000005521]
YOL160W	22.6523	-0.841359	0.53979	-1.55868	0.119072	NA	XV	+	14313	14654	342		Dubious open reading frame; unlikely to encode a functional protein, based on available experimental and comparative sequence data [Source:SGD;Acc:S000005520]
YOL159C-A	176.805	-0.170956	0.277447	-0.616177	0.537778	0.711802	XV	-	15233	15505	273		Protein of unknown function; overexpression affects endocytic protein trafficking; identified by sequence comparison with hemiascomycetous yeast species [Source:SGD;Acc:S000007627]
YOL159C	305.554	-0.154358	0.220148	-0.701157	0.483205	0.66862	XV	-	17281	17796	516		Soluble protein of unknown function; deletion mutants are viable and have elevated levels of Ty1 retrotransposition and Ty1 cDNA [Source:SGD;Acc:S000005519]
YOL158C	1849.32	0.159992	0.125042	1.2795	0.20072	0.394992	XV	-	19491	21311	1821	ENB1	Endosomal ferric enterobactin transporter; expressed under conditions of iron deprivation; member of the major facilitator superfamily; expression is regulated by Rcs1p and affected by chloroquine treatment [Source:SGD;Acc:S000005518]
YOL157C	130.135	-0.484067	0.338802	-1.42876	0.153073	0.335448	XV	-	22525	24294	1770	IMA2	Isomaltase (alpha-1,6-glucosidase/alpha-methylglucosidase); preferred specificity for isomaltose, alpha-methylglucoside, and palatinose, but also exhibits alpha-1,2 glucosidase activity on sucrose and kojibiose, and can cleave the 1,3-alpha linkage of nigerose and turanose and the alpha-1,5 linkage of leucrose in vitro; not required for isomaltose utilization, but Ima2p overexpression allows the …
YOL156W	62.7671	0.0817673	0.334163	0.244693	0.806694	0.894313	XV	+	25273	26976	1704	HXT11	Putative hexose transporter that is nearly identical to Hxt9p; has similarity to major facilitator superfamily (MFS) transporters and is involved in pleiotropic drug resistance [Source:SGD;Acc:S000005516]
YOL155W-A	28.7141	-1.13306	0.585845	-1.93405	0.0531064	NA	XV	+	27084	27218	135		Putative protein of unknown function; identified by expression profiling and mass spectrometry [Source:SGD;Acc:S000028855]
YOL155C	1219.98	0.456378	0.136647	3.33982	0.000838319	0.0126314	XV	-	28703	31606	2904	HPF1	Haze-protective mannoprotein; reduces the particle size of aggregated proteins in white wines [Source:SGD;Acc:S000005515]
YOL154W	195.717	-0.129423	0.253459	-0.510626	0.609613	0.763656	XV	+	34658	35407	750	ZPS1	Putative GPI-anchored protein; transcription is induced under low-zinc conditions, as mediated by the Zap1p transcription factor, and at alkaline pH [Source:SGD;Acc:S000005514]
YOL152W	1433.16	0.406631	0.15938	2.55132	0.0107315	0.0643536	XV	+	40748	42610	1863	FRE7	Putative ferric reductase with similarity to Fre2p; expression induced by low copper levels [Source:SGD;Acc:S000005512]
YOL151W	2642.3	0.687207	0.117395	5.8538	4.80478e-09	1.20871e-06	XV	+	43694	44722	1029	GRE2	3-methylbutanal reductase and NADPH-dependent methylglyoxal reductase; stress induced (osmotic, ionic, oxidative, heat shock and heavy metals); regulated by the HOG pathway; restores resistance to glycolaldehyde by coupling reduction of glycolaldehyde to ethylene glycol and oxidation of NADPH to NADP+; protein abundance increases in response to DNA replication stress; methylglyoxal reductase (NAD…
YOL150C	0.148546	0	4.99745	0	1	NA	XV	-	44473	44784	312		Dubious open reading frame; unlikely to encode a functional protein, based on available experimental and comparative sequence data [Source:SGD;Acc:S000005510]
YOL149W	1418.73	-0.467515	0.222978	-2.09669	0.0360214	0.136241	XV	+	44938	45633	696	DCP1	Subunit of the Dcp1p-Dcp2p decapping enzyme complex; decapping complex removes the 5' cap structure from mRNAs prior to their degradation; enhances the activity of catalytic subunit Dcp2p; regulated by DEAD box protein Dhh1p; forms cytoplasmic foci upon DNA replication stress [Source:SGD;Acc:S000005509]
YOL148C	440.682	0.0827014	0.156846	0.527278	0.598	0.75529	XV	-	45760	47574	1815	SPT20	Subunit of the SAGA transcriptional regulatory complex; involved in maintaining the integrity of the complex; mutant displays reduced transcription elongation in the G-less-based run-on (GLRO) assay [Source:SGD;Acc:S000005508]
YOL147C	578.245	0.208645	0.153928	1.35548	0.175266	0.362586	XV	-	47933	48643	711	PEX11	Peroxisomal protein required for medium-chain fatty acid oxidation; also required for peroxisome proliferation, possibly by inducing membrane curvature; localization regulated by phosphorylation; transcription regulated by Adr1p and Pip2p-Oaf1p [Source:SGD;Acc:S000005507]
YOL146W	341.845	-0.593732	0.231744	-2.56202	0.0104065	0.0631378	XV	+	48864	49448	585	PSF3	Subunit of the GINS complex (Sld5p, Psf1p, Psf2p, Psf3p); complex is localized to DNA replication origins and implicated in assembly of the DNA replication machinery [Source:SGD;Acc:S000005506]
YOL145C	1008.22	-0.740792	0.171931	-4.30866	1.64244e-05	0.000880442	XV	-	49555	52788	3234	CTR9	Component of the Paf1p complex involved in transcription elongation; binds to and modulates the activity of RNA polymerases I and II; required for expression of a subset of genes, including cyclin genes; involved in SER3 repression by helping to maintain SRG1 transcription-dependent nucleosome occupancy; contains TPR repeats [Source:SGD;Acc:S000005505]
YOL144W	727.139	-0.371203	0.152253	-2.43807	0.0147661	0.0770072	XV	+	53098	54552	1455	NOP8	Nucleolar protein required for 60S ribosomal subunit biogenesis [Source:SGD;Acc:S000005504]
YOL143C	1967.08	0.231181	0.135897	1.70115	0.0889141	0.242513	XV	-	54595	55104	510	RIB4	Lumazine synthase (DMRL synthase); catalyzes synthesis of immediate precursor to riboflavin; DMRL synthase stands for 6,7-dimethyl-8-ribityllumazine synthase [Source:SGD;Acc:S000005503]
YOL142W	1341.12	-0.07133	0.18762	-0.380184	0.703809	0.827708	XV	+	55558	56280	723	RRP40	Exosome non-catalytic core component; involved in 3'-5' RNA processing and degradation in both the nucleus and the cytoplasm; predicted to contain both S1 and KH RNA binding domains; has similarity to human hRrp40p (EXOSC3) [Source:SGD;Acc:S000005502]
YOL141W	174.114	0.0184906	0.225097	0.0821451	0.934531	0.964663	XV	+	56452	58539	2088	PPM2	AdoMet-dependent tRNA methyltransferase; also involved in methoxycarbonylation; required for the synthesis of wybutosine (yW), a modified guanosine found at the 3'-position adjacent to the anticodon of phe-tRNA; similarity to Ppm1p [Source:SGD;Acc:S000005501]
YOL140W	383.8	-0.119799	0.165803	-0.722539	0.469963	0.657962	XV	+	58759	60030	1272	ARG8	Acetylornithine aminotransferase; catalyzes the fourth step in the biosynthesis of the arginine precursor ornithine [Source:SGD;Acc:S000005500]
YOL139C	9507.74	-0.178775	0.229343	-0.779509	0.43568	0.629742	XV	-	60383	61024	642	CDC33	mRNA cap binding protein and translation initiation factor eIF4E; the eIF4E-cap complex is responsible for mediating cap-dependent mRNA translation via interactions with translation initiation factor eIF4G (Tif4631p or Tif4632p); protein abundance increases in response to DNA replication stress; mutants are defective for adhesion and pseudohyphal growth [Source:SGD;Acc:S000005499]
YOL138C	367.947	0.172129	0.180395	0.954175	0.339995	0.547527	XV	-	61325	65350	4026	RTC1	Subunit of the SEA (Seh1-associated) complex; SEA is a coatomer-related complex that associates dynamically with the vacuole; null mutation suppresses cdc13-1 temperature sensitivity; has N-terminal WD-40 repeats and a C-terminal RING motif [Source:SGD;Acc:S000005498]
YOL137W	693.977	0.188336	0.139489	1.35018	0.176957	0.364103	XV	+	65621	67114	1494	BSC6	Protein of unknown function with 8 putative transmembrane segments; ORF exhibits genomic organization compatible with a translational readthrough-dependent mode of expression [Source:SGD;Acc:S000005497]
YOL136C	1148.95	0.0419238	0.161598	0.259432	0.795302	0.886352	XV	-	67561	68754	1194	PFK27	6-phosphofructo-2-kinase; catalyzes synthesis of fructose-2,6-bisphosphate; inhibited by phosphoenolpyruvate and sn-glycerol 3-phosphate, expression induced by glucose and sucrose, transcriptional regulation involves protein kinase A [Source:SGD;Acc:S000005496]
YOL135C	344.579	0.518786	0.174077	2.98021	0.00288048	0.0275923	XV	-	69376	70044	669	MED7	Subunit of the RNA polymerase II mediator complex; associates with core polymerase subunits to form the RNA polymerase II holoenzyme; essential for transcriptional regulation [Source:SGD;Acc:S000005495]
YOL134C	2.36343	-0.336685	1.62569	-0.207103	0.83593	NA	XV	-	70156	70545	390		Dubious open reading frame; unlikely to encode a functional protein, based on available experimental and comparative sequence data; partially overlaps HRT1, a verified gene that encodes an SCF ubiquitin ligase subunit [Source:SGD;Acc:S000005494]
YOL133W	515.269	0.0319919	0.172504	0.185456	0.852871	0.921634	XV	+	70325	70690	366	HRT1	RING-H2 domain core subunit of multiple ubiquitin ligase complexes; subunit of Skp1-Cullin-F-box (SCF) that tethers the Cdc34p (E2) and Cdc53p (cullin) SCF subunits, and is required for degradation of Gic2p, Far1p, Sic1p and Cln2p; subunit of the Rtt101p-Mms1p-Mms22p ubiquitin ligase that stabilizes replication forks after DNA lesions; subunit of the Cul3p-Elc1p-Ela1p ubiquitin ligase involved in…
YOL132W	40.7474	-0.138824	0.447073	-0.310518	0.756167	NA	XV	+	71300	72715	1416	GAS4	1,3-beta-glucanosyltransferase; involved with Gas2p in spore wall assembly; has similarity to Gas1p; localizes to the cell wall [Source:SGD;Acc:S000005492]
YOL131W	9.17542	0.399983	1.32841	0.301098	0.76334	NA	XV	+	73031	73357	327		Putative protein of unknown function; YOL131W has a paralog, STB1, that arose from the whole genome duplication [Source:SGD;Acc:S000005491]
YOL130W	1699.04	0.184114	0.14662	1.25573	0.209215	0.404709	XV	+	74400	76979	2580	ALR1	Plasma membrane Mg(2+) transporter; expression and turnover are regulated by Mg(2+) concentration; overexpression confers increased tolerance to Al(3+) and Ga(3+) ions [Source:SGD;Acc:S000005490]
YOL129W	2407.84	0.0194938	0.199352	0.0977858	0.922102	0.957274	XV	+	77560	78114	555	VPS68	Vacuolar membrane protein of unknown function; involved in vacuolar protein sorting; also detected in the mitochondria [Source:SGD;Acc:S000005489]
YOL128C	630.73	-0.0282854	0.210925	-0.134102	0.893322	0.945023	XV	-	78352	79479	1128	YGK3	Protein kinase related to mammalian GSK-3 glycogen synthase kinases; GSK-3 homologs (Mck1p, Rim11p, Mrk1p, Ygk3p) are involved in control of Msn2p-dependent transcription of stress responsive genes and in protein degradation; YGK3 has a paralog, MCK1, that arose from the whole genome duplication [Source:SGD;Acc:S000005488]
YOL127W	37887.8	-0.0933762	0.22168	-0.42122	0.673595	0.806816	XV	+	80348	81190	429	RPL25	Ribosomal 60S subunit protein L25; primary rRNA-binding ribosomal protein component of large ribosomal subunit; binds to 25S rRNA via a conserved C-terminal motif; homologous to mammalian ribosomal protein L23A and bacterial L23 [Source:SGD;Acc:S000005487]
YOL126C	698.712	0.229917	0.147664	1.55702	0.119465	0.289437	XV	-	81787	82920	1134	MDH2	Cytoplasmic malate dehydrogenase; one of three isozymes that catalyze interconversion of malate and oxaloacetate; involved in the glyoxylate cycle and gluconeogenesis during growth on two-carbon compounds; interacts with Pck1p and Fbp1 [Source:SGD;Acc:S000005486]
YOL125W	811.064	0.127092	0.139207	0.912972	0.361257	0.565733	XV	+	83834	85264	1431	TRM13	2'-O-methyltransferase; responsible for modification of tRNA at position 4; C-terminal domain has similarity to Rossmann-fold (RFM) superfamily of RNA methyltransferases [Source:SGD;Acc:S000005485]
YOL124C	1822.92	-0.327712	0.126191	-2.59695	0.00940565	0.0590501	XV	-	85456	86757	1302	TRM11	Catalytic subunit of adoMet-dependent tRNA methyltransferase complex; required for the methylation of the guanosine nucleotide at position 10 (m2G10) in tRNAs; contains a THUMP domain and a methyltransferase domain; another complex member is Trm112p [Source:SGD;Acc:S000005484]
YOL123W	2538.21	-0.158256	0.116308	-1.36066	0.17362	0.360766	XV	+	87844	89448	1605	HRP1	Subunit of cleavage factor I; cleavage factor I is a five-subunit complex required for the cleavage and polyadenylation of pre-mRNA 3' ends; RRM-containing heteronuclear RNA binding protein and hnRNPA/B family member that binds to poly (A) signal sequences; required for genome stability [Source:SGD;Acc:S000005483]
YOL122C	1265.87	-0.0784241	0.144641	-0.542199	0.587681	0.748703	XV	-	89692	91419	1728	SMF1	Divalent metal ion transporter; broad specificity for di-valent and tri-valent metals; post-translationally regulated by levels of metal ions; member of the Nramp family of metal transport proteins [Source:SGD;Acc:S000005482]
YOL121C	15785.4	-0.238187	0.173936	-1.36939	0.170877	0.356752	XV	-	92026	92850	435	RPS19A	Protein component of the small (40S) ribosomal subunit; required for assembly and maturation of pre-40 S particles; homologous to mammalian ribosomal protein S19, no bacterial homolog; mutations in human RPS19 are associated with Diamond Blackfan anemia; RPS19A has a paralog, RPS19B, that arose from the whole genome duplication [Source:SGD;Acc:S000005481]
YOL120C	27251.7	0.235441	0.116898	2.01407	0.0440021	0.154284	XV	-	93395	94402	561	RPL18A	Ribosomal 60S subunit protein L18A; intron of RPL18A pre-mRNA forms stem-loop structures that are a target for Rnt1p cleavage leading to degradation; homologous to mammalian ribosomal protein L18, no bacterial homolog; RPL18A has a paralog, RPL18B, that arose from the whole genome duplication [Source:SGD;Acc:S000005480]
YOL119C	972.191	0.461359	0.137332	3.35945	0.00078099	0.0120277	XV	-	94856	96361	1506	MCH4	Protein with similarity to mammalian monocarboxylate permeases; monocarboxylate permeases are involved in transport of monocarboxylic acids across the plasma membrane but mutant is not deficient in monocarboxylate transport [Source:SGD;Acc:S000005479]
YOL118C	184.423	-0.0159311	0.303857	-0.0524296	0.958186	0.976808	XV	-	96608	96916	309		Dubious open reading frame; unlikely to encode a functional protein, based on available experimental and comparative sequence data [Source:SGD;Acc:S000005478]
YOL117W	185.397	-0.228554	0.225923	-1.01164	0.311709	0.520137	XV	+	97551	99488	1938	RRI2	Subunit of the COP9 signalosome (CSN) complex; this complex cleaves the ubiquitin-like protein Nedd8 from SCF ubiquitin ligases; plays a role in the mating pheromone response [Source:SGD;Acc:S000005477]
YOL116W	364.527	-0.00712591	0.177964	-0.0400413	0.96806	0.982511	XV	+	99809	100957	1149	MSN1	Transcriptional activator; involved in regulation of invertase and glucoamylase expression, invasive growth and pseudohyphal differentiation, iron uptake, chromium accumulation, and response to osmotic stress; localizes to the nucleus; relative distribution to the nucleus increases upon DNA replication stress [Source:SGD;Acc:S000005476]
YOL115W	962.189	0.139689	0.133	1.0503	0.293582	0.50249	XV	+	101475	103229	1755	PAP2	Non-canonical poly(A) polymerase; involved in nuclear RNA degradation as a component of TRAMP; catalyzes polyadenylation of hypomodified tRNAs, and snoRNA and rRNA precursors; required for mRNA surveillance and maintenance of genome integrity, serving as a link between RNA and DNA metabolism; overlapping but non-redundant functions with Trf5p; relocalizes to cytosol in response to hypoxia [Source…
YOL114C	54.6753	-0.66905	0.427362	-1.56553	0.117458	0.286683	XV	-	103317	103925	609		Putative protein of unknown function with similarity to human ICT1; has prokaryotic factors that may function in translation termination; YOL114C is not an essential gene [Source:SGD;Acc:S000005474]
YOL113W	374.319	-0.223998	0.159808	-1.40167	0.161014	0.344571	XV	+	104326	106293	1968	SKM1	Member of the PAK family of serine/threonine protein kinases; similar to Ste20p; involved in down-regulation of sterol uptake; proposed to be a downstream effector of Cdc42p during polarized growth; SKM1 has a paralog, CLA4, that arose from the whole genome duplication [Source:SGD;Acc:S000005473]
YOL112W	1090.68	0.112719	0.129381	0.871212	0.383638	0.586294	XV	+	106710	108188	1479	MSB4	GTPase-activating protein of the Ras superfamily; acts primarily on Sec4p, localizes to the bud site and bud tip; msb3 msb4 double mutation causes defects in secretion and actin organization; similar to the TBC-domain Tre2 oncogene; MSB4 has a paralog, MSB3, that arose from the whole genome duplication [Source:SGD;Acc:S000005472]
YOL111C	750.229	0.424717	0.147597	2.87754	0.00400786	0.0337574	XV	-	108258	108896	639	MDY2	Protein involved in inserting tail-anchored proteins into ER membranes; forms a complex with Get4p; required for efficient mating; involved in shmoo formation and nuclear migration in the pre-zygote; associates with ribosomes [Source:SGD;Acc:S000005471]
YOL110W	689.24	0.360186	0.161466	2.23073	0.0256992	0.11021	XV	+	109176	109889	714	SHR5	Palmitoyltransferase subunit; this complex adds a palmitoyl lipid moiety to heterolipidated substrates such as Ras1p and Ras2p through a thioester linkage; palmitoylation is required for Ras2p membrane localization; Palmitoyltransferase is composed of Shr5p and Erf2 [Source:SGD;Acc:S000005470]
YOL109W	24179.9	-1.26167	0.266618	-4.73213	2.22177e-06	0.000203056	XV	+	110297	110638	342	ZEO1	Peripheral membrane protein of the plasma membrane; interacts with Mid2p; regulates the cell integrity pathway mediated by Pkc1p and Slt2p; the authentic protein is detected in a phosphorylated state in highly purified mitochondria [Source:SGD;Acc:S000005469]
tG(UCC)O	0	NA	NA	NA	NA	NA	XV	-	110962	111033	72	SUF1	Glycine tRNA (tRNA-Gly), predicted by tRNAscan-SE analysis; can mutate to suppress +1 frameshift mutations in glycine codons [Source:SGD;Acc:S000006592]
YOL108C	356.946	-0.623536	0.243365	-2.56215	0.0104027	0.0631378	XV	-	111431	111886	456	INO4	Transcription factor involved in phospholipid synthesis; required for derepression of inositol-choline-regulated genes involved in phospholipid synthesis; forms a complex, with Ino2p, that binds the inositol-choline-responsive element through a basic helix-loop-helix domain [Source:SGD;Acc:S000005468]
YOL107W	279.859	0.352124	0.18078	1.9478	0.0514384	0.172337	XV	+	112102	113130	1029		Putative protein of unknown function; green fluorescent protein (GFP)-fusion protein localizes to the cytoplasm and colocalizes in a punctate pattern with the early golgi/COPI vesicles; YOL107W is not an essential protein [Source:SGD;Acc:S000005467]
YOL106W	16.9683	0.372819	0.645273	0.577769	0.56342	NA	XV	+	113226	113579	354		Dubious open reading frame; unlikely to encode a functional protein, based on available experimental and comparative sequence data [Source:SGD;Acc:S000005466]
tT(AGU)O1	0.502313	-0.995416	3.5992	-0.276566	0.782113	NA	XV	+	113802	113874	73		Threonine tRNA (tRNA-Thr), predicted by tRNAscan-SE analysis [Source:SGD;Acc:S000006746]
YOL105C	784.795	0.347756	0.155974	2.22958	0.0257751	0.110353	XV	-	114138	115808	1671	WSC3	Sensor-transducer of the stress-activated PKC1-MPK1 signaling pathway; involved in maintenance of cell wall integrity; involved in response to heat shock and other stressors; regulates 1,3-beta-glucan synthesis; WSC3 has a paralog, WSC2, that arose from the whole genome duplication [Source:SGD;Acc:S000005465]
YOL104C	273.895	0.29536	0.194528	1.51834	0.128929	0.30209	XV	-	116396	117454	1059	NDJ1	Meiosis-specific telomere protein; required for bouquet formation, effective homolog pairing, ordered cross-over distribution, sister chromatid cohesion at meiotic telomeres, chromosomal segregation and telomere-led rapid prophase movement [Source:SGD;Acc:S000005464]
YOL103W-B	106.944	-0.382158	0.294757	-1.29652	0.194796	0.386754	XV	+	118000	123268	5268		Retrotransposon TYA Gag and TYB Pol genes; transcribed/translated as one unit; polyprotein is processed to make a nucleocapsid-like protein (Gag), reverse transcriptase (RT), protease (PR), and integrase (IN); similar to retroviral genes [Source:SGD;Acc:S000007350]
YOL103W-A	0	NA	NA	NA	NA	NA	XV	+	118000	119322	1323		Retrotransposon TYA Gag gene co-transcribed with TYB Pol; translated as TYA or TYA-TYB polyprotein; Gag is a nucleocapsid protein that is the structural constituent of virus-like particles (VLPs); similar to retroviral Gag [Source:SGD;Acc:S000007349]
YOL103W	2106.3	-0.107961	0.130003	-0.830455	0.406282	0.606756	XV	+	124001	125830	1830	ITR2	Myo-inositol transporter; member of the sugar transporter superfamily; expressed constitutively; ITR2 has a paralog, ITR1, that arose from the whole genome duplication [Source:SGD;Acc:S000005463]
YOL102C	762.262	-0.0873532	0.198703	-0.439618	0.660214	0.79998	XV	-	125997	126689	693	TPT1	tRNA 2'-phosphotransferase that catalyzes final step in tRNA splicing: the transfer of the 2'-PO(4) from the splice junction to NAD(+) to form ADP-ribose 1''-2''cyclic phosphate and nicotinamide [Source:SGD;Acc:S000005462]
YOL101C	179.886	-0.379353	0.234723	-1.61618	0.106056	0.26986	XV	-	126982	127920	939	IZH4	Membrane protein involved in zinc ion homeostasis; member of the four-protein IZH family; expression induced by fatty acids and altered zinc levels; deletion reduces sensitivity to excess zinc; possible role in sterol metabolism; protein increases in abundance and relocalizes from nucleus to ER upon DNA replication stress; IZH4 has a paralog, IZH1, that arose from the whole genome duplication [So…
YOL100W	284.453	0.00364545	0.20649	0.0176543	0.985915	0.993427	XV	+	129237	132482	3246	PKH2	Serine/threonine protein kinase; involved in sphingolipid-mediated signaling pathway that controls endocytosis; activates Ypk1p and Ykr2p, components of signaling cascade required for maintenance of cell wall integrity; redundant with Pkh1p; PKH2 has a paralog, PKH1, that arose from the whole genome duplication [Source:SGD;Acc:S000005460]
YOL099C	9.54203	-1.49504	0.849548	-1.75981	0.0784398	NA	XV	-	132017	132508	492		Dubious open reading frame; unlikely to encode a functional protein, based on available experimental and comparative sequence data; partially overlaps verified gene PKH2/YOL100W; may interact with ribosomes [Source:SGD;Acc:S000005459]
YOL098C	1452.8	0.29333	0.131119	2.23712	0.0252783	0.108992	XV	-	132725	135838	3114		Putative metalloprotease [Source:SGD;Acc:S000005458]
snR58	9.32713	-0.358994	0.918833	-0.390706	0.696015	NA	XV	-	136088	136183	96		C/D box small nucleolar RNA (snoRNA); guides 2'-O-methylation of large subunit (LSU) rRNA at position C663 [Source:SGD;Acc:S000006449]
YOL097W-A	41.281	-0.0707237	0.456808	-0.154821	0.876962	NA	XV	+	136220	136405	186		Putative protein of unknown function; identified by expression profiling and mass spectrometry [Source:SGD;Acc:S000028854]
YOL097C	3963.26	0.0251685	0.128957	0.19517	0.84526	0.917673	XV	-	136527	137825	1299	WRS1	Cytoplasmic tryptophanyl-tRNA synthetase; aminoacylates tryptophanyl-tRNA [Source:SGD;Acc:S000005457]
YOL096C	440.026	0.0893902	0.165963	0.538616	0.590152	0.749181	XV	-	138107	139045	939	COQ3	O-methyltransferase; catalyzes two different O-methylation steps in ubiquinone (Coenzyme Q) biosynthesis; component of a mitochondrial ubiquinone-synthesizing complex; phosphoprotein [Source:SGD;Acc:S000005456]
YOL095C	318.339	0.169164	0.181103	0.934073	0.350266	0.557287	XV	-	139227	141347	2121	HMI1	Mitochondrial inner membrane localized ATP-dependent DNA helicase; required for the maintenance of the mitochondrial genome; not required for mitochondrial transcription; has homology to E. coli helicase uvrD [Source:SGD;Acc:S000005455]
YOL094C	517.65	-0.0173294	0.17692	-0.0979503	0.921972	0.957274	XV	-	141584	142555	972	RFC4	Subunit of heteropentameric Replication factor C (RF-C); which is a DNA binding protein and ATPase that acts as a clamp loader of the proliferating cell nuclear antigen (PCNA) processivity factor for DNA polymerases delta and epsilon; relocalizes to the cytosol in response to hypoxia [Source:SGD;Acc:S000005454]
YOL093W	974.521	-0.292923	0.152912	-1.91563	0.0554125	0.179399	XV	+	142815	143696	882	TRM10	tRNA methyltransferase; methylates the N-1 position of guanine at position 9 in tRNAs; protein abundance increases in response to DNA replication stress; member of the SPOUT (SpoU-TrmD) methyltransferase family; human ortholog TRMT10A plays a role in the pathogenesis of microcephaly and early onset diabetes; an 18-mer originates from the TRM10 locus; genetic analysis shows the 18-mer is the trans…
YOL092W	2292.16	0.287048	0.117633	2.4402	0.0146789	0.0768575	XV	+	144204	145130	927	YPQ1	Putative vacuolar membrane transporter for cationic amino acids; likely contributes to amino acid homeostasis by exporting cationic amino acids from the vacuole; member of the PQ-loop family, with seven transmembrane domains; similar to mammalian PQLC2 vacuolar transporter; YPQ1 has a paralog, RTC2, that arose from the whole genome duplication [Source:SGD;Acc:S000005452]
YOL091W	51.2562	-0.694453	0.349911	-1.98466	0.0471824	0.161584	XV	+	145334	147163	1830	SPO21	Component of the meiotic outer plaque of the spindle pole body; involved in modifying the meiotic outer plaque that is required prior to prospore membrane formation; SPO21 has a paralog, YSW1, that arose from the whole genome duplication [Source:SGD;Acc:S000005451]
YOL090W	959.576	-0.140807	0.135645	-1.03806	0.299244	0.50805	XV	+	147382	150276	2895	MSH2	Protein that binds to DNA mismatches; forms heterodimers with Msh3p and Msh6p that bind to DNA mismatches to initiate the mismatch repair process; contains a Walker ATP-binding motif required for repair activity and involved in interstrand cross-link repair; Msh2p-Msh6p binds to and hydrolyzes ATP [Source:SGD;Acc:S000005450]
YOL089C	302.922	-0.317537	0.211032	-1.50469	0.132404	0.307307	XV	-	150398	153490	3093	HAL9	Putative transcription factor containing a zinc finger; overexpression increases salt tolerance through increased expression of the ENA1 (Na+/Li+ extrusion pump) gene while gene disruption decreases both salt tolerance and ENA1 expression; HAL9 has a paralog, TBS1, that arose from the whole genome duplication [Source:SGD;Acc:S000005449]
YOL088C	1053.99	0.109987	0.145874	0.753986	0.450857	0.642682	XV	-	153912	154745	834	MPD2	Member of the protein disulfide isomerase (PDI) family; exhibits chaperone activity; overexpression suppresses the lethality of a pdi1 deletion but does not complement all Pdi1p functions; undergoes oxidation by Ero1p [Source:SGD;Acc:S000005448]
YOL087C	817.128	-0.216027	0.138333	-1.56165	0.118371	0.2883	XV	-	155287	158637	3351	DUF1	Ubiquitin-binding protein of unknown function; contains one WD40 repeat in a beta-propeller fold; green fluorescent protein (GFP)-fusion protein localizes to the cytoplasm; homolog of human WDR48/UAF1, which is involved in regulating the Fanconi anemia pathway; deletion mutant is sensitive to various chemicals including phenanthroline, sanguinarine, and nordihydroguaiaretic acid [Source:SGD;Acc:S…
YOL086W-A	554.408	-0.92633	0.34549	-2.68121	0.00733566	0.0498128	XV	+	159173	159445	273	MHF1	Component of the heterotetrameric MHF histone-fold complex; in humans the MHF complex interacts with both DNA and Mph1p ortholog FANCM, a Fanconi anemia complementation group protein, to stabilize and remodel blocked replication forks and repair damaged DNA; mhf1 srs2 double mutants are MMS hypersensitive; ortholog of human centromere constitutive-associated network (CCAN) subunit CENP-S, also kn…
YOL086C	111806	0.321723	0.114099	2.81967	0.00480726	0.0379713	XV	-	159548	160594	1047	ADH1	Alcohol dehydrogenase; fermentative isozyme active as homo- or heterotetramers; required for the reduction of acetaldehyde to ethanol, the last step in the glycolytic pathway; ADH1 has a paralog, ADH5, that arose from the whole genome duplication [Source:SGD;Acc:S000005446]
YOL085W-A	10.0481	-0.330208	0.835221	-0.395354	0.692581	NA	XV	+	161579	161791	213		Dubious open reading frame; unlikely to encode a functional protein, based on available experimental and comparative sequence data; partially overlaps the dubious ORF YOL085C [Source:SGD;Acc:S000028708]
YOL085C	25.1819	0.4623	0.552445	0.836825	0.402691	NA	XV	-	161673	162014	342		Dubious open reading frame; unlikely to encode a functional protein, based on available experimental and comparative sequence data; partially overlaps the dubious gene YOL085W-A [Source:SGD;Acc:S000005445]
YOL084W	40.6029	0.316625	0.464333	0.681892	0.495307	NA	XV	+	162356	165331	2976	PHM7	Protein of unknown function; expression is regulated by phosphate levels; green fluorescent protein (GFP)-fusion protein localizes to the cell periphery and vacuole; protein abundance increases in response to DNA replication stress [Source:SGD;Acc:S000005444]
YOL083W	141.052	0.123268	0.244126	0.504937	0.613603	0.766488	XV	+	165714	166952	1239	ATG34	Receptor protein involved in selective autophagy during starvation; specifically involved in the transport of cargo protein alpha-mannosidase (Ams1p); Atg19p paralog [Source:SGD;Acc:S000005443]
YOL083C-A	0	NA	NA	NA	NA	NA	XV	-	166461	166601	141		Dubious open reading frame; unlikely to encode a functional protein, based on available experimental and comparative sequence data; identified by expression profiling and mass spectrometry [Source:SGD;Acc:S000028853]
YOL082W	619.285	-0.00519726	0.15392	-0.0337661	0.973064	0.985173	XV	+	168727	169974	1248	ATG19	Receptor protein for the cytoplasm-to-vacuole targeting (Cvt) pathway; delivers cargo proteins aminopeptidase I (Ape1p) and alpha-mannosidase (Ams1p) to the phagophore assembly site for packaging into Cvt vesicles [Source:SGD;Acc:S000005442]
YOL081W	675.699	-0.0527252	0.203954	-0.258516	0.796009	0.886663	XV	+	171070	180309	9240	IRA2	GTPase-activating protein; negatively regulates RAS by converting it from the GTP- to the GDP-bound inactive form, required for reducing cAMP levels under nutrient limiting conditions; similar to human neurofibromin; IRA2 has a paralog, IRA1, that arose from the whole genome duplication [Source:SGD;Acc:S000005441]
YOL080C	465.109	-0.604856	0.193272	-3.12956	0.00175066	0.019751	XV	-	180558	181427	870	REX4	Putative RNA exonuclease; possibly involved in pre-rRNA processing and ribosome assembly [Source:SGD;Acc:S000005440]
YOL079W	0.148546	0	4.99745	0	1	NA	XV	+	181057	181455	399		Dubious open reading frame; unlikely to encode a functional protein, based on available experimental and comparative sequence data [Source:SGD;Acc:S000005439]
YOL078W	390.845	-0.154862	0.17314	-0.894431	0.371091	0.575796	XV	+	181682	185212	3531	AVO1	Component of a membrane-bound complex containing the Tor2p kinase; contains Tor2p kinase and other proteins; may have a role in regulation of cell growth [Source:SGD;Acc:S000005438]
YOL077W-A	477.999	-1.25689	0.266595	-4.71462	2.4216e-06	0.000210944	XV	+	185438	185644	207	ATP19	Subunit k of the mitochondrial F1F0 ATP synthase; F1F0 ATP synthase is a large, evolutionarily conserved enzyme complex required for ATP synthesis; associated only with the dimeric form of ATP synthase [Source:SGD;Acc:S000007339]
YOL077C	3123.85	-0.507064	0.172706	-2.93599	0.00332487	0.0299949	XV	-	185848	186723	876	BRX1	Nucleolar protein; constituent of 66S pre-ribosomal particles; depletion leads to defects in rRNA processing and a block in the assembly of large ribosomal subunits; possesses a sigma(70)-like RNA-binding motif [Source:SGD;Acc:S000005437]
YOL076W	829.5	-0.580746	0.142571	-4.07338	4.63352e-05	0.00184514	XV	+	187024	189414	2391	MDM20	Non-catalytic subunit of the NatB N-terminal acetyltransferase; NatB catalyzes N-acetylation of proteins with specific N-terminal sequences; involved in mitochondrial inheritance and actin assembly [Source:SGD;Acc:S000005436]
YOL075C	359.301	0.243087	0.181723	1.33768	0.181	0.369897	XV	-	189658	193542	3885		Putative ABC transporter [Source:SGD;Acc:S000005435]
YOL073C	516.503	0.363883	0.172693	2.1071	0.0351087	0.13508	XV	-	193832	194800	969	DSC2	Multi-transmembrane subunit of the DSC ubiquitin ligase complex; similar in sequence to rhomboid pseudoproteases Der1p and UBAC2 that function in ERAD; ortholog of fission yeast dsc2 [Source:SGD;Acc:S000005434]
YOL072W	358.943	0.300547	0.182672	1.64529	0.0999107	0.260375	XV	+	194970	196337	1368	THP1	Nuclear pore-associated protein; component of TREX-2 complex (Sac3p-Thp1p-Sus1p-Cdc31p) involved in transcription elongation and mRNA export from the nucleus; involved in post-transcriptional tethering of active genes to the nuclear periphery and to non-nascent mRNP; contains a PAM domain implicated in protein-protein binding [Source:SGD;Acc:S000005433]
YOL071W	485.906	-0.410906	0.187116	-2.196	0.0280918	0.116526	XV	+	196507	196995	489	SDH5	Protein required for flavinylation of Sdh1p; binds to Sdh1p and promotes FAD cofactor attachment, which is necessary for succinate dehydrogenase (SDH) complex assembly and activity; mutations in human ortholog PGL2 are associated with neuroendocrine tumors (paraganglioma) [Source:SGD;Acc:S000005432]
YOL070C	779.458	-0.0768817	0.140159	-0.548533	0.583326	0.745277	XV	-	197220	198725	1506	NBA1	Protein of unknown function; localizes to the bud neck and cytoplasm; interacts with Nap1p; may interact with ribosomes, based on co-purification experiments; potential Cdc28p substrate [Source:SGD;Acc:S000005431]
YOL069W	247.284	-0.386252	0.183557	-2.10426	0.0353557	0.135567	XV	+	198942	200297	1356	NUF2	Component of the kinetochore-associated Ndc80 complex; involved in chromosome segregation, spindle checkpoint activity, and kinetochore clustering; evolutionarily conserved; other members include Ndc80p, Nuf2p, Spc24p, and Spc25p [Source:SGD;Acc:S000005430]
YOL068C	1105.53	-0.148016	0.131193	-1.12823	0.259224	0.463408	XV	-	200368	201879	1512	HST1	NAD(+)-dependent histone deacetylase; essential subunit of the Sum1p/Rfm1p/Hst1p complex required for ORC-dependent silencing and mitotic repression; non-essential subunit of the Set3C deacetylase complex; involved in telomere maintenance; HST1 has a paralog, SIR2, that arose from the whole genome duplication [Source:SGD;Acc:S000005429]
YOL067C	275.324	0.0826669	0.190902	0.433034	0.66499	0.803072	XV	-	201985	202518	534	RTG1	Transcription factor (bHLH) involved in interorganelle communication; contributes to communication between mitochondria, peroxisomes, and nucleus; target of Hog1p; activated in stochastic pulses of nuclear localization [Source:SGD;Acc:S000005428]
YOL066C	702.658	0.272397	0.173556	1.5695	0.116531	0.285666	XV	-	202696	204471	1776	RIB2	Bifunctional DRAP deaminase tRNA:pseudouridine synthase; the deaminase catalyzes the third step in riboflavin biosynthesis and the synthase catalyzes formation of pseudouridine at position 32 in cytoplasmic tRNAs; RIB2 has a paralog, PUS9, that arose from the whole genome duplication [Source:SGD;Acc:S000005427]
YOL065C	340.621	-0.0998603	0.207631	-0.48095	0.630552	0.77997	XV	-	204731	205885	1155	INP54	Phosphatidylinositol 4,5-bisphosphate 5-phosphatase; role in secretion; localizes to the endoplasmic reticulum via the C-terminal tail; lacks the Sac1 domain and proline-rich region found in the other 3 INP proteins [Source:SGD;Acc:S000005426]
YOL064C	1248.77	0.130833	0.172343	0.759141	0.447768	0.640243	XV	-	206103	207176	1074	MET22	Bisphosphate-3'-nucleotidase; involved in salt tolerance and methionine biogenesis; dephosphorylates 3'-phosphoadenosine-5'-phosphate and 3'-phosphoadenosine-5'-phosphosulfate, intermediates of the sulfate assimilation pathway [Source:SGD;Acc:S000005425]
YOL063C	568.36	0.128403	0.152382	0.842642	0.399428	0.600543	XV	-	207392	210265	2874	CRT10	Protein involved in transcriptional regulation of RNR2 and RNR3; expression of the gene is induced by DNA damage and null mutations confer increased resistance to hydroxyurea; N-terminal region has a leucine repeat and a WD40 repeat [Source:SGD;Acc:S000005424]
YOL062C	1923.93	0.145998	0.117641	1.24105	0.214588	0.411533	XV	-	210520	211995	1476	APM4	Cargo-binding mu subunit of AP-2; AP-2 is a heterotetrameric endocytic cargo-binding adaptor that facilitates uptake of membrane proteins during clathrin-mediated endocytosis; Apm4p is required for AP-2 function and localization, and binds cell wall stress receptor Mid2p; AP-2 is required for cell polarity responses to pheromone, nutritional status and cell wall damage in S. cerevisiae, and for h…
YOL061W	3360.68	0.153339	0.108888	1.40823	0.159062	0.342541	XV	+	212244	213734	1491	PRS5	5-phospho-ribosyl-1(alpha)-pyrophosphate synthetase; synthesizes PRPP, which is required for nucleotide, histidine, and tryptophan biosynthesis; one of five related enzymes, which are active as heteromultimeric complexes; forms cytoplasmic foci upon DNA replication stress [Source:SGD;Acc:S000005422]
YOL060C	1011.97	0.216337	0.162501	1.33129	0.183093	0.372877	XV	-	214017	216137	2121	MAM3	Protein required for normal mitochondrial morphology; has similarity to hemolysins [Source:SGD;Acc:S000005421]
YOL059W	1946.64	0.423791	0.139323	3.04178	0.00235182	0.0239259	XV	+	217126	218448	1323	GPD2	NAD-dependent glycerol 3-phosphate dehydrogenase; expression is controlled by an oxygen-independent signaling pathway required to regulate metabolism under anoxic conditions; located in cytosol and mitochondria; constitutively active but is inactivated via phosphorylation by energy-stress responsive kinase SNF1; GPD2 has a paralog, GPD1, that arose from the whole genome duplication [Source:SGD;Ac…
YOL058W	475.377	0.438734	0.185967	2.3592	0.0183142	0.0885528	XV	+	219211	220473	1263	ARG1	Arginosuccinate synthetase; catalyzes the formation of L-argininosuccinate from citrulline and L-aspartate in the arginine biosynthesis pathway; potential Cdc28p substrate [Source:SGD;Acc:S000005419]
YOL057W	1404.45	0.319147	0.131731	2.42272	0.0154048	0.0790808	XV	+	220767	222902	2136		Dipeptidyl-peptidase III; cleaves dipeptides from the amino terminus of target proteins; highly active on synthetic substrate Arg-Arg-2-naphthylamide; mammalian ortholog may be a biomarker for some cancers [Source:SGD;Acc:S000005418]
YOL056W	791.743	-0.358915	0.13783	-2.60404	0.0092133	0.0583021	XV	+	223268	224179	912	GPM3	Homolog of Gpm1p phosphoglycerate mutase; converts 3-phosphoglycerate to 2-phosphoglycerate in glycolysis; may be non-functional; GPM3 has a paralog, GPM2, that arose from the whole genome duplication [Source:SGD;Acc:S000005417]
YOL055C	390.422	-0.00233572	0.188798	-0.0123715	0.990129	0.995307	XV	-	224420	226075	1656	THI20	Trifunctional enzyme of thiamine biosynthesis, degradation and salvage; has hydroxymethylpyrimidine (HMP) kinase, HMP-phosphate (HMP-P) kinase and thiaminase activities; member of a gene family with THI21 and THI22; HMP and HMP-P kinase activity redundant with Thi21p [Source:SGD;Acc:S000005416]
tG(GCC)O1	0	NA	NA	NA	NA	NA	XV	-	226611	226681	71		Glycine tRNA (tRNA-Gly), predicted by tRNAscan-SE analysis [Source:SGD;Acc:S000006586]
tN(GUU)O1	1.22284	3.82976	3.31389	1.15567	0.247816	NA	XV	+	228331	228404	74		Asparagine tRNA (tRNA-Asn), predicted by tRNAscan-SE analysis [Source:SGD;Acc:S000006675]
YOL054W	574.244	-0.198792	0.14418	-1.37878	0.167963	0.35269	XV	+	228614	229834	1221	PSH1	E3 ubiquitin ligase targeting centromere-binding protein Cse4p; mediates poyubiquitination and degradation of Cse4p; prevents Cse4p from mislocalizing to euchromatin; ubiquitylation of Cse4p may be antagonized by Scm3p [Source:SGD;Acc:S000005415]
YOL053W	289.486	-0.304393	0.188256	-1.61691	0.105898	0.269852	XV	+	230085	231272	1188	AIM39	Putative protein of unknown function; null mutant displays elevated frequency of mitochondrial genome loss [Source:SGD;Acc:S000005414]
YOL052C-A	100.497	0.15058	0.294922	0.510575	0.609649	0.763656	XV	-	231570	231755	186	DDR2	Multi-stress response protein; expression is activated by a variety of xenobiotic agents and environmental or physiological stresses; DDR2 has a paralog, HOR7, that arose from the whole genome duplication [Source:SGD;Acc:S000005413]
YOL052C	1202.21	0.361978	0.136338	2.65501	0.00793056	0.0525718	XV	-	232446	233636	1191	SPE2	S-adenosylmethionine decarboxylase; required for the biosynthesis of spermidine and spermine; cells lacking Spe2p require spermine or spermidine for growth in the presence of oxygen but not when grown anaerobically [Source:SGD;Acc:S000005412]
snR81	13.8661	-0.137014	0.767536	-0.178511	0.858322	NA	XV	+	234346	234546	201		H/ACA box small nucleolar RNA (snoRNA); guides pseudouridylation of large subunit (LSU) rRNA at position U1052, constitutive pseudouridylation of U2 snRNA (LSR1) at position 42, and stress-induced U2 pseudouridylation at position 93 [Source:SGD;Acc:S000081375]
YOL051W	903.093	0.392415	0.14226	2.75843	0.00580791	0.0429431	XV	+	234940	238185	3246	GAL11	Subunit of the RNA polymerase II mediator complex; associates with core polymerase subunits to form the RNA polymerase II holoenzyme; affects transcription by acting as target of activators and repressors; forms part of the tail domain of mediator [Source:SGD;Acc:S000005411]
YOL050C	5.62552	-1.15994	1.18145	-0.981794	0.326201	NA	XV	-	237882	238202	321		Dubious open reading frame; unlikely to encode a functional protein, based on available experimental and comparative sequence data; overlaps verified gene GAL11; deletion confers sensitivity to 4-(N-(S-glutathionylacetyl)amino) phenylarsenoxide (GSAO) [Source:SGD;Acc:S000005410]
YOL049W	2221.64	0.265975	0.126332	2.10537	0.0352592	0.135472	XV	+	238619	240094	1476	GSH2	Glutathione synthetase; catalyzes the ATP-dependent synthesis of glutathione (GSH) from gamma-glutamylcysteine and glycine; induced by oxidative stress and heat shock [Source:SGD;Acc:S000005409]
YOL048C	462.749	0.0347058	0.218706	0.158687	0.873916	0.934162	XV	-	240204	241310	1029	RRT8	Protein involved in spore wall assembly; shares similarity with Lds1p and Lds2p and a strain mutant for all 3 genes exhibits reduced dityrosine fluorescence relative to the single mutants; identified in a screen for mutants with increased levels of rDNA transcription; green fluorescent protein (GFP)-fusion protein localizes to lipid particles; protein abundance increases in response to DNA replic…
YOL047C	78.6245	0.00499733	0.291002	0.0171729	0.986299	0.993606	XV	-	241614	242747	1071	LDS2	Protein Involved in spore wall assembly; localizes to lipid droplets found on or outside of the prospore membrane; shares similarity with Lds1p and Rrt8p, and a strain mutant for all 3 genes exhibits reduced dityrosine fluorescence relative to the single mutants; green fluorescent protein (GFP)-fusion protein localizes to the cytoplasm in a punctate pattern [Source:SGD;Acc:S000005407]
YOL046C	12.3177	-1.00568	0.811078	-1.23992	0.215004	NA	XV	-	243466	244140	675		Dubious open reading frame; unlikely to encode a functional protein, based on available experimental and comparative sequence data; almost completely overlaps the verified gene PSK2/YOL045W [Source:SGD;Acc:S000005406]
YOL045W	557.255	-0.296189	0.164536	-1.80015	0.071837	0.212506	XV	+	243497	246802	3306	PSK2	PAS-domain containing serine/threonine protein kinase; regulates sugar flux and translation in response to an unknown metabolite by phosphorylating Ugp1p and Gsy2p (sugar flux) and Caf20p, Tif11p and Sro9p (translation); PSK2 has a paralog, PSK1, that arose from the whole genome duplication [Source:SGD;Acc:S000005405]
YOL044W	305.739	-0.0838041	0.177668	-0.471688	0.637149	0.78413	XV	+	247150	248301	1152	PEX15	Tail-anchored type II integral peroxisomal membrane protein; required for peroxisome biogenesis; cells lacking Pex15p mislocalize peroxisomal matrix proteins to cytosol; overexpression results in impaired peroxisome assembly [Source:SGD;Acc:S000005404]
YOL043C	302.261	-0.384749	0.191344	-2.01077	0.0443495	0.155015	XV	-	248392	249534	1143	NTG2	DNA N-glycosylase and apurinic/apyrimidinic (AP) lyase; involved in base excision repair, localizes to the nucleus; sumoylated; NTG2 has a paralog, NTG1, that arose from the whole genome duplication [Source:SGD;Acc:S000005403]
YOL042W	494.834	-0.175201	0.167463	-1.04621	0.295463	0.503733	XV	+	249825	250916	1092	NGL1	Putative endonuclease; has a domain similar to a magnesium-dependent endonuclease motif in mRNA deadenylase Ccr4p; the authentic, non-tagged protein is detected in highly purified mitochondria in high-throughput studies [Source:SGD;Acc:S000005402]
YOL041C	1398.02	-0.405788	0.138497	-2.92994	0.00339025	0.0303381	XV	-	251267	252646	1380	NOP12	Nucleolar protein involved in pre-25S rRNA processing; also involved in biogenesis of large 60S ribosomal subunit; contains an RNA recognition motif (RRM); binds to Ebp2; similar to Nop13p and Nsr1p [Source:SGD;Acc:S000005401]
YOL040C	35313.2	0.378729	0.118315	3.20103	0.00136938	0.0171557	XV	-	253149	253577	429	RPS15	Protein component of the small (40S) ribosomal subunit; homologous to mammalian ribosomal protein S15 and bacterial S19 [Source:SGD;Acc:S000005400]
YOL039W	19490.2	0.235787	0.109748	2.14845	0.0316782	0.126418	XV	+	254297	254617	321	RPP2A	Ribosomal protein P2 alpha; a component of the ribosomal stalk, which is involved in the interaction between translational elongation factors and the ribosome; free (non-ribosomal) P2 stimulates the phosphorylation of the eIF2 alpha subunit (Sui2p) by Gcn2p; regulates the accumulation of P1 (Rpp1Ap and Rpp1Bp) in the cytoplasm [Source:SGD;Acc:S000005399]
YOL038C-A	71.5136	-1.62253	0.389964	-4.16071	3.17263e-05	0.00141499	XV	-	254926	255021	96		Putative protein of unknown function; identified by SAGE analysis [Source:SGD;Acc:S000028812]
YOL038W	2981.47	-0.461922	0.152318	-3.03262	0.00242443	0.0243975	XV	+	255337	256101	765	PRE6	Alpha 4 subunit of the 20S proteasome; may replace alpha 3 subunit (Pre9p) under stress conditions to create a more active proteasomal isoform; GFP-fusion protein relocates from cytosol to the mitochondrial surface upon oxidative stress [Source:SGD;Acc:S000005398]
YOL037C	24.6762	0.67533	0.537174	1.25719	0.208685	NA	XV	-	256666	257019	354		Dubious open reading frame; unlikely to encode a functional protein, based on available experimental and comparative sequence data; partially overlaps the uncharacterized ORF YOL036W [Source:SGD;Acc:S000005397]
YOL036W	685.931	0.186558	0.141281	1.32048	0.186675	0.376253	XV	+	256745	259030	2286		Protein of unknown function; potential Cdc28p substrate; YOL036W has a paralog, YIR016W, that arose from the whole genome duplication [Source:SGD;Acc:S000005396]
YOL035C	7.85722	-0.292731	0.839323	-0.34877	0.727262	NA	XV	-	258803	259105	303		Dubious open reading frame; unlikely to encode a functional protein, based on available experimental and comparative sequence data [Source:SGD;Acc:S000005395]
snR50	38.6618	-1.29292	0.533001	-2.42573	0.0152775	NA	XV	+	259489	259578	90		C/D box small nucleolar RNA (snoRNA); guides 2'-O-methylation of large subunit (LSU) rRNA at position G867 [Source:SGD;Acc:S000006441]
YOL034W	409.3	-0.559053	0.163107	-3.42752	0.000609123	0.0103739	XV	+	259923	263204	3282	SMC5	Component of the SMC5-SMC6 complex; this complex plays a key role in the removal of X-shaped DNA structures that arise between sister chromatids during DNA replication and repair; binds single-stranded DNA and has ATPase activity; S. pombe homolog forms a heterodimer with S. pombe Rad18p that is involved in DNA repair [Source:SGD;Acc:S000005394]
YOL033W	374.511	-0.0574515	0.175632	-0.327112	0.743583	0.853685	XV	+	263475	265085	1611	MSE1	Mitochondrial glutamyl-tRNA synthetase; predicted to be palmitoylated [Source:SGD;Acc:S000005393]
YOL032W	187.613	-0.246494	0.251629	-0.979593	0.327287	0.536339	XV	+	265429	266169	741	OPI10	Protein with a possible role in phospholipid biosynthesis; null mutant displays an inositol-excreting phenotype that is suppressed by exogenous choline; protein abundance increases in response to DNA replication stress [Source:SGD;Acc:S000005392]
YOL031C	933.172	-0.398482	0.151332	-2.63317	0.00845924	0.0552228	XV	-	266264	267529	1266	SIL1	Nucleotide exchange factor for the ER lumenal Hsp70 chaperone Kar2p; required for protein translocation into the endoplasmic reticulum (ER); homolog of Yarrowia lipolytica SLS1; GrpE-like protein [Source:SGD;Acc:S000005391]
YOL030W	6477.26	0.529628	0.119756	4.42256	9.75377e-06	0.000591057	XV	+	268187	269641	1455	GAS5	1,3-beta-glucanosyltransferase; has similarity to Gas1p; localizes to the cell wall [Source:SGD;Acc:S000005390]
YOL029C	328.4	-0.213094	0.192966	-1.10431	0.269458	0.474339	XV	-	269815	270420	606		Putative protein of unknown function; identified as interacting with Hsc82p and Hsp82p in high-throughput two-hybrid screens [Source:SGD;Acc:S000005389]
YOL028C	386.26	-0.0132864	0.181762	-0.0730977	0.941728	0.968819	XV	-	270633	271370	738	YAP7	Putative basic leucine zipper (bZIP) transcription factor; YAP7 has a paralog, YAP5, that arose from the whole genome duplication [Source:SGD;Acc:S000005388]
YOL027C	1358.87	0.237751	0.136121	1.74662	0.0807033	0.22827	XV	-	272003	273724	1722	MDM38	Mitochondrial protein; forms a complex with Mba1p to facilitate recruitment of mRNA-specific translational activators to ribosomes; roles in protein export and K+/H+ exchange; human ortholog Letm1 implicated in Wolf-Hirschhorn syndrome [Source:SGD;Acc:S000005387]
YOL026C	923.953	-0.0822875	0.176083	-0.467322	0.640269	0.786061	XV	-	274012	274353	342	MIM1	Mitochondrial protein required for outer membrane protein import; cooperates with Tom70p to import the subset of proteins with multiple alpha-helical transmembrane segments, including Ugo1p, Tom20p, and others; present in a complex with Mim2p in the outer membrane that may create a local environment to facilitate membrane insertion of substrate proteins; also has a role in assembly of Tom20p into…
tS(GCU)O	0.37065	-2.55154	4.88345	-0.522487	0.601331	NA	XV	+	274673	274773	82		Serine tRNA (tRNA-Ser), predicted by tRNAscan-SE analysis [Source:SGD;Acc:S000006733]
YOL025W	194.846	0.187162	0.218091	0.858183	0.390791	0.593479	XV	+	274957	276939	1983	LAG2	Protein that negatively regulates the SCF E3-ubiquitin ligase; regulates by interacting with and preventing neddyation of the cullin subunit, Cdc53p; longevity determinant that is preferentially expressed in young cells; similar to mammalian Cand1 [Source:SGD;Acc:S000005385]
YOL024W	9.39173	-0.239465	0.83471	-0.286884	0.774201	NA	XV	+	277086	277604	519		Putative protein of unknown function; predicted to have thiol-disulfide oxidoreductase active site; YOL024W has a paralog, IGD1, that arose from the whole genome duplication [Source:SGD;Acc:S000005384]
YOL023W	379.389	-0.171436	0.194976	-0.879268	0.379256	0.582542	XV	+	278056	280086	2031	IFM1	Mitochondrial translation initiation factor 2 [Source:SGD;Acc:S000005383]
YOL022C	1765.43	0.119629	0.126856	0.943033	0.345664	0.552646	XV	-	280272	281498	1227	TSR4	Cytoplasmic protein required for correct processing of 20S pre-rRNA; protein required for processing of the 20S pre-rRNA at site D to generate mature 18S rRNA; essential gene in S288C background but not in CEN.PK2 [Source:SGD;Acc:S000005382]
tG(GCC)O2	3.80884	-0.439241	1.18915	-0.369372	0.71185	NA	XV	+	282164	282234	71	SUF17	Glycine tRNA (tRNA-Gly), predicted by tRNAscan-SE analysis; can mutate to suppress +1 frameshift mutations in glycine codons [Source:SGD;Acc:S000006587]
YOL021C	1455.02	0.168587	0.153439	1.09872	0.271891	0.477115	XV	-	282421	285426	3006	DIS3	Exosome core complex catalytic subunit; has both endonuclease and 3'-5' exonuclease activity; involved in 3'-5' RNA processing and degradation in both the nucleus and the cytoplasm; role in degradation of tRNAs; has similarity to E. coli RNase R and to human DIS3; mutations in Dis3p corresponding to human mutations implicated in multiple myeloma cause phenotypes suggesting impaired exosome functi…
YOL020W	2209.02	0.342576	0.12716	2.69405	0.00705898	0.048525	XV	+	286172	287950	1779	TAT2	High affinity tryptophan and tyrosine permease; overexpression confers FK506 and FTY720 resistance [Source:SGD;Acc:S000005380]
tY(GUA)O	0.601346	-2.29922	4.0792	-0.563644	0.572996	NA	XV	+	288192	288280	75	SUP3	Tyrosine tRNA (tRNA-Tyr), predicted by tRNAscan-SE analysis; can mutate to suppress ochre nonsense mutations [Source:SGD;Acc:S000006785]
YOL019W-A	0	NA	NA	NA	NA	NA	XV	+	288420	288572	153		Protein of unknown function; identified by gene-trapping, microarray-based expression analysis, and genome-wide homology searching [Source:SGD;Acc:S000028707]
YOL019W	1693.58	0.486877	0.144167	3.37719	0.000732312	0.0115428	XV	+	288898	290553	1656		Protein of unknown function; green fluorescent protein (GFP)-fusion protein localizes to the cell periphery and vacuole; YOL019W has a paralog, DCV1, that arose from the whole genome duplication [Source:SGD;Acc:S000005379]
YOL018C	606.877	-0.398151	0.19474	-2.04453	0.0409012	0.146828	XV	-	290881	292074	1194	TLG2	Syntaxin-like t-SNARE; forms a complex with Tlg1p and Vti1p and mediates fusion of endosome-derived vesicles with the late Golgi; binds Vps45p, which prevents Tlg2p degradation and also facilitates t-SNARE complex formation; homologous to mammalian SNARE protein syntaxin 16 (Sx16) [Source:SGD;Acc:S000005378]
YOL017W	503.023	-0.242389	0.149901	-1.617	0.105879	0.269852	XV	+	292529	294673	2145	ESC8	Protein involved in telomeric and mating-type locus silencing; interacts with Sir2p and also interacts with Gal11p, which is a component of the RNA pol II mediator complex; ESC8 has a paralog, IOC3, that arose from the whole genome duplication [Source:SGD;Acc:S000005377]
YOL016C	589.01	0.0356849	0.161589	0.220838	0.825218	0.905466	XV	-	294777	296120	1344	CMK2	Calmodulin-dependent protein kinase; may play a role in stress response, many CA++/calmodulan dependent phosphorylation substrates demonstrated in vitro, amino acid sequence similar to mammalian Cam Kinase II; CMK2 has a paralog, CMK1, that arose from the whole genome duplication [Source:SGD;Acc:S000005376]
YOL015W	84.814	-0.345366	0.317019	-1.08942	0.275971	0.482451	XV	+	297078	298838	1761	IRC10	Putative protein of unknown function; null mutant displays increased levels of spontaneous Rad52p foci [Source:SGD;Acc:S000005375]
YOL014W	245.224	-0.600774	0.233898	-2.56853	0.0102131	0.0622953	XV	+	299693	300067	375		Putative protein of unknown function [Source:SGD;Acc:S000005374]
YOL013W-B	2.82158	-0.123969	1.43622	-0.0863155	0.931216	NA	XV	+	300690	300980	291		Dubious open reading frame; unlikely to encode a functional protein, based on available experimental and comparative sequence data; completely overlaps the long terminal repeat (LTR) of a Ty1 element [Source:SGD;Acc:S000007252]
YOL013W-A	12.0078	-0.559362	0.688179	-0.812815	0.416324	NA	XV	+	301047	301238	192		Putative protein of unknown function; identified by SAGE [Source:SGD;Acc:S000028811]
tP(UGG)O1	0	NA	NA	NA	NA	NA	XV	+	301097	301198	72		Proline tRNA (tRNA-Pro), predicted by tRNAscan-SE analysis; target of K. lactis zymocin [Source:SGD;Acc:S000006687]
YOL013C	534.364	0.271004	0.166879	1.62396	0.104385	0.267685	XV	-	301380	303035	1656	HRD1	Ubiquitin-protein ligase; functions in ER retention of misfolded proteins; required for ER-associated degradation (ERAD) of misfolded proteins; genetically linked to the unfolded protein response (UPR); regulated through association with Hrd3p; contains an H2 ring finger; likely plays a general role in targeting proteins that persistently associate with and potentially obstruct the ER-localized t…
YOL012C	2447.71	0.0585933	0.13914	0.421111	0.673674	0.806816	XV	-	303579	303983	405	HTZ1	Histone variant H2AZ; exchanged for histone H2A in nucleosomes by the SWR1 complex; involved in transcriptional regulation through prevention of the spread of silent heterochromatin; Htz1p-containing nucleosomes facilitate RNA Pol II passage by affecting correct assembly and modification status of RNA Pol II elongation complexes and by favoring efficient nucleosome remodeling [Source:SGD;Acc:S000…
YOL011W	2207.67	0.423776	0.115589	3.66622	0.00024616	0.0059667	XV	+	305349	307409	2061	PLB3	Phospholipase B (lysophospholipase) involved in lipid metabolism; hydrolyzes phosphatidylinositol and phosphatidylserine and displays transacylase activity in vitro; PLB3 has a paralog, PLB1, that arose from the whole genome duplication [Source:SGD;Acc:S000005371]
YOL010W	1678.7	-0.0848463	0.142777	-0.594256	0.552341	0.723744	XV	+	307938	309041	1104	RCL1	Endonuclease that cleaves pre-rRNA at site A2 for 18S rRNA biogenesis; subunit of U3-containing 90S preribosome processome complex involved in small ribosomal subunit assembly; stimulates Bms1p GTPase and U3 binding activity; similar to RNA cyclase-like proteins but no cyclase activity detected [Source:SGD;Acc:S000005370]
YOL009C	221.76	-0.160041	0.193199	-0.82837	0.407461	0.607703	XV	-	309324	310139	816	MDM12	Mitochondrial outer membrane protein, ERMES complex subunit; required for transmission of mitochondria to daughter cells; required for mitophagy; may influence import and assembly of outer membrane beta-barrel proteins; ERMES complex is often co-localized with peroxisomes and with concentrated areas of pyruvate dehydrogenase [Source:SGD;Acc:S000005369]
YOL008W	373.33	0.0244591	0.198995	0.122913	0.902176	0.949121	XV	+	310312	310935	624	COQ10	Coenzyme Q (ubiquinone) binding protein; functions in the delivery of Q<sub>6</sub> to its proper location for electron transport during respiration; START domain protein with homologs in bacteria and eukaryotes [Source:SGD;Acc:S000005368]
YOL007C	2172.79	0.533428	0.121319	4.39689	1.09814e-05	0.000658291	XV	-	311342	312367	1026	CSI2	Protein of unknown function; green fluorescent protein (GFP)- fusion protein localizes to the mother side of the bud neck and the vacuole; YOL007C is not an essential gene [Source:SGD;Acc:S000005367]
YOL006C	1106.19	-0.491058	0.138222	-3.55266	0.000381351	0.00785168	XV	-	313078	315387	2310	TOP1	Topoisomerase I; nuclear enzyme that relieves torsional strain in DNA by cleaving and re-sealing the phosphodiester backbone; relaxes both positively and negatively supercoiled DNA; functions in replication, transcription, and recombination; role in processing ribonucleoside monophosphates in genomic DNA into irreversible single-strand breaks [Source:SGD;Acc:S000005366]
YOL005C	908.374	-0.0716154	0.159146	-0.449999	0.652711	0.794859	XV	-	315813	316175	363	RPB11	RNA polymerase II subunit B12.5; part of central core; similar to Rpc19p and bacterial alpha subunit [Source:SGD;Acc:S000005365]
YOL004W	1335.52	-0.0069236	0.144642	-0.047867	0.961822	0.978765	XV	+	316938	321548	4611	SIN3	Component of both the Rpd3S and Rpd3L histone deacetylase complexes; involved in transcriptional repression and activation of diverse processes, including mating-type switching and meiosis; involved in the maintenance of chromosomal integrity [Source:SGD;Acc:S000005364]
YOL003C	536.591	0.0444417	0.153965	0.288648	0.772851	0.872552	XV	-	321858	322994	1137	PFA4	Palmitoyltransferase with autoacylation activity; required for palmitoylation of amino acid permeases containing a C-terminal Phe-Trp-Cys site; required for modification of Chs3p; member of the DHHC family of putative palmitoyltransferases [Source:SGD;Acc:S000005363]
YOL002C	1842.36	-0.163227	0.227942	-0.716092	0.473935	0.661208	XV	-	323411	324364	954	IZH2	Plasma membrane receptor for plant antifungal protein, osmotin; involved in zinc ion homeostasis, apoptosis; negatively regulates ZRT1 and other functionally divergent genes through CCCTC promoter motif (IzRE); modulates FET3 activity in iron-independent manner; affects gene expression by influencing balance of competition between Msn2p/Msn4p and Nrg1p/Nrg2p for binding to the IzRE; transcription…
YOL001W	349.595	-0.202978	0.201778	-1.00595	0.31444	0.523359	XV	+	325249	326130	882	PHO80	Cyclin; interacts with cyclin-dependent kinase Pho85p; regulates the response to nutrient levels and environmental conditions, including the response to phosphate limitation and stress-dependent calcium signaling [Source:SGD;Acc:S000005361]
YOR001W	1272.15	0.151591	0.134592	1.12629	0.260041	0.463617	XV	+	326832	329033	2202	RRP6	Nuclear exosome exonuclease component; has 3'-5' exonuclease activity that is regulated by Lrp1p; involved in RNA processing, maturation, surveillance, degradation, tethering, and export; role in sn/snoRNAs precursor degradation; forms a stable heterodimer with Lrp1p; has similarity to E. coli RNase D and to human PM-Sc1 100 (EXOSC10); mutant displays reduced transcription elongation in the G-les…
YOR002W	1996.83	0.274618	0.122106	2.24901	0.0245119	0.107146	XV	+	329417	331051	1635	ALG6	Alpha 1,3 glucosyltransferase; involved in transfer of oligosaccharides from dolichyl pyrophosphate to asparagine residues of proteins during N-linked protein glycosylation; mutations in human ortholog are associated with disease [Source:SGD;Acc:S000005528]
YOR003W	385.908	-0.00975386	0.182876	-0.0533361	0.957464	0.976621	XV	+	331455	332891	1437	YSP3	Putative precursor to the subtilisin-like protease III; YSP3 has a paralog, PRB1, that arose from the whole genome duplication [Source:SGD;Acc:S000005529]
YOR004W	1315.63	-0.103554	0.133329	-0.776675	0.43735	0.631665	XV	+	333592	334356	765	UTP23	Component of the small subunit processome; involved in 40S ribosomal subunit biogenesis; interacts with snR30 and is required for dissociation of snR30 from large pre-ribosomal particles; has homology to PINc domain protein Fcf1p, although the PINc domain of Utp23p is not required for function; essential protein [Source:SGD;Acc:S000005530]
YOR005C	363.422	-0.0313536	0.176209	-0.177934	0.858774	0.925869	XV	-	334509	337343	2835	DNL4	DNA ligase required for nonhomologous end-joining (NHEJ); forms stable heterodimer with required cofactor Lif1p, interacts with Nej1p; involved in meiosis, not essential for vegetative growth [Source:SGD;Acc:S000005531]
YOR006C	1134.53	-0.383187	0.189454	-2.02258	0.0431161	0.152052	XV	-	337680	338621	942	TSR3	Protein required for 20S pre-rRNA processing; involved in processing of the 20S pre-rRNA at site D to generate mature 18S rRNA; green fluorescent protein (GFP)-fusion protein localizes to both the cytoplasm and the nucleus; relative distribution to the nucleus increases upon DNA replication stress [Source:SGD;Acc:S000005532]
YOR007C	6138.82	0.171741	0.108609	1.58128	0.113815	0.281778	XV	-	338938	339978	1041	SGT2	Glutamine-rich cytoplasmic cochaperone; serves as a scaffold bringing together Get4, Get5p, and other TRC complex members that are required to mediate posttranslational insertion of tail-anchored proteins into the ER membrane; interacts with the prion domain of Sup35p; amyloid sensor; plays a role in targeting chaperones to prion aggregates; has similarity to human cochaperone SGT; forms cytoplas…
tR(ACG)O	0.37065	-2.55154	4.88345	-0.522487	0.601331	NA	XV	-	340299	340371	73		Arginine tRNA (tRNA-Arg), predicted by tRNAscan-SE analysis; one of 6 nuclear tRNA genes containing the tDNA-anticodon ACG (converted to ICG in the mature tRNA), decodes CGU, CGC, and probably CGA codons into arginine, one of 19 nuclear tRNAs for arginine [Source:SGD;Acc:S000006705]
YOR008C	2169.91	0.191353	0.128341	1.49097	0.135969	0.311769	XV	-	341278	342414	1137	SLG1	Sensor-transducer of the stress-activated PKC1-MPK1 kinase pathway; involved in maintenance of cell wall integrity; required for mitophagy; involved in organization of the actin cytoskeleton; secretory pathway Wsc1p is required for the arrest of secretion response [Source:SGD;Acc:S000005534]
YOR008C-A	18.8951	1.18132	0.622803	1.89678	0.0578565	NA	XV	-	342857	343081	225		Putative protein of unknown function; includes a potential transmembrane domain; deletion results in slightly lengthened telomeres [Source:SGD;Acc:S000006431]
YOR008W-B	45.0249	0.470346	0.404843	1.1618	0.245317	NA	XV	+	343929	344030	102		Dubious open reading frame; unlikely to encode a functional protein, based on available experimental and comparative sequence data [Source:SGD;Acc:S000007628]
YOR009W	179.528	0.210084	0.254505	0.82546	0.40911	0.608211	XV	+	344335	345798	1464	TIR4	Cell wall mannoprotein; expressed under anaerobic conditions and required for anaerobic growth; transcription is also induced by cold shock; member of the Srp1p/Tip1p family of serine-alanine-rich proteins [Source:SGD;Acc:S000005535]
YOR010C	124.266	0.329873	0.259781	1.26981	0.204152	0.398511	XV	-	346195	346950	756	TIR2	Putative cell wall mannoprotein; member of the Srp1p/Tip1p family of serine-alanine-rich proteins; transcription is induced by cold shock and anaerobiosis; TIR2 has a paralog, TIR3, that arose from the whole genome duplication [Source:SGD;Acc:S000005536]
YOR011W	640.655	0.357681	0.161333	2.21703	0.0266212	0.112862	XV	+	349679	353863	4185	AUS1	Plasma membrane sterol transporter of the ATP-binding cassette family; required, along with Pdr11p, for uptake of exogenous sterols and their incorporation into the plasma membrane; activity is stimulated by phosphatidylserine; sterol uptake is required for anaerobic growth because sterol biosynthesis requires oxygen; AUS1 has a paralog, PDR11, that arose from the whole genome duplication [Source…
tT(AGU)O2	2.27672	-1.14655	1.81347	-0.63224	0.52723	NA	XV	-	354041	354113	73		Threonine tRNA (tRNA-Thr), predicted by tRNAscan-SE analysis [Source:SGD;Acc:S000006747]
YOR011W-A	10.4262	-0.755023	0.727335	-1.03807	0.299238	NA	XV	+	355652	355858	207		Putative protein of unknown function [Source:SGD;Acc:S000028581]
YOR012W	86.7282	-0.220364	0.283603	-0.777016	0.437149	0.631539	XV	+	356543	356956	414		Putative protein of unknown function [Source:SGD;Acc:S000005538]
YOR013W	78.1088	-0.0993603	0.33633	-0.295425	0.767669	0.869709	XV	+	356751	357221	471	IRC11	Dubious open reading frame; unlikely to encode a functional protein, based on available experimental and comparative sequence data; partially overlaps the uncharacterized gene YOR012C; null mutant displays increased levels of spontaneous Rad52 foci [Source:SGD;Acc:S000005539]
YOR014W	1330.15	0.267219	0.122811	2.17586	0.029566	0.120755	XV	+	357674	359947	2274	RTS1	B-type regulatory subunit of protein phosphatase 2A (PP2A); Rts1p and Cdc55p are alternative regulatory subunits for PP2A catalytic subunits, Pph21p and Pph22p; PP2A-Rts1p protects cohesin when recruited by Sgo1p to the pericentromere; highly enriched at centromeres in the absence of Cdc55p; required for maintenance of septin ring organization during cytokinesis, for ring disassembly in G1 and fo…
YOR015W	286.222	-0.222744	0.187575	-1.1875	0.235032	0.436476	XV	+	359993	360352	360		Dubious open reading frame; unlikely to encode a functional protein, based on available experimental and comparative sequence data [Source:SGD;Acc:S000005541]
YOR016C	1222.69	-0.148448	0.182029	-0.815518	0.414776	0.613037	XV	-	360461	361084	624	ERP4	Member of the p24 family involved in ER to Golgi transport; similar to Emp24p and Erv25p; ERP4 has a paralog, ERP2, that arose from the whole genome duplication [Source:SGD;Acc:S000005542]
YOR017W	486.824	0.0236026	0.172452	0.136865	0.891137	0.943786	XV	+	361412	363814	2403	PET127	Protein with a role in 5'-end processing of mitochondrial RNAs; located in the mitochondrial membrane [Source:SGD;Acc:S000005543]
YOR018W	289.553	-0.190704	0.192036	-0.993063	0.320679	0.528966	XV	+	364369	366882	2514	ROD1	Alpha-arrestin involved in ubiquitin-dependent endocytosis; activating dephosphorylation relays glucose signaling to transporter endocytosis; calcineurin dephosphorylation is required for Rsp5p-dependent internalization of agonist-occupied Ste2p, as part of signal desensitization; recruits Rsp5p to Ste2p via its 2 PPXY motifs; protein abundance increases in response to DNA replication stress; ROD…
YOR019W	246.794	-0.291174	0.189629	-1.53549	0.124663	0.296247	XV	+	368127	370319	2193		Protein of unknown function; may interact with ribosomes, based on co-purification experiments; YOR019W has a paralog, JIP4, that arose from the whole genome duplication [Source:SGD;Acc:S000005545]
YOR020C	6160.46	-0.309849	0.261509	-1.18485	0.236077	0.437262	XV	-	370524	370844	321	HSP10	Mitochondrial matrix co-chaperonin; inhibits the ATPase activity of Hsp60p, a mitochondrial chaperonin; involved in protein folding and sorting in the mitochondria; 10 kD heat shock protein with similarity to E. coli groES [Source:SGD;Acc:S000005546]
YOR020W-A	443.94	-0.808533	0.245691	-3.29086	0.000998829	0.014211	XV	+	371685	371957	273		Putative protein of unknown function; conserved in A. gossypii; the authentic, non-tagged protein is detected in highly purified mitochondria in high-throughput studies [Source:SGD;Acc:S000028526]
YOR021C	3038.72	-0.414194	0.245438	-1.68757	0.0914936	0.246328	XV	-	372798	373439	642	SFM1	SPOUT methyltransferase; catalyzes omega-monomethylation of Rps3p on Arg-146; not an essential gene; predicted to be involved in rRNA processing and ribosome biogenesis and in biopolymer catabolism [Source:SGD;Acc:S000005547]
YOR022C	202.516	-0.182479	0.195252	-0.934583	0.350003	0.557187	XV	-	373710	375857	2148		Putative carboxylic ester hydrolase; similar to bovine phospholipase A1; the authentic, non-tagged protein is detected in highly purified mitochondria in high-throughput studies [Source:SGD;Acc:S000005548]
YOR023C	783.762	0.514088	0.159461	3.22391	0.00126451	0.0162434	XV	-	376012	377712	1701	AHC1	Subunit of the Ada histone acetyltransferase complex; required for structural integrity of the complex [Source:SGD;Acc:S000005549]
YOR024W	1.47073	-2.33623	2.41834	-0.966047	0.334021	NA	XV	+	377847	378170	324		Dubious open reading frame; unlikely to encode a functional protein, based on available experimental and comparative sequence data [Source:SGD;Acc:S000005550]
YOR025W	658.95	0.160045	0.182639	0.876292	0.380871	0.5835	XV	+	378219	379562	1344	HST3	Member of the Sir2 family of NAD(+)-dependent protein deacetylases; involved along with Hst4p in telomeric silencing, cell cycle progression, radiation resistance, genomic stability and short-chain fatty acid metabolism [Source:SGD;Acc:S000005551]
YOR026W	596.287	-0.218887	0.141095	-1.55135	0.120818	0.291168	XV	+	379781	380806	1026	BUB3	Kinetochore checkpoint WD40 repeat protein; localizes to kinetochores during prophase and metaphase, delays anaphase in the presence of unattached kinetochores; forms complexes with Mad1p-Bub1p and with Cdc20p, binds Mad2p and Mad3p [Source:SGD;Acc:S000005552]
YOR027W	4221.09	0.186269	0.124831	1.49217	0.135654	0.311479	XV	+	381053	382822	1770	STI1	Hsp90 cochaperone; interacts with the Ssa group of the cytosolic Hsp70 chaperones and activates Ssa1p ATPase activity; interacts with Hsp90 chaperones and inhibits their ATPase activity; homolog of mammalian Hop [Source:SGD;Acc:S000005553]
YOR028C	110.134	-0.385737	0.261008	-1.47788	0.139441	0.316523	XV	-	383533	384420	888	CIN5	Basic leucine zipper (bZIP) transcription factor of the yAP-1 family; physically interacts with the Tup1-Cyc8 complex and recruits Tup1p to its targets; mediates pleiotropic drug resistance and salt tolerance; nuclearly localized under oxidative stress and sequestered in the cytoplasm by Lot6p under reducing conditions; CIN5 has a paralog, YAP6, that arose from the whole genome duplication [Sourc…
YOR029W	13.3319	-0.268753	0.697249	-0.385448	0.699906	NA	XV	+	384600	384935	336		Dubious open reading frame; unlikely to encode a functional protein, based on available experimental and comparative sequence data [Source:SGD;Acc:S000005555]
YOR030W	479.518	0.463294	0.187817	2.46673	0.0136353	0.0739462	XV	+	386825	388684	1860	DFG16	Probable multiple transmembrane protein; involved in diploid invasive and pseudohyphal growth upon nitrogen starvation; is glycosylated and phosphorylated; interacts with Rim21p and Rim9p in the plasma membrane to form a pH-sensing complex in the Rim101 pathway and is required to maintain Rim21p levels; required for accumulation of processed Rim101p [Source:SGD;Acc:S000005556]
YOR032C	86.9152	0.166304	0.288439	0.576565	0.564233	0.73127	XV	-	389771	391075	1305	HMS1	bHLH protein with similarity to myc-family transcription factors; overexpression confers hyperfilamentous growth and suppresses the pseudohyphal filamentation defect of a diploid mep1 mep2 homozygous null mutant [Source:SGD;Acc:S000005558]
YOR032W-A	14.1195	0.250695	0.693041	0.361731	0.717553	NA	XV	+	392176	392376	201		Protein of unknown function; identified by gene-trapping, microarray-based expression analysis, and genome-wide homology searching [Source:SGD;Acc:S000028710]
YOR033C	580.276	-0.146117	0.152189	-0.960106	0.337002	0.545049	XV	-	392416	394524	2109	EXO1	5'-3' exonuclease and flap-endonuclease; involved in recombination, double-strand break repair, MMS2 error-free branch of the post replication (PRR) pathway and DNA mismatch repair; role in telomere maintenance; member of the Rad2p nuclease family, with conserved N and I nuclease domains; relative distribution to the nucleus increases upon DNA replication stress; EXO1 has a paralog, DIN7, that ar…
YOR034C	793.888	0.232433	0.14138	1.64403	0.100171	0.260472	XV	-	394837	397086	2250	AKR2	Ankyrin repeat-containing protein; member of a family of putative palmitoyltransferases containing an Asp-His-His-Cys-cysteine rich (DHHC-CRD) domain; possibly involved in constitutive endocytosis of Ste3p; AKR2 has a paralog, AKR1, that arose from the whole genome duplication [Source:SGD;Acc:S000005560]
YOR034C-A	22.7861	-0.405017	0.625999	-0.646993	0.517636	NA	XV	-	397426	397668	243		Putative protein of unknown function; identified by expression profiling and mass spectrometry [Source:SGD;Acc:S000028856]
YOR035C	351.707	0.288812	0.16872	1.71178	0.086937	0.239345	XV	-	397735	400104	2370	SHE4	Protein containing a UCS (UNC-45/CRO1/SHE4) domain; binds to myosin motor domains to regulate myosin function; involved in endocytosis, polarization of the actin cytoskeleton, and asymmetric mRNA localization [Source:SGD;Acc:S000005561]
YOR036W	588.758	-0.447956	0.214789	-2.08556	0.0370185	0.138788	XV	+	400348	401214	867	PEP12	Target membrane receptor (t-SNARE); for vesicular intermediates traveling between the Golgi apparatus and the vacuole; controls entry of biosynthetic, endocytic, and retrograde traffic into the prevacuolar compartment; syntaxin [Source:SGD;Acc:S000005562]
YOR037W	266.237	-0.125483	0.187032	-0.670921	0.502271	0.682799	XV	+	401555	402655	1101	CYC2	Mitochondrial peripheral inner membrane protein; contains a FAD cofactor in a domain exposed in the intermembrane space; exhibits redox activity in vitro; likely participates in ligation of heme to acytochromes c and c1 (Cyc1p and Cyt1p) [Source:SGD;Acc:S000005563]
YOR038C	596.602	0.0262285	0.168091	0.156038	0.876003	0.934575	XV	-	402761	405388	2628	HIR2	Subunit of HIR nucleosome assembly complex; involved in regulation of histone gene transcription; recruits Swi-Snf complexes to histone gene promoters; promotes heterochromatic gene silencing with Asf1p; relocalizes to the cytosol in response to hypoxia [Source:SGD;Acc:S000005564]
YOR039W	1981.55	0.0222389	0.182817	0.121646	0.90318	0.949587	XV	+	405768	406544	777	CKB2	Beta' regulatory subunit of casein kinase 2 (CK2); a Ser/Thr protein kinase with roles in cell growth and proliferation; CK2, comprised of CKA1, CKA2, CKB1 and CKB2, has many substrates including transcription factors and all RNA polymerase [Source:SGD;Acc:S000005565]
YOR040W	392.602	0.1435	0.173787	0.825728	0.408958	0.608147	XV	+	407064	407921	858	GLO4	Mitochondrial glyoxalase II; catalyzes the hydrolysis of S-D-lactoylglutathione into glutathione and D-lactate; GLO4 has a paralog, GLO2, that arose from the whole genome duplication [Source:SGD;Acc:S000005566]
snR9	62.2468	-0.619834	0.381571	-1.62443	0.104285	0.26755	XV	-	407948	408134	187		H/ACA box small nucleolar RNA (snoRNA); guides pseudouridylation of large subunit (LSU) rRNA at position U2340 [Source:SGD;Acc:S000007292]
YOR041C	3.65139	1.40322	1.64401	0.853535	0.393362	NA	XV	-	408358	408789	432		Dubious open reading frame; unlikely to encode a functional protein, based on available experimental and comparative sequence data; not conserved in closely related Saccharomyces species; 85% of ORF overlaps the uncharacterized gene CUE5; deletion in cyr1 mutant results in loss of stress resistance [Source:SGD;Acc:S000005567]
YOR042W	1098.65	0.182294	0.161933	1.12573	0.260278	0.46389	XV	+	408425	409660	1236	CUE5	Ubiquitin-binding protein; functions as a ubiquitin-Atg8p adaptor in ubiquitin-dependent autophagy; contains a CUE domain that binds ubiquitin, which may facilitate intramolecular monoubiquitination; GFP-fusion protein localizes to the cytoplasm in a punctate pattern; CUE5 has a paralog, DON1, that arose from the whole genome duplication; human TOLLIP is a functional CUE-domain homolog, rescuing …
snR62	26.4087	-0.425046	0.538008	-0.790036	0.429507	NA	XV	-	409765	409864	100		C/D box small nucleolar RNA (snoRNA); guides 2'-O-methylation of large subunit (LSU) rRNA at position U1888 [Source:SGD;Acc:S000006453]
YOR043W	2084.72	0.220907	0.121297	1.82121	0.068575	0.206317	XV	+	410870	412330	1461	WHI2	Protein required for full activation of the general stress response; required with binding partner Psr1p, possibly through Msn2p dephosphorylation; regulates growth during the diauxic shift; negative regulator of G1 cyclin expression [Source:SGD;Acc:S000005569]
YOR044W	461.713	-0.301147	0.266986	-1.12795	0.259341	0.463408	XV	+	413007	413480	474	IRC23	Putative protein of unknown function; green fluorescent protein (GFP)-fusion localizes to the ER; null mutant displays increased levels of spontaneous Rad52p foci; IRC23 has a paralog, BSC2, that arose from the whole genome duplication [Source:SGD;Acc:S000005570]
YOR045W	2420.71	-0.586663	0.262221	-2.23728	0.0252677	0.108992	XV	+	413852	414037	186	TOM6	Component of the TOM (translocase of outer membrane) complex; responsible for recognition and initial import steps for all mitochondrially directed proteins; promotes assembly and stability of the TOM complex [Source:SGD;Acc:S000005571]
YOR046C	2328.43	-0.140024	0.132081	-1.06014	0.289083	0.497574	XV	-	414459	415907	1449	DBP5	Cytoplasmic ATP-dependent RNA helicase of the DEAD-box family; involved in mRNA export from the nucleus, remodeling messenger ribonucleoprotein particles (mRNPs), with ATPase activity stimulated by Gle1p, IP6 and Nup159p; involved in translation termination along with Sup45p (eRF1); role in the cellular response to heat stress [Source:SGD;Acc:S000005572]
YOR047C	872.741	-0.098319	0.136108	-0.722359	0.470074	0.657962	XV	-	416347	417681	1335	STD1	Protein involved in control of glucose-regulated gene expression; interacts with kinase Snf1p, glucose sensors Snf3p and Rgt2p, TATA-binding Spt15p; regulator of transcription factor Rgt1p; interactions with Pma1p appear to propagate [GAR+]; STD1 has a paralog, MTH1, that arose from the whole genome duplication [Source:SGD;Acc:S000005573]
YOR048C	1503.32	0.186931	0.14128	1.32312	0.185795	0.375138	XV	-	418630	421650	3021	RAT1	Nuclear 5' to 3' single-stranded RNA exonuclease; involved in RNA metabolism, including rRNA and snRNA processing as well as poly (A+) dependent and independent mRNA transcription termination; required for cotranscriptional pre-rRNA cleavage [Source:SGD;Acc:S000005574]
YOR049C	444.655	0.227583	0.173429	1.31226	0.189434	0.379072	XV	-	422668	423732	1065	RSB1	Suppressor of sphingoid LCB sensitivity of an LCB-lyase mutation; putative integral membrane transporter or flippase that may transport long chain bases (LCBs) from the cytoplasmic side toward the extracytoplasmic side of the membrane [Source:SGD;Acc:S000005575]
YOR050C	133.952	0.240723	0.246127	0.978046	0.328052	0.536607	XV	-	424270	424617	348		Dubious open reading frame; unlikely to encode a functional protein, based on available experimental and comparative sequence data; null mutant is viable [Source:SGD;Acc:S000005576]
YOR051C	3394.21	-0.145673	0.201641	-0.722439	0.470025	0.657962	XV	-	424846	426084	1239	ETT1	Nuclear protein that inhibits replication of Brome mosaic virus; S. cerevisiae is a model system for studying replication of positive-strand RNA viruses in their natural hosts; deletion increases stop codon readthrough [Source:SGD;Acc:S000005577]
YOR052C	1292.49	-0.678671	0.233898	-2.90157	0.00371301	0.0320434	XV	-	426772	427224	453	TMC1	AN1-type zinc finger protein of unknown function; may protect cells from trivalent metalloid induced proteotoxicity; contains a PACE promoter element, a transcriptional profile similar to CUZ1 and RPN2, and decreased expression in an RPN4 mutant; induced by nitrogen limitation and weak acid; ortholog of human AIRAP, which stimulates proteasome activity in response to arsenic; protein abundance in…
YOR053W	3.23853	-1.2956	1.42382	-0.909949	0.362849	NA	XV	+	427817	428158	342		Dubious open reading frame; unlikely to encode a functional protein, based on available experimental and comparative sequence data; partially overlaps the verified gene VHS3/YOR054C [Source:SGD;Acc:S000005579]
YOR054C	220.638	-0.262795	0.199833	-1.31508	0.188484	0.377985	XV	-	427833	429857	2025	VHS3	Negative regulatory subunit of protein phosphatase 1 Ppz1p; involved in coenzyme A biosynthesis; subunit of the phosphopantothenoylcysteine decarboxylase (PPCDC; Cab3p, Sis2p, Vhs3p) complex and the CoA-Synthesizing Protein Complex (CoA-SPC: Cab2p, Cab3p, Cab4p, Cab5p, Sis2p and Vhs3p) [Source:SGD;Acc:S000005580]
YOR055W	4.06797	1.18631	1.31968	0.898938	0.368686	NA	XV	+	429478	429912	435		Dubious open reading frame; unlikely to encode a functional protein, based on available experimental and comparative sequence data [Source:SGD;Acc:S000005581]
YOR056C	2110.57	-0.254808	0.121423	-2.09851	0.0358601	0.136	XV	-	430247	431626	1380	NOB1	Protein involved in proteasomal and 40S ribosomal subunit biogenesis; required for cleavage of the 20S pre-rRNA to generate the mature 18S rRNA; cleavage is activated by Fun12p, a GTPase and translation initiation factor; relocalizes from nucleus to nucleolus upon DNA replication stress [Source:SGD;Acc:S000005582]
YOR057W	640.164	0.0229827	0.146925	0.156424	0.875698	0.934575	XV	+	432186	433373	1188	SGT1	Cochaperone protein; regulates activity of adenylyl cyclase Cyr1p; involved in kinetochore complex assembly; associates with the SCF (Skp1p/Cdc53p/F box protein) ubiquitin ligase complex; acts as a linker between Skp1p and HSP90 complexes; protein abundance increases in response to DNA replication stress [Source:SGD;Acc:S000005583]
YOR058C	332.627	-0.191933	0.216843	-0.885123	0.37609	0.580322	XV	-	433688	436345	2658	ASE1	Mitotic spindle midzone-localized microtubule bundling protein; microtubule-associated protein (MAP) family member; required for spindle elongation and stabilization; undergoes cell cycle-regulated degradation by anaphase promoting complex; potential Cdc28p substrate; relative distribution to microtubules decreases upon DNA replication stress [Source:SGD;Acc:S000005584]
tK(UUU)O	2.21148	0.465342	1.92006	0.242358	0.808503	NA	XV	+	438643	438738	73		Lysine tRNA (tRNA-Lys), predicted by tRNAscan-SE analysis; thiolation of uridine at wobble position (34) requires Ncs6p [Source:SGD;Acc:S000006634]
YOR059C	617.253	0.107332	0.169003	0.635088	0.525371	0.701375	XV	-	438906	440258	1353	LPL1	Phospholipase; contains lipase specific GXSXG motif; maintains lipid droplet (LD) morphology; induced by transcription factor Rpn4p; protein abundance increases in response to DNA replication stress [Source:SGD;Acc:S000005585]
YOR060C	158	0.359389	0.231807	1.55038	0.12105	0.291168	XV	-	440390	441163	774	SLD7	Protein with a role in chromosomal DNA replication; interacts with Sld3p and reduces its affinity for Cdc45p; deletion mutant has aberrant mitochondria [Source:SGD;Acc:S000005586]
YOR061W	2172.38	-0.0496499	0.116259	-0.427062	0.669334	0.805448	XV	+	441534	442553	1020	CKA2	Alpha' catalytic subunit of casein kinase 2 (CK2); CK2 is a Ser/Thr protein kinase with roles in cell growth and proliferation; CK2, comprised of CKA1, CKA2, CKB1 and CKB2, has many substrates including transcription factors and all RNA polymerases; protein abundance increases in response to DNA replication stress; regulates Fkh1p-mediated donor preference during mating-type switching [Source:SGD…
YOR062C	164.424	-0.0320822	0.23395	-0.137133	0.890926	0.943786	XV	-	442725	443531	807		Protein of unknown function; similar to Reg1p; expression regulated by glucose and Rgt1p; GFP-fusion protein is induced in response to the DNA-damaging agent MMS; YOR062C has a paralog, YKR075C, that arose from the whole genome duplication [Source:SGD;Acc:S000005588]
YOR063W	45681.5	0.254199	0.116537	2.18127	0.0291635	0.119549	XV	+	444686	445849	1164	RPL3	Ribosomal 60S subunit protein L3; homologous to mammalian ribosomal protein L3 and bacterial L3; plays an important role in function of eIF5B in stimulating 3' end processing of 18S rRNA in context of 80S ribosomes that have not yet engaged in translation; involved in replication and maintenance of killer double stranded RNA virus [Source:SGD;Acc:S000005589]
YOR064C	305.851	-0.432442	0.221001	-1.95675	0.0503773	0.170008	XV	-	446079	446738	660	YNG1	Subunit of the NuA3 histone acetyltransferase complex; this complex acetylates histone H3; contains PHD finger domain that interacts with methylated histone H3, has similarity to the human tumor suppressor ING1 [Source:SGD;Acc:S000005590]
YOR065W	855.03	-0.0476988	0.141647	-0.336744	0.73631	0.85043	XV	+	447439	448368	930	CYT1	Cytochrome c1; component of the mitochondrial respiratory chain; expression is regulated by the heme-activated, glucose-repressed Hap2p/3p/4p/5p CCAAT-binding complex [Source:SGD;Acc:S000005591]
YOR066W	580.362	0.492541	0.174091	2.82921	0.00466626	0.0376032	XV	+	449436	451325	1890	MSA1	Activator of G1-specific transcription factors MBF and SBF; involved in regulation of the timing of G1-specific gene transcription and cell cycle initiation; localization is cell-cycle dependent and regulated by Cdc28p phosphorylation; MSA1 has a paralog, MSA2, that arose from the whole genome duplication [Source:SGD;Acc:S000005592]
YOR067C	1542.67	0.255372	0.12351	2.06763	0.0386749	0.142461	XV	-	451729	453462	1734	ALG8	Glucosyl transferase; involved in N-linked glycosylation; adds glucose to the dolichol-linked oligosaccharide precursor prior to transfer to protein during lipid-linked oligosaccharide biosynthesis; similar to Alg6p [Source:SGD;Acc:S000005593]
YOR069W	486.499	-0.106585	0.163116	-0.653431	0.513478	0.693133	XV	+	453768	455795	2028	VPS5	Nexin-1 homolog; required for localizing membrane proteins from a prevacuolar/late endosomal compartment back to late Golgi; structural component of retromer membrane coat complex; forms a retromer subcomplex with Vps17p; required for recruiting the retromer complex to the endosome membranes; VPS5 has a paralog, YKR078W, that arose from the whole genome duplication [Source:SGD;Acc:S000005595]
YOR068C	0	NA	NA	NA	NA	NA	XV	-	453869	454213	345	VAM10	Protein involved in vacuole morphogenesis; acts at an early step of homotypic vacuole fusion that is required for vacuole tethering [Source:SGD;Acc:S000005594]
YOR070C	514.408	0.273018	0.167766	1.62737	0.103659	0.266427	XV	-	455907	457820	1914	GYP1	Cis-golgi GTPase-activating protein (GAP) for yeast Rabs; the Rab family members are Ypt1p (in vivo) and for Ypt1p, Sec4p, Ypt7p, and Ypt51p (in vitro); involved in vesicle docking and fusion [Source:SGD;Acc:S000005596]
YOR071C	723.871	0.485693	0.148526	3.27008	0.00107516	0.0148874	XV	-	459480	461276	1797	NRT1	High-affinity nicotinamide riboside transporter; also transports thiamine with low affinity; major transporter for 5-aminoimidazole-4-carboxamide-1-beta-D-ribofuranoside (acadesine) uptake; shares sequence similarity with Thi7p and Thi72p; proposed to be involved in 5-fluorocytosine sensitivity [Source:SGD;Acc:S000005597]
YOR072W	42.1512	-0.0224912	0.413616	-0.0543769	0.956635	NA	XV	+	461502	461816	315		Dubious open reading frame; unlikely to encode a functional protein, based on available experimental and comparative sequence data; partially overlaps the dubious gene YOR072W-A; diploid deletion strains are methotrexate, paraquat and wortmannin sensitive [Source:SGD;Acc:S000005598]
YOR072W-A	18.2161	-0.265921	0.688619	-0.386166	0.699374	NA	XV	+	461791	462039	249		Dubious open reading frame; unlikely to encode a functional protein, based on available experimental and comparative sequence data; partially overlaps the uncharacterized ORF YOR072W; originally identified by fungal homology and RT-PCR [Source:SGD;Acc:S000028582]
tP(UGG)O2	0	NA	NA	NA	NA	NA	XV	+	464450	464551	72	SUF11	Proline tRNA (tRNA-Pro), predicted by tRNAscan-SE analysis; target of K. lactis zymocin; can mutate to suppress +1 frameshift mutations in proline codons [Source:SGD;Acc:S000006688]
YOR072W-B	0	NA	NA	NA	NA	NA	XV	+	464469	464630	162		Putative protein of unknown function; identified by expression profiling and mass spectrometry [Source:SGD;Acc:S000028516]
YOR073W	479.901	-0.379295	0.177332	-2.1389	0.0324436	0.128279	XV	+	464771	466543	1773	SGO1	Component of the spindle checkpoint; involved in sensing lack of tension on mitotic chromosomes; protects centromeric Rec8p at meiosis I; required for accurate chromosomal segregation at meiosis II and for mitotic chromosome stability; recruits condensin to the pericentric region of chromosomes during meiosis; dissociates from pericentromeres when sister kinetochores are under tension [Source:SGD…
YOR074C	721.437	-0.038715	0.158487	-0.244279	0.807015	0.894313	XV	-	466675	467589	915	CDC21	Thymidylate synthase; required for de novo biosynthesis of pyrimidine deoxyribonucleotides; expression is induced at G1/S [Source:SGD;Acc:S000005600]
YOR073W-A	2.0267	-3.05071	2.26568	-1.34649	0.178146	NA	XV	+	467390	467623	234		Dubious open reading frame; unlikely to encode a functional protein, based on available experimental and comparative sequence data; partially/completely overlaps the verified ORF CDC21/YOR074C; identified by RT-PCR [Source:SGD;Acc:S000028583]
YOR075W	336.482	-0.93456	0.273458	-3.41756	0.000631853	0.0105342	XV	+	468212	469252	1041	UFE1	t-SNARE protein required for retrograde vesicular traffic; also required for homotypic ER membrane fusion; forms a complex with the SNAREs Sec22p, Sec20p and Use1p to mediate fusion of Golgi-derived vesicles at the ER [Source:SGD;Acc:S000005601]
YOR076C	305.262	-0.450684	0.187938	-2.39804	0.016483	0.0833872	XV	-	469377	471620	2244	SKI7	Coupling protein for the Ski complex and cytoplasmic exosome; involved in 3'-5' RNA degradation; eRF3-like domain targets nonstop mRNA for degradation; null mutants have superkiller phenotype; SKI7 has a paralog, HBS1, that arose from the whole genome duplication [Source:SGD;Acc:S000005602]
YOR077W	196.05	-0.0605926	0.214746	-0.282159	0.777822	0.876385	XV	+	471899	472597	699	RTS2	Basic zinc-finger protein; similar to human and mouse Kin17 proteins which are chromatin-associated proteins involved in UV response and DNA replication [Source:SGD;Acc:S000005603]
YOR078W	1055.6	-0.741928	0.133966	-5.53817	3.0565e-08	5.3387e-06	XV	+	472725	473369	645	BUD21	Component of small ribosomal subunit (SSU) processosome; this complex contains U3 snoRNA; required at post-transcriptional step for efficient retrotransposition; absence results in decreased Ty1 Gag:GFP protein levels; originally isolated as bud-site selection mutant that displays a random budding pattern [Source:SGD;Acc:S000005604]
YOR079C	925.859	0.115996	0.180207	0.643682	0.519781	0.697886	XV	-	473475	474416	942	ATX2	Golgi membrane protein involved in manganese homeostasis; overproduction suppresses the sod1 (copper, zinc superoxide dismutase) null mutation [Source:SGD;Acc:S000005605]
YOR080W	380.535	-0.270627	0.17375	-1.55756	0.119336	0.289267	XV	+	474594	476792	2199	DIA2	Origin-binding F-box protein; forms SCF ubiquitin ligase complex with Skp1p and Cdc53p; functions in ubiquitylation of silent chromatin structural protein Sir4p; required to target Cdc6p for destruction during G1 phase; required for deactivation of Rad53 checkpoint kinase, completion of DNA replication during recovery from DNA damage, assembly of RSC complex, RSC-mediated transcription regulation…
YOR081C	951.726	0.418347	0.170463	2.45418	0.0141205	0.0754041	XV	-	476939	479188	2250	TGL5	Bifunctional triacylglycerol lipase and LPA acyltransferase; lipid particle-localized triacylglycerol (TAG) lipase involved in triacylglycerol mobilization; catalyzes acylation of lysophosphatidic acid (LPA); potential Cdc28p substrate; TGL5 has a paralog, TGL4, that arose from the whole genome duplication [Source:SGD;Acc:S000005607]
YOR082C	0.749892	-2.30204	3.8345	-0.600349	0.548274	NA	XV	-	479296	479637	342		Dubious open reading frame; unlikely to encode a functional protein, based on available experimental and comparative sequence data; partially overlaps the verified gene YOR083W [Source:SGD;Acc:S000005608]
YOR083W	294.613	0.476242	0.191647	2.485	0.0129551	0.0716514	XV	+	479533	480420	888	WHI5	Repressor of G1 transcription; binds to SCB binding factor (SBF) at SCB target promoters in early G1; phosphorylation of Whi5p by the CDK, Cln3p/Cdc28p relieves repression and promoter binding by Whi5; periodically expressed in G1; WHI5 has a paralog, SRL3, that arose from the whole genome duplication [Source:SGD;Acc:S000005609]
YOR084W	702.18	0.402376	0.149291	2.69525	0.00703368	0.0484109	XV	+	480587	481750	1164	LPX1	Peroxisomal matrix-localized lipase; required for normal peroxisome morphology; contains a peroxisomal targeting signal type 1 (PTS1) and a lipase motif; peroxisomal import requires the PTS1 receptor, Pex5p and self-interaction; transcriptionally activated by Yrm1p along with genes involved in multidrug resistance; oleic acid inducible [Source:SGD;Acc:S000005610]
YOR085W	2027.69	0.395021	0.11539	3.42336	0.000618526	0.0104268	XV	+	482033	483085	1053	OST3	Gamma subunit of the oligosaccharyltransferase complex of the ER lumen; complex catalyzes asparagine-linked glycosylation of newly synthesized proteins; Ost3p is important for N-glycosylation of a subset of proteins [Source:SGD;Acc:S000005611]
YOR086C	1831.77	0.174426	0.131974	1.32167	0.186277	0.375648	XV	-	483219	486779	3561	TCB1	Lipid-binding ER protein involved in ER-plasma membrane tethering; one of 6 proteins (Ist2p, Scs2p, Scs22p, Tcb1p, Tcb2p, Tcb3p) that connect ER to plasma membrane and regulate PI4P levels by controlling access of Sac1p phosphatase to its substrate PI4P in PM; contains 3 calcium and lipid binding domains; non-tagged protein also localizes to mitochondria; C-termini of Tcb1p, Tcb2p and Tcb3p inter…
tN(GUU)O2	0.164861	1.4502	4.99503	0.290329	0.771565	NA	XV	+	487439	487512	74		Asparagine tRNA (tRNA-Asn), predicted by tRNAscan-SE analysis [Source:SGD;Acc:S000006676]
YOR087W	1006.14	0.231697	0.143348	1.61632	0.106025	0.26986	XV	+	487707	489734	2028	YVC1	Vacuolar cation channel; mediates release of Ca(2+) from the vacuole in response to hyperosmotic shock [Source:SGD;Acc:S000005613]
YOR089C	1221.43	-0.386887	0.169678	-2.28012	0.0226004	0.101121	XV	-	490196	490828	633	VPS21	Endosomal Rab family GTPase; required for endocytic transport and sorting of vacuolar hydrolases; required for endosomal localization of the CORVET complex; required with YPT52 for MVB biogenesis and sorting; involved in autophagy and ionic stress tolerance; geranylgeranylation required for membrane association; protein abundance increases in response to DNA replication stress; mammalian Rab5 hom…
[truncated: 5,948 more rows]

## Sheet: GN800_vsControl
	baseMean	log2FoldChange	lfcSE	stat	pvalue	padj	chromosome	Strand	start	end	length	Gene.name	Gene.description
[truncated: 7,127 more rows]
