# Supplementary material for: Toxicological response of the model fungus Saccharomyces cerevisiae to different concentrations of commercial graphene nanoplatelets
Source: Sci Rep. 2020 Feb 24;10:3232. doi: 10.1038/s41598-020-60101-7 (PMC7039959; doi:10.1038/s41598-020-60101-7)
Supplement: Supplementary file 4 — Supplementary Table S3. [file 41598_2020_60101_MOESM4_ESM.xlsx]

## Sheet: BothDown_BP
File created with bingo (c) on Jul 16	2019 at 3:51:25 PM
ontology: namespace
curator: bingo
Selected ontology file : bundle://114.0:1/data/GO_Full
Selected annotation file : /work/maria/juanan_scripts/GN_analysis/GO_Bingo2/yeast_BP
Discarded evidence codes :
Overrepresentation
Selected statistical test : Hypergeometric test
Selected correction : Benjamini & Hochberg False Discovery Rate (FDR) correction
Selected significance level : 0.05
Testing option : Use whole annotation as reference set
The selected cluster :
YDR176W	YDR285W	YLR363W-A	YDR424C	YJR094W-A	YKL179C	YGL164C	YOL080C	YPL065W	YGL108C	YOR078W	YLR145W	YER029C	YDR383C	YDR286C	YPL189C-A	YDL092W	YER126C	YOL145C	YNL129W	YDR339C	YPL174C	YBR188C	YKR007W	YCR014C	SNR83	YDR532C	YJL074C	YER074W-A	YER112W	YHR023W	YGR103W	YDL002C	YBR217W	YNL225C	YPR094W	YLR309C	YIR005W	YJL085W	YKL156W	YMR188C	YBR262C	YOR216C	YNR024W	YDR163W	YOR313C	YHR005C-A	YGR271C-A	YDR299W	YLL009C
YGR169C-A	YPR143W	YCL055W	YEL018W	YNL070W	YML093W	YNL136W	YCL056C	YLR275W	YBR088C	YER138W-A	YBR111W-A	YFL008W	YOR357C	YOR182C	YDL085C-A	YGR008C	YMR311C	YGL029W	YOR194C	YPL108W	YKL172W	YER058W	YDL067C	YHR143W-A	YNL147W	YHR060W	YBR290W	YNL038W	YCR016W	YGL005C	YGR076C	YOR210W	YDL107W	YJL188C	YLR423C	YOR193W	YDR308C	YMR040W	YNL110C	YLR262C	YMR294W	YPR025C	YNL122C	YHL013C	YLR165C	YLR298C	YGR105W	YDR473C	YCR083W
No annotations were retrieved for the following entities:
YCR075W-A	YMR193C-A	YLR198C	YJL188C	YJL023C	YOR121C
GO-ID	p-value	corr p-value	x	n	X	N	Description	Genes in test set
42254	4.0431e-13	4.9043e-10	60	468	305	6400	ribosome biogenesis	YOL080C|YER133W|YOR078W|YLR145W|YPL146C|YLR068W|YER126C|YKL082C|YDR083W|YDR339C|SNR83|YDL208W|YKL099C|YHR072W-A|YLR022C|YHR148W|YER112W|YPL143W|YBR257W|YGR103W|YPR143W|YMR014W|YML093W|YKL156W|YJL122W|YNR024W|YFR001W|YGR148C|YGR271C-A|YDR299W|SNR31|YLR051C|YLR221C|YGL029W|YER002W|YKL172W|YJL148W|YDL213C|YMR269W|YHR143W-A|YNL147W|YOR294W|YCL031C|YIL063C|YDL148C|YLR438C-A|YOR210W|YBR154C|YOR287C|YIL…
22613	1.5421e-12	9.3527e-10	66	563	305	6400	ribonucleoprotein complex biogenesis	YOL080C|YER133W|YOR078W|YLR145W|YPL146C|YLR068W|YDR088C|YER126C|YKL082C|YDR083W|YDR339C|SNR83|YDL208W|YKL099C|YHR072W-A|YLR022C|YHR148W|YER112W|YPL143W|YBR257W|YGR103W|YPR143W|YMR014W|YPR094W|YML093W|YIR005W|YKL156W|YLR275W|YJL122W|YML062C|YNR024W|YFR001W|YGR148C|YGR271C-A|YDR299W|SNR31|YLR051C|YLR221C|YGL029W|YER002W|YKL172W|YJL148W|YDL213C|YMR269W|YHR143W-A|YNL147W|YOR294W|YCL031C|YIL063C|YDL14…
44085	4.103e-12	1.2788e-09	105	1171	305	6400	cellular component biogenesis	YDR424C|YOL080C|YOR078W|YLR145W|YPL146C|YPL189C-A|YER126C|YOL077W-A|YDR083W|YDR339C|YGL070C|YMR039C|SNR83|YMR112C|YBL059C-A|YKL099C|YJL074C|YER112W|YHR023W|YBR257W|YGR103W|YMR014W|YBR217W|YPR094W|YHR184W|YIR005W|YJL085W|YKL156W|YDR322C-A|YML062C|YBR262C|YNR024W|YGR271C-A|YDR299W|YLL009C|SNR31|YLR051C|YDR356W|YER002W|YDL213C|YMR269W|YEL003W|YKL137W|YLR200W|YOR294W|YCL031C|YLR438C-A|YBR009C|YJL011C…
6396	4.2169e-12	1.2788e-09	72	660	305	6400	RNA processing	YOL080C|YER133W|YOR078W|YLR145W|YER029C|YNR032C-A|YPL146C|YLR068W|YDR088C|YER126C|YOL145C|YBR120C|YKL082C|YDR083W|YGL232W|YDR339C|YBR188C|YOR148C|YGL070C|YLR312W-A|SNR83|YDL208W|YKL099C|YHR072W-A|YHR148W|YER112W|YBR257W|YGR103W|YPR143W|YMR014W|YPR094W|YML093W|YIR005W|YKL156W|YLR275W|YIL008W|YML062C|YNR024W|YFR001W|YDR163W|YGR271C-A|YDR299W|SNR31|YLR051C|YGL029W|YER002W|YMR059W|YKL172W|YDL213C|YPL…
6364	3.7977e-11	9.2133e-09	47	349	305	6400	rRNA processing	YGR271C-A|YDR299W|SNR31|YLR051C|YGL029W|YER002W|YKL172W|YDL213C|YOL080C|YER133W|YNL147W|YOR078W|YLR145W|YPL146C|YLR068W|YOR294W|YCL031C|YDL148C|YLR438C-A|YER126C|YKL082C|YOR287C|YIL019W|YJL136C|YDR083W|YDR339C|YNL110C|SNR83|YGR145W|YDL208W|YKL099C|YHR072W-A|YHR148W|YLR165C|YER112W|YNL227C|YBR257W|YGR103W|YPR143W|YMR014W|YHR081W|YML093W|YKL156W|YKL009W|YNR024W|YFR001W|YBR167C
16070	1.9955e-10	3.5102e-08	89	980	305	6400	RNA metabolic process	YGR275W|YOL080C|YER133W|YOR078W|YLR145W|YER029C|YNR032C-A|YPL146C|YLR068W|YDR088C|YOR244W|YER126C|YOL145C|YBR120C|YKL082C|YML043C|YDR083W|YGL232W|YDR339C|YBR188C|YOR148C|YCR020W-B|YGL070C|YLR312W-A|YMR039C|SNR83|YDL208W|YMR112C|YKL099C|YHR072W-A|YHR148W|YER112W|YBR257W|YGR103W|YPR143W|YMR014W|YDL074C|YPR094W|YML093W|YIR005W|YKL156W|YLR275W|YIL008W|YML062C|YNR024W|YFR001W|YBR111W-A|YDR163W|YGR271C…
16072	2.0257e-10	3.5102e-08	47	366	305	6400	rRNA metabolic process	YGR271C-A|YDR299W|SNR31|YLR051C|YGL029W|YER002W|YKL172W|YDL213C|YOL080C|YER133W|YNL147W|YOR078W|YLR145W|YPL146C|YLR068W|YOR294W|YCL031C|YDL148C|YLR438C-A|YER126C|YKL082C|YOR287C|YIL019W|YJL136C|YDR083W|YDR339C|YNL110C|SNR83|YGR145W|YDL208W|YKL099C|YHR072W-A|YHR148W|YLR165C|YER112W|YNL227C|YBR257W|YGR103W|YPR143W|YMR014W|YHR081W|YML093W|YKL156W|YKL009W|YNR024W|YFR001W|YBR167C
34470	2.9062e-09	4.4066e-07	52	464	305	6400	ncRNA processing	YOL080C|YER133W|YOR078W|YLR145W|YPL146C|YLR068W|YER126C|YOL145C|YKL082C|YDR083W|YGL232W|YDR339C|SNR83|YDL208W|YKL099C|YHR072W-A|YHR148W|YER112W|YBR257W|YGR103W|YPR143W|YMR014W|YML093W|YKL156W|YIL008W|YNR024W|YFR001W|YGR271C-A|YDR299W|SNR31|YLR051C|YGL029W|YER002W|YMR059W|YKL172W|YDL213C|YNL147W|YOR294W|YCL031C|YDL148C|YLR438C-A|YOR287C|YIL019W|YJL136C|YNL110C|YGR145W|YLR165C|YNL227C|YHR081W|YKL00…
10467	7.2546e-09	9.7776e-07	115	1500	305	6400	gene expression	YJR094W-A|YGR275W|YMR158W|YOL080C|YOR078W|YLR145W|YER029C|YPL146C|YOR244W|YER126C|YOL145C|YDR083W|YGL232W|YDR339C|YBR188C|YOR148C|YGL070C|YMR039C|SNR83|YMR112C|YKL099C|YER112W|YBR257W|YGR103W|YMR014W|YPR094W|YIR005W|YKL156W|YMR188C|YLR325C|YML062C|YNR024W|YDR163W|YGR271C-A|YDR299W|SNR31|YLR051C|YER002W|YDL213C|YOR158W|YPL213W|YBR282W|YOR294W|YCL031C|YLR438C-A|YML009C|YJL011C|YDL133C-A|YMR193W|YPR…
90304	1.3774e-08	1.6708e-06	107	1373	305	6400	nucleic acid metabolic process	YDR285W|YNL133C|YGR275W|YOL080C|YOR078W|YLR145W|YER029C|YPL146C|YOR244W|YER126C|YOL145C|YDR083W|YGL232W|YDR339C|YBR188C|YOR148C|YGL070C|YCR014C|YMR039C|SNR83|YMR112C|YKL099C|YJL074C|YER112W|YBR257W|YGR103W|YDL002C|YMR014W|YPR094W|YIR005W|YKL156W|YML062C|YNR024W|YDR163W|YGR271C-A|YDR299W|SNR31|YLR051C|YER002W|YDL213C|YPL213W|YOR294W|YCL031C|YLR438C-A|YJL011C|YPR101W|YOL086W-A|YHR081W|YDR045C|YER15…
42273	1.1321e-07	1.2484e-05	18	88	305	6400	ribosomal large subunit biogenesis	YNL110C|YLR221C|YER002W|YNL227C|YPL143W|YKL172W|YGR103W|YOL080C|YPL146C|YOR294W|YKL009W|YJL122W|YER126C|YKL082C|YOR234C|YFR001W|YDR083W|YGR148C
34660	1.4119e-07	1.4272e-05	52	520	305	6400	ncRNA metabolic process	YOL080C|YER133W|YOR078W|YLR145W|YPL146C|YLR068W|YER126C|YOL145C|YKL082C|YDR083W|YGL232W|YDR339C|SNR83|YDL208W|YKL099C|YHR072W-A|YHR148W|YER112W|YBR257W|YGR103W|YPR143W|YMR014W|YML093W|YKL156W|YIL008W|YNR024W|YFR001W|YGR271C-A|YDR299W|SNR31|YLR051C|YGL029W|YER002W|YMR059W|YKL172W|YDL213C|YNL147W|YOR294W|YCL031C|YDL148C|YLR438C-A|YOR287C|YIL019W|YJL136C|YNL110C|YGR145W|YLR165C|YNL227C|YHR081W|YKL00…
6996	5.5141e-07	5.1451e-05	103	1396	305	6400	organelle organization	YDR176W|YDR285W|YDR424C|YGR275W|YPR055W|YMR158W|YDL065C|YKL061W|YOL080C|YAL047C|YPL146C|YPL189C-A|YOR244W|YOL145C|YPR141C|YPL174C|YKR007W|YBL059C-A|YJL074C|YHR023W|YJL179W|YDL002C|YBR217W|YNL225C|YKL156W|YDR322C-A|YMR188C|YBR262C|YHR005C-A|YLL009C|YDR356W|YEL020W-A|YOR158W|YKL137W|YBR282W|YCL031C|YER030W|YBR009C|YML009C|YKR083C|YDL058W|YMR193W|YPR166C|YPR020W|YMR286W|YHR081W|YDR320C-A|YOR075W|YEL…
6139	8.3624e-07	7.2454e-05	112	1572	305	6400	nucleobase	nucleoside	nucleotide and nucleic acid metabolic process	YDR285W|YNL133C|YGR275W|YOL080C|YOR078W|YLR145W|YER029C|YPL146C|YOR244W|YER126C|YOL145C|YOL077W-A|YNL129W|YDR083W|YGL232W|YDR339C|YBR188C|YOR148C|YGL070C|YCR014C|YMR039C|SNR83|YMR112C|YKL099C|YJL074C|YER112W|YBR257W|YGR103W|YDL002C|YMR014W|YPR094W|YIR005W|YKL156W|YDR322C-A|YML062C|YNR024W|YDR163W|YGR271C-A|YDR299W|SNR31|YLR051C|YER002W|YDL213C|YPL213W|YOR294W|YCL031C|YLR438C-A|YJL011C|YPR101W|YOL…
30490	3.183e-06	0.00025739	19	120	305	6400	maturation of SSU-rRNA	YGR271C-A|YDR299W|YLR051C|YGR145W|YKL099C|YGR103W|YMR014W|YML093W|YNL147W|YOR078W|YLR068W|YOR294W|YKL156W|YDL148C|YOR287C|YIL019W|YFR001W|YJL136C|YDR339C
16043	4.5226e-06	0.00034287	130	1966	305	6400	cellular component organization	YDR176W|YDR285W|YDR424C|YGR275W|YPR055W|YMR158W|YDL065C|YKL061W|YOL080C|YAL047C|YPL146C|YPL189C-A|YOR244W|YOL145C|YPR141C|YOL077W-A|YPL174C|YKR007W|YGL070C|YMR039C|YMR112C|YBL059C-A|YJL074C|YER112W|YHR023W|YJL179W|YDL002C|YBR217W|YNL225C|YPR094W|YHR184W|YIR005W|YJL085W|YKL156W|YDR322C-A|YMR188C|YML062C|YBR262C|YHR005C-A|YLL009C|YDR356W|YEL020W-A|YEL003W|YOR158W|YKL137W|YBR282W|YLR200W|YCL031C|YER…
65003	5.9997e-06	0.0004281	49	540	305	6400	macromolecular complex assembly	YDR424C|YFL046W|YOL080C|YPL146C|YDR088C|YPL189C-A|YML030W|YBR120C|YML043C|YOL077W-A|YGL070C|YMR039C|YMR112C|YBL059C-A|YLR022C|YER112W|YPR094W|YIR005W|YJL085W|YKL156W|YDR322C-A|YLR275W|YML062C|YBR262C|YGR148C|YLL009C|YLR221C|YDR356W|YOR194C|YJL003W|YER058W|YEL003W|YKL137W|YLR200W|YHR060W|YCL031C|YLR438C-A|YBR009C|YDR078C|YJL011C|YDL058W|YLR298C|YGR105W|YMR230W|YPR020W|YDR363W-A|YIL098C|YKL009W|YER…
43933	6.9987e-06	0.00047164	57	670	305	6400	macromolecular complex subunit organization	YDR424C|YGR275W|YFL046W|YOL080C|YPL146C|YDR088C|YPL189C-A|YML030W|YOL145C|YBR120C|YML043C|YOL077W-A|YCR020W-B|YGL070C|YMR039C|YMR112C|YBL059C-A|YLR022C|YER112W|YDL002C|YPR094W|YIR005W|YJL085W|YKL156W|YDR322C-A|YLR275W|YML062C|YBR262C|YGR148C|YLL009C|YLR221C|YDR356W|YOR194C|YJL003W|YER058W|YEL003W|YKL137W|YLR200W|YHR060W|YCL031C|YLR438C-A|YBR009C|YDR078C|YJL011C|YDL058W|YNL107W|YLR298C|YGR105W|YMR…
398	1.2636e-05	0.00078997	18	120	305	6400	nuclear mRNA splicing	via spliceosome	YLR298C|YER112W|YPR101W|YDR473C|YPL213W|YGR129W|YPR094W|YNL147W|YER029C|YNR032C-A|YIR005W|YLR275W|YKR022C|YDR088C|YLR438C-A|YBR188C|YDR163W|YOR148C
462	1.3025e-05	0.00078997	17	109	305	6400	maturation of SSU-rRNA from tricistronic rRNA transcript (SSU-rRNA	5.8S rRNA	LSU-rRNA)	YGR271C-A|YDR299W|YLR051C|YGR145W|YKL099C|YGR103W|YML093W|YOR078W|YLR068W|YOR294W|YKL156W|YDL148C|YOR287C|YIL019W|YFR001W|YJL136C|YDR339C
377	1.4212e-05	0.00082093	18	121	305	6400	RNA splicing	via transesterification reactions with bulged adenosine as nucleophile	YLR298C|YER112W|YPR101W|YDR473C|YPL213W|YGR129W|YPR094W|YNL147W|YER029C|YNR032C-A|YIR005W|YLR275W|YKR022C|YDR088C|YLR438C-A|YBR188C|YDR163W|YOR148C
16071	2.5975e-05	0.0013638	32	311	305	6400	mRNA metabolic process	YPL213W|YER133W|YNL147W|YLR145W|YER029C|YNR032C-A|YDR088C|YLR438C-A|YOL145C|YBR120C|YBR188C|YOR148C|YGL070C|YLR298C|YER112W|YPR101W|YBR257W|YDR473C|YGR129W|YPR094W|YHR081W|YIR005W|YLR275W|YKL009W|YKR022C|YPL064C|YML062C|YNR024W|YGR072W|YBR111W-A|YDR163W|YBR167C
469	2.6943e-05	0.0013638	14	82	305	6400	cleavage involved in rRNA processing	YLR051C|YDL208W|YKL099C|YHR072W-A|YHR081W|YML093W|YOR078W|YOR294W|YDL148C|YOR287C|YNR024W|YFR001W|YJL136C|YDR339C
460	2.8108e-05	0.0013638	15	93	305	6400	maturation of 5.8S rRNA	YLR051C|YKL099C|YGR103W|YPR143W|YHR081W|YML093W|YOR078W|YLR145W|YOR294W|YDL148C|YER126C|YNR024W|YFR001W|YJL136C|YDR339C
466	2.8108e-05	0.0013638	15	93	305	6400	maturation of 5.8S rRNA from tricistronic rRNA transcript (SSU-rRNA	5.8S rRNA	LSU-rRNA)	YLR051C|YKL099C|YGR103W|YPR143W|YHR081W|YML093W|YOR078W|YLR145W|YOR294W|YDL148C|YER126C|YNR024W|YFR001W|YJL136C|YDR339C
8380	3.7036e-05	0.0017279	20	154	305	6400	RNA splicing	YLR298C|YER112W|YPR101W|YMR059W|YDR473C|YPL213W|YGR129W|YPR094W|YNL147W|YER029C|YNR032C-A|YIR005W|YLR275W|YKR022C|YDR088C|YLR438C-A|YPL064C|YBR188C|YDR163W|YOR148C
375	4.7387e-05	0.0021289	18	132	305	6400	RNA splicing	via transesterification reactions	YLR298C|YER112W|YPR101W|YDR473C|YPL213W|YGR129W|YPR094W|YNL147W|YER029C|YNR032C-A|YIR005W|YLR275W|YKR022C|YDR088C|YLR438C-A|YBR188C|YDR163W|YOR148C
6461	6.822e-05	0.0028535	29	283	305	6400	protein complex assembly	YLL009C|YDR424C|YDR356W|YFL046W|YOR194C|YJL003W|YER058W|YEL003W|YKL137W|YLR200W|YHR060W|YPL189C-A|YML030W|YBR120C|YJL011C|YML043C|YOL077W-A|YDL058W|YGL070C|YMR039C|YMR112C|YBL059C-A|YGR105W|YPR020W|YDR363W-A|YIL098C|YJL085W|YDR322C-A|YER159C
70271	6.822e-05	0.0028535	29	283	305	6400	protein complex biogenesis	YLL009C|YDR424C|YDR356W|YFL046W|YOR194C|YJL003W|YER058W|YEL003W|YKL137W|YLR200W|YHR060W|YPL189C-A|YML030W|YBR120C|YJL011C|YML043C|YOL077W-A|YDL058W|YGL070C|YMR039C|YMR112C|YBL059C-A|YGR105W|YPR020W|YDR363W-A|YIL098C|YJL085W|YDR322C-A|YER159C
42274	7.3372e-05	0.0029667	11	58	305	6400	ribosomal small subunit biogenesis	YKL156W|YCL031C|YGR145W|YDL148C|YHR148W|YKL082C|YOR287C|YDL213C|YMR269W|YMR014W|YMR230W
22607	0.00012276	0.0048034	57	739	305	6400	cellular component assembly	YDR424C|YFL046W|YOL080C|YPL146C|YDR088C|YPL189C-A|YML030W|YBR120C|YML043C|YOL077W-A|YGL070C|YMR039C|YMR112C|YBL059C-A|YJL074C|YLR022C|YER112W|YHR023W|YBR217W|YPR094W|YHR184W|YIR005W|YJL085W|YKL156W|YDR322C-A|YLR275W|YNL188W|YML062C|YBR262C|YGR148C|YLL009C|YLR221C|YDR356W|YOR194C|YJL003W|YER058W|YEL003W|YKL137W|YLR200W|YHR060W|YCL031C|YLR438C-A|YBR009C|YDR078C|YJL011C|YLR423C|YDL058W|YNL110C|YLR29…
6397	0.0001384	0.0052462	24	223	305	6400	mRNA processing	YGL070C|YLR298C|YER112W|YPR101W|YDR473C|YPL213W|YGR129W|YPR094W|YER133W|YNL147W|YER029C|YNR032C-A|YIR005W|YLR275W|YKR022C|YDR088C|YLR438C-A|YOL145C|YBR120C|YPL064C|YML062C|YBR188C|YDR163W|YOR148C
8535	0.00020271	0.007232	7	27	305	6400	respiratory chain complex IV assembly	YKL137W|YLL009C|YPL189C-A|YFL046W|YML030W|YJL003W|YER058W
33617	0.00020271	0.007232	7	27	305	6400	mitochondrial respiratory chain complex IV assembly	YKL137W|YLL009C|YPL189C-A|YFL046W|YML030W|YJL003W|YER058W
33108	0.00026056	0.0087796	9	46	305	6400	mitochondrial respiratory chain complex assembly	YKL137W|YLL009C|YPL189C-A|YBL059C-A|YFL046W|YML030W|YBR120C|YJL003W|YER058W
447	0.00026056	0.0087796	9	46	305	6400	endonucleolytic cleavage in ITS1 to separate SSU-rRNA from 5.8S rRNA and LSU-rRNA from tricistronic rRNA transcript (SSU-rRNA	5.8S rRNA	LSU-rRNA)	YML093W|YOR078W|YOR294W|YLR051C|YDL148C|YKL099C|YFR001W|YJL136C|YDR339C
34621	0.00028288	0.0092739	50	643	305	6400	cellular macromolecular complex subunit organization	YDR424C|YGR275W|YFL046W|YOL080C|YPL146C|YDR088C|YPL189C-A|YML030W|YOL145C|YBR120C|YCR020W-B|YMR039C|YMR112C|YBL059C-A|YLR022C|YER112W|YDL002C|YPR094W|YIR005W|YJL085W|YKL156W|YLR275W|YML062C|YBR262C|YGR148C|YLL009C|YLR221C|YOR194C|YJL003W|YER058W|YEL003W|YKL137W|YLR200W|YHR060W|YCL031C|YLR438C-A|YBR009C|YDR078C|YDL058W|YNL107W|YLR298C|YGR105W|YMR230W|YDR363W-A|YIL098C|YKL009W|YKR022C|YEL061C|YDR04…
34622	0.00032715	0.010443	42	514	305	6400	cellular macromolecular complex assembly	YLL009C|YDR424C|YLR221C|YFL046W|YOR194C|YJL003W|YER058W|YEL003W|YOL080C|YKL137W|YPL146C|YLR200W|YHR060W|YCL031C|YDR088C|YPL189C-A|YLR438C-A|YBR009C|YML030W|YDR078C|YBR120C|YDL058W|YMR039C|YMR112C|YBL059C-A|YLR022C|YLR298C|YER112W|YGR105W|YMR230W|YPR094W|YDR363W-A|YIR005W|YIL098C|YJL085W|YKL156W|YLR275W|YKL009W|YER159C|YML062C|YBR262C|YGR148C
34641	0.00061796	0.019067	112	1808	305	6400	cellular nitrogen compound metabolic process	YDR285W|YNL133C|YGR275W|YOL080C|YOR078W|YLR145W|YER029C|YPL146C|YOR244W|YER126C|YOL145C|YOL077W-A|YNL129W|YDR083W|YGL232W|YDR339C|YBR188C|YOR148C|YGL070C|YCR014C|YMR039C|SNR83|YMR112C|YKL099C|YJL074C|YER112W|YBR257W|YGR103W|YDL002C|YMR014W|YPR094W|YIR005W|YKL156W|YDR322C-A|YML062C|YNR024W|YDR163W|YGR271C-A|YDR299W|SNR31|YLR051C|YER002W|YDL213C|YPL213W|YOR294W|YCL031C|YLR438C-A|YJL011C|YPR101W|YOL…
44260	0.00062875	0.019067	159	2752	305	6400	cellular macromolecule metabolic process	YDR176W|YDR285W|YNL133C|YJR094W-A|YGR275W|YMR158W|YOL080C|YPL065W|YOR078W|YLR145W|YER029C|YPL146C|YOR244W|YER126C|YOL145C|YDR083W|YGL232W|YDR339C|YBR188C|YOR148C|YGL070C|YCR014C|YMR039C|SNR83|YMR112C|YKL099C|YJL074C|YER112W|YJL179W|YBR257W|YGR103W|YDL002C|YMR014W|YBR217W|YPR094W|YIR005W|YKL156W|YMR188C|YLR325C|YML062C|YNR024W|YDR163W|YGR271C-A|YDR299W|SNR31|YLR051C|YER002W|YDL213C|YEL003W|YOR158W…
51656	0.00070094	0.019955	13	98	305	6400	establishment of organelle localization	YMR294W|YDR424C|YLR254C|YNL227C|YAL047C|YPL146C|YOR294W|YOR195W|YIL063C|YKL009W|YPR141C|YFR001W|YPL174C
51647	0.00072384	0.019955	6	24	305	6400	nucleus localization	YOR195W|YMR294W|YDR424C|YLR254C|YPR141C|YAL047C
7097	0.00072384	0.019955	6	24	305	6400	nuclear migration	YOR195W|YMR294W|YDR424C|YLR254C|YPR141C|YAL047C
40023	0.00072384	0.019955	6	24	305	6400	establishment of nucleus localization	YOR195W|YMR294W|YDR424C|YLR254C|YPR141C|YAL047C
7017	0.00081919	0.022082	15	125	305	6400	microtubule-based process	YMR294W|YDR424C|YLR254C|YDR356W|YNL225C|YAL047C|YOR195W|YDR320C-A|YEL061C|YNL188W|YPR141C|YKR083C|YKL138C-A|YPL174C|YGL086W
6807	0.0010317	0.027205	113	1851	305	6400	nitrogen compound metabolic process	YDR285W|YNL133C|YGR275W|YOL080C|YOR078W|YLR145W|YER029C|YPL146C|YOR244W|YER126C|YOL145C|YOL077W-A|YNL129W|YDR083W|YGL232W|YDR339C|YBR188C|YOR148C|YGL070C|YCR014C|YMR039C|SNR83|YMR112C|YKL099C|YJL074C|YER112W|YBR257W|YGR103W|YDL002C|YMR014W|YPR094W|YIR005W|YKL156W|YDR322C-A|YML062C|YNR024W|YDR163W|YGR271C-A|YDR299W|SNR31|YLR051C|YER002W|YDL213C|YPL213W|YOR294W|YCL031C|YLR438C-A|YJL011C|YPR101W|YOL…
472	0.0011054	0.028529	7	35	305	6400	endonucleolytic cleavage to generate mature 5'-end of SSU-rRNA from (SSU-rRNA	5.8S rRNA	LSU-rRNA)	YML093W|YOR078W|YLR051C|YDL148C|YKL099C|YFR001W|YDR339C
7005	0.0012068	0.029585	33	399	305	6400	mitochondrion organization	YHR005C-A|YLL009C|YFL046W|YEL020W-A|YGR215W|YJL003W|YER058W|YMR158W|YOR158W|YNR022C|YKL137W|YBR282W|YGR076C|YPL189C-A|YML030W|YML009C|YBR120C|YDL107W|YMR193W|YKL003C|YLR312W-A|YNL122C|YPR166C|YBL059C-A|YPR020W|YMR286W|YNL070W|YIL098C|YDR322C-A|YCR003W|YMR188C|YBR262C|YER050C
9304	0.0012195	0.029585	5	18	305	6400	tRNA transcription	YOR210W|YDR045C|YJL011C|YBR154C|YHR143W-A
42797	0.0012195	0.029585	5	18	305	6400	tRNA transcription from RNA polymerase III promoter	YOR210W|YDR045C|YJL011C|YBR154C|YHR143W-A
967	0.0015595	0.036378	7	37	305	6400	rRNA 5'-end processing	YML093W|YOR078W|YLR051C|YDL148C|YKL099C|YFR001W|YDR339C
34471	0.0015595	0.036378	7	37	305	6400	ncRNA 5'-end processing	YML093W|YOR078W|YLR051C|YDL148C|YKL099C|YFR001W|YDR339C
478	0.0017241	0.038729	9	59	305	6400	endonucleolytic cleavage involved in rRNA processing	YML093W|YOR078W|YOR294W|YLR051C|YDL148C|YKL099C|YFR001W|YJL136C|YDR339C
479	0.0017241	0.038729	9	59	305	6400	endonucleolytic cleavage of tricistronic rRNA transcript (SSU-rRNA	5.8S rRNA	LSU-rRNA)	YML093W|YOR078W|YOR294W|YLR051C|YDL148C|YKL099C|YFR001W|YJL136C|YDR339C
966	0.0018351	0.039671	7	38	305	6400	RNA 5'-end processing	YML093W|YOR078W|YLR051C|YDL148C|YKL099C|YFR001W|YDR339C
70987	0.0018463	0.039671	4	12	305	6400	error-free translesion synthesis	YDR078C|YBR088C|YIL139C|YOR346W
43170	0.0018642	0.039671	160	2830	305	6400	macromolecule metabolic process	YDR176W|YDR285W|YNL133C|YJR094W-A|YGR275W|YMR158W|YOL080C|YPL065W|YOR078W|YLR145W|YER029C|YPL146C|YOR244W|YER126C|YOL145C|YDR083W|YGL232W|YDR339C|YBR188C|YOR148C|YGL070C|YCR014C|YMR039C|SNR83|YMR112C|YKL099C|YJL074C|YER112W|YJL179W|YBR257W|YGR103W|YDL002C|YMR014W|YBR217W|YPR094W|YIR005W|YKL156W|YMR188C|YLR325C|YML062C|YNR024W|YDR163W|YGR271C-A|YDR299W|SNR31|YLR051C|YER002W|YDL213C|YEL003W|YOR158W…
34729	0.0019251	0.040261	3	6	305	6400	histone H3-K79 methylation	YBR009C|YNL030W|YBR111W-A
71243	0.002264	0.046547	2	2	305	6400	cellular response to arsenic	YOR052C|YNL155W
[truncated: 30 more columns]

## Sheet: BothUP_BP
File created with bingo (c) on Jul 16	2019 at 3:49:35 PM
ontology: namespace
curator: bingo
Selected ontology file : bundle://114.0:1/data/GO_Full
Selected annotation file : /work/maria/juanan_scripts/GN_analysis/GO_Bingo2/yeast_BP
Discarded evidence codes :
Overrepresentation
Selected statistical test : Hypergeometric test
Selected correction : Benjamini & Hochberg False Discovery Rate (FDR) correction
Selected significance level : 0.05
Testing option : Use whole annotation as reference set
The selected cluster :
YCR102C	YDR533C	YKR076W	YCL040W	YAL037C-B	YML116W	YFR053C	YML027W	YJL052W	YML131W	YLR379W	YBR241C	YJL225C	YLR460C	YNL134C	YDR534C	YPR013C	YPL222W	YNL104C	YGR190C	YLR467W	YOR343C	YER153C	YDR432W	YHL034W-A	YOL151W
No annotations were retrieved for the following entities:
YGR190C	YLR379W	YAL037C-B	YHL034W-A
GO-ID	p-value	corr p-value	x	n	X	N	Description	Genes in test set
46323	3.3773e-05	0.0042761	2	3	22	6400	glucose import	YCL040W|YFR053C
15758	3.3773e-05	0.0042761	2	3	22	6400	glucose transport	YCL040W|YFR053C
6096	8.7104e-05	0.0042761	3	26	22	6400	glycolysis	YJL052W|YCL040W|YFR053C
55114	0.00011087	0.0042761	7	348	22	6400	oxidation reduction	YCR102C|YLR460C|YNL134C|YJL052W|YML131W|YKR076W|YOL151W
42593	0.00011211	0.0042761	2	5	22	6400	glucose homeostasis	YCL040W|YFR053C
1678	0.00011211	0.0042761	2	5	22	6400	cellular glucose homeostasis	YCL040W|YFR053C
33500	0.00011211	0.0042761	2	5	22	6400	carbohydrate homeostasis	YCL040W|YFR053C
6013	0.00023444	0.0078246	2	7	22	6400	mannose metabolic process	YCL040W|YFR053C
51156	0.00031194	0.0092543	2	8	22	6400	glucose 6-phosphate metabolic process	YCL040W|YFR053C
6007	0.00045568	0.012167	3	45	22	6400	glucose catabolic process	YJL052W|YCL040W|YFR053C
19320	0.00086863	0.021084	3	56	22	6400	hexose catabolic process	YJL052W|YCL040W|YFR053C
46835	0.0010012	0.022277	2	14	22	6400	carbohydrate phosphorylation	YCL040W|YFR053C
46365	0.0011694	0.024017	3	62	22	6400	monosaccharide catabolic process	YJL052W|YCL040W|YFR053C
46164	0.002107	0.040183	3	76	22	6400	alcohol catabolic process	YJL052W|YCL040W|YFR053C
8645	0.0027319	0.048629	2	23	22	6400	hexose transport	YCL040W|YFR053C
15749	0.0029741	0.04963	2	24	22	6400	monosaccharide transport	YCL040W|YFR053C

## Sheet: down160MF
File created with bingo (c) on Jul 16	2019 at 3:13:15 PM
ontology: namespace
curator: bingo
Selected ontology file : bundle://114.0:1/data/GO_Full
Selected annotation file : /work/maria/juanan_scripts/GN_analysis/GO_Bingo2/yeast_MF
Discarded evidence codes :
Overrepresentation
Selected statistical test : Hypergeometric test
Selected correction : Benjamini & Hochberg False Discovery Rate (FDR) correction
Selected significance level : 0.05
Testing option : Use whole annotation as reference set
The selected cluster :
YDR176W	YDR285W	YLR363W-A	YDR424C	YJR094W-A	YKL179C	YGL164C	YOL080C	YPL065W	YGL108C	YOR078W	YLR145W	YER029C	YDR383C	YDR286C	YPL189C-A	YDL092W	YER126C	YOL145C	YNL129W	YDR339C	YPL174C	YBR188C	YKR007W	YCR014C	SNR83	YDR532C	YJL074C	YER074W-A	YER112W	YHR023W	YGR103W	YDL002C	YBR217W	YNL225C	YPR094W	YLR309C	YIR005W	YJL085W	YKL156W	YMR188C	YBR262C	YOR216C	YNR024W	YDR163W	YOR313C	>	YHR005C-A	YGR271C-A	YDR299W
YPR046W	YBR058C-A	YCR097W	YGR169C-A	YPR143W	YCL055W	YEL018W	YNL070W	YML093W	YNL136W	YCL056C	YLR275W	YBR088C	YER138W-A	YBR111W-A	YFL008W	YOR357C	YOR182C	YDL085C-A	YGR008C	YMR311C	YGL029W	YOR194C	YPL108W	YKL172W	YER058W	YDL067C	YHR143W-A	YNL147W	YHR060W	YBR290W	YNL038W	YCR016W	YGL005C	YGR076C	YOR210W	YDL107W	YJL188C	YLR423C	YOR193W	YDR308C	YMR040W	YNL110C	YLR262C	YMR294W	YPR025C	YNL122C	YHL013C	YLR165C	YLR298C
No annotations were retrieved for the following entities:
YMR193C-A	YLR198C	YJL188C	YOR121C	YLR262C-A	YPL065W	>	YGL086W
GO-ID	p-value	corr p-value	x	n	X	N	Description	Genes in test set
3735	2.3297e-06	0.00069658	29	236	306	6373	structural constituent of ribosome	YOR182C|YMR194W|YJR094W-A|YFR032C-A|YGR215W|YMR158W|YOR158W|YNR022C|YBR282W|YGR076C|YML009C|YJL136C|YDL133C-A|YMR193W|YKL003C|YLR312W-A|YNL122C|YPR166C|YPL143W|YMR230W|YMR286W|YKL156W|YDL075W|YCR003W|YOR234C|YMR188C|YLR325C|YER050C|YGR148C
5198	0.00021652	0.025435	34	375	306	6373	structural molecule activity	YOR182C|YMR194W|YJR094W-A|YDR356W|YFR032C-A|YGR215W|YMR158W|YOR158W|YNR022C|YAL047C|YBR282W|YGR076C|YML009C|YJL136C|YDL133C-A|YMR193W|YKL003C|YLR312W-A|YMR294W|YNL122C|YPR166C|YPL143W|YMR230W|YNL225C|YMR286W|YKL156W|YDR322C-A|YDL075W|YCR003W|YOR234C|YMR188C|YLR325C|YER050C|YGR148C
3774	0.0002552	0.025435	6	20	306	6373	motor activity	YMR294W|YDR424C|YEL061C|YHR023W|YPR141C|YPL174C
15631	0.00061586	0.046035	9	51	306	6373	tubulin binding	YLR200W|YLR254C|YDR320C-A|YEL061C|YPR141C|YKR083C|YKL138C-A|YEL003W|YPL174C
34062	0.00096287	0.047983	7	34	306	6373	RNA polymerase activity	YGL070C|YOR210W|YDR045C|YJL011C|YBR154C|YJL148W|YHR143W-A
3899	0.00096287	0.047983	7	34	306	6373	DNA-directed RNA polymerase activity	YGL070C|YOR210W|YDR045C|YJL011C|YBR154C|YJL148W|YHR143W-A
[truncated: 205 more columns]

## Sheet: down160CC
File created with bingo (c) on Jul 16	2019 at 3:13:41 PM
ontology: namespace
curator: bingo
Selected ontology file : bundle://114.0:1/data/GO_Full
Selected annotation file : /work/maria/juanan_scripts/GN_analysis/GO_Bingo2/yeast_CC
Discarded evidence codes :
Overrepresentation
Selected statistical test : Hypergeometric test
Selected correction : Benjamini & Hochberg False Discovery Rate (FDR) correction
Selected significance level : 0.05
Testing option : Use whole annotation as reference set
The selected cluster :
YDR176W	YDR285W	YLR363W-A	YDR424C	YJR094W-A	YKL179C	YGL164C	YOL080C	YPL065W	YGL108C	YOR078W	YLR145W	YER029C	YDR383C	YDR286C	YPL189C-A	YDL092W	YER126C	YOL145C	YNL129W	YDR339C	YPL174C	YBR188C	YKR007W	YCR014C	SNR83	YDR532C	YJL074C	YER074W-A	YER112W	YHR023W	YGR103W	YDL002C	YBR217W	YNL225C	YPR094W	YLR309C	YIR005W	YJL085W	YKL156W	YMR188C	YBR262C	YOR216C	YNR024W	YDR163W	YOR313C	>	YHR005C-A	YGR271C-A	YDR299W
YPR046W	YBR058C-A	YCR097W	YGR169C-A	YPR143W	YCL055W	YEL018W	YNL070W	YML093W	YNL136W	YCL056C	YLR275W	YBR088C	YER138W-A	YBR111W-A	YFL008W	YOR357C	YOR182C	YDL085C-A	YGR008C	YMR311C	YGL029W	YOR194C	YPL108W	YKL172W	YER058W	YDL067C	YHR143W-A	YNL147W	YHR060W	YBR290W	YNL038W	YCR016W	YGL005C	YGR076C	YOR210W	YDL107W	YJL188C	YLR423C	YOR193W	YDR308C	YMR040W	YNL110C	YLR262C	YMR294W	YPR025C	YNL122C	YHL013C	YLR165C	YLR298C
No annotations were retrieved for the following entities:
YMR193C-A	YLR198C	YJL188C	YOR121C	>
GO-ID	p-value	corr p-value	x	n	X	N	Description	Genes in test set
32991	2.6287e-22	9.9104e-20	183	2120	309	6431	macromolecular complex	YDR176W|YDR424C|YJR094W-A|YMR256C|YGR275W|YPR055W|YMR158W|YKL061W|YPL065W|YOR078W|YLR145W|YER029C|YDR383C|YNL308C|YOR244W|YDL092W|YER126C|YOL145C|YPR141C|YOL077W-A|YDR083W|YDR339C|YPL174C|YBR188C|YOR148C|YKR007W|YGL070C|YJR086W|YMR039C|SNR83|YMR112C|YDR532C|YKL099C|YJL074C|YER112W|YHR023W|YJL179W|YBR257W|YGR103W|YDL002C|YMR014W|YBR217W|YPR094W|YIR005W|YJL085W|YKL156W|YDR322C-A|YDR515W|YMR188C|YLR…
43228	2.9417e-20	3.6967e-18	131	1288	309	6431	non-membrane-bounded organelle	YDR285W|YNL133C|YDR424C|YJR094W-A|YMR158W|YOL080C|YAL047C|YOR078W|YLR145W|YPL146C|YDR383C|YNL308C|YOR244W|YER126C|YOL145C|YPR141C|YDR083W|YDR339C|YPL174C|YGL070C|SNR83|YDR532C|YKL099C|YJL074C|YER112W|YHR023W|YBR257W|YGR103W|YDL002C|YMR014W|YNL225C|YKL156W|YMR188C|YLR325C|YML062C|YLR271W|YGR271C-A|YDR299W|SNR31|YLR051C|YDR356W|YER002W|YDL213C|YMR269W|YOR158W|YBR282W|YOR294W|YCL031C|YLR438C-A|YBR00…
43232	2.9417e-20	3.6967e-18	131	1288	309	6431	intracellular non-membrane-bounded organelle	YDR285W|YNL133C|YDR424C|YJR094W-A|YMR158W|YOL080C|YAL047C|YOR078W|YLR145W|YPL146C|YDR383C|YNL308C|YOR244W|YER126C|YOL145C|YPR141C|YDR083W|YDR339C|YPL174C|YGL070C|SNR83|YDR532C|YKL099C|YJL074C|YER112W|YHR023W|YBR257W|YGR103W|YDL002C|YMR014W|YNL225C|YKL156W|YMR188C|YLR325C|YML062C|YLR271W|YGR271C-A|YDR299W|SNR31|YLR051C|YDR356W|YER002W|YDL213C|YMR269W|YOR158W|YBR282W|YOR294W|YCL031C|YLR438C-A|YBR00…
44446	6.8439e-18	5.9554e-16	224	3151	309	6431	intracellular organelle part	YDR176W|YDR285W|YDR424C|YJR094W-A|YKL179C|YOL080C|YPL065W|YOR078W|YLR145W|YER029C|YDR383C|YPL189C-A|YER126C|YOL145C|YDR339C|YPL174C|YBR188C|YKR007W|SNR83|YDR532C|YJL074C|YER074W-A|YER112W|YHR023W|YGR103W|YDL002C|YNL225C|YPR094W|YLR309C|YIR005W|YKL156W|YMR188C|YBR262C|YOR216C|YDR163W|YHR005C-A|YGR271C-A|YDR299W|YLL009C|YER002W|YDR316W|YPL213W|YBR282W|YOR294W|YCL031C|YBR009C|YDR179C|YDL058W|YER071C…
44422	7.8984e-18	5.9554e-16	224	3154	309	6431	organelle part	YDR176W|YDR285W|YDR424C|YJR094W-A|YKL179C|YOL080C|YPL065W|YOR078W|YLR145W|YER029C|YDR383C|YPL189C-A|YER126C|YOL145C|YDR339C|YPL174C|YBR188C|YKR007W|SNR83|YDR532C|YJL074C|YER074W-A|YER112W|YHR023W|YGR103W|YDL002C|YNL225C|YPR094W|YLR309C|YIR005W|YKL156W|YMR188C|YBR262C|YOR216C|YDR163W|YHR005C-A|YGR271C-A|YDR299W|YLL009C|YER002W|YDR316W|YPL213W|YBR282W|YOR294W|YCL031C|YBR009C|YDR179C|YDL058W|YER071C…
30529	4.6388e-17	2.9147e-15	89	753	309	6431	ribonucleoprotein complex	YBL028C|YMR194W|YJR094W-A|YFR032C-A|YGR215W|YMR158W|YNR022C|YOR078W|YLR145W|YER029C|YDR088C|YNL308C|YDL092W|YER126C|YBR120C|YKL082C|YDR083W|YDR339C|YBR188C|YOR148C|YKL003C|YLR312W-A|SNR83|YDL208W|YKL099C|YHR072W-A|YHR148W|YER112W|YPL143W|YBR257W|YGR103W|YPR143W|YMR014W|YPR094W|YML093W|YIR005W|YKL156W|YLR275W|YDR515W|YMR188C|YLR325C|YFR001W|YBR111W-A|YDR163W|YGR148C|YOR182C|YGR271C-A|YDR299W|SNR31…
5730	1.927e-16	1.0378e-14	58	371	309	6431	nucleolus	YBL028C|YCR086W|YOL080C|YER133W|YOR078W|YLR145W|YPL146C|YLR068W|YNL308C|YER126C|YKL082C|YML043C|YDR083W|YDR339C|YGL070C|SNR83|YDL208W|YKL099C|YHR072W-A|YHR148W|YER112W|YBR257W|YGR103W|YPR143W|YMR014W|YHR152W|YML093W|YFR001W|YGR271C-A|YDR299W|SNR31|YLR051C|YLR221C|YGL029W|YER002W|YKL172W|YJL148W|YDL213C|YMR269W|YHR143W-A|YNL147W|YOR294W|YCL031C|YCR016W|YDL148C|YLR438C-A|YOR210W|YBR154C|YOR287C|YIL…
31974	2.5253e-16	1.1901e-14	108	1054	309	6431	membrane-enclosed lumen	YDR176W|YDR424C|YMR158W|YOL080C|YOR078W|YLR145W|YPL146C|YNL036W|YNL308C|YPL189C-A|YOR244W|YER126C|YOL145C|YDR083W|YDR339C|YGL070C|YMR039C|SNR83|YMR112C|YBL059C-A|YKL099C|YER112W|YBR257W|YGR103W|YMR014W|YMR188C|YML062C|YOR216C|YHR005C-A|YGR271C-A|YDR299W|YLL009C|SNR31|YLR051C|YER002W|YEL020W-A|YDL213C|YMR269W|YOR158W|YKL137W|YBR282W|YOR294W|YCL031C|YLR438C-A|YML009C|YJL011C|YJL023C|YOR279C|YMR193W…
43233	2.7736e-15	1.0457e-13	102	996	309	6431	organelle lumen	YDR176W|YDR424C|YMR158W|YOL080C|YOR078W|YLR145W|YPL146C|YNL308C|YPL189C-A|YOR244W|YER126C|YOL145C|YDR083W|YDR339C|YGL070C|YMR039C|SNR83|YMR112C|YKL099C|YER112W|YBR257W|YGR103W|YMR014W|YMR188C|YML062C|YOR216C|YGR271C-A|YDR299W|SNR31|YLR051C|YER002W|YDL213C|YMR269W|YOR158W|YBR282W|YOR294W|YCL031C|YLR438C-A|YML009C|YJL011C|YJL023C|YOR279C|YMR193W|YPR166C|YOL086W-A|YMR286W|YDR045C|YER159C|YBR066C|YGR…
70013	2.7736e-15	1.0457e-13	102	996	309	6431	intracellular organelle lumen	YDR176W|YDR424C|YMR158W|YOL080C|YOR078W|YLR145W|YPL146C|YNL308C|YPL189C-A|YOR244W|YER126C|YOL145C|YDR083W|YDR339C|YGL070C|YMR039C|SNR83|YMR112C|YKL099C|YER112W|YBR257W|YGR103W|YMR014W|YMR188C|YML062C|YOR216C|YGR271C-A|YDR299W|SNR31|YLR051C|YER002W|YDL213C|YMR269W|YOR158W|YBR282W|YOR294W|YCL031C|YLR438C-A|YML009C|YJL011C|YJL023C|YOR279C|YMR193W|YPR166C|YOL086W-A|YMR286W|YDR045C|YER159C|YBR066C|YGR…
31981	1.2562e-13	4.3055e-12	79	708	309	6431	nuclear lumen	YDR176W|YBL028C|YDR424C|YCR086W|YKR029C|YOL080C|YER133W|YOR078W|YLR145W|YPL146C|YLR068W|YNL308C|YOR244W|YER126C|YOL145C|YKL082C|YML043C|YDR083W|YDR339C|YGL070C|YMR039C|SNR83|YDL208W|YMR112C|YKL099C|YHR072W-A|YHR148W|YER112W|YBR257W|YGR103W|YPR143W|YMR014W|YHR152W|YEL018W|YML093W|YNL136W|YML062C|YFR001W|YBR111W-A|YGR271C-A|YDR299W|SNR31|YLR051C|YLR221C|YGL029W|YOR194C|YER002W|YKL172W|YJL148W|YDL21…
44428	2.2748e-13	7.1467e-12	119	1340	309	6431	nuclear part	YDR176W|YDR285W|YDR424C|YGR275W|YOL080C|YOR078W|YLR145W|YER029C|YPL146C|YNL308C|YOR244W|YER126C|YOL145C|YDR083W|YDR339C|YBR188C|YOR148C|YGL070C|YMR039C|SNR83|YMR112C|YDR532C|YKL099C|YJL074C|YER112W|YBR257W|YGR103W|YDL002C|YMR014W|YPR094W|YIR005W|YML062C|YDR163W|YGR271C-A|YDR299W|SNR31|YLR051C|YER002W|YDL213C|YMR269W|YPL213W|YOR294W|YCL031C|YLR438C-A|YBR009C|YJL011C|YKR083C|YDR179C|YOR279C|YPR101W…
43229	8.9271e-13	2.5062e-11	278	4766	309	6431	intracellular organelle	YDR176W|YDR285W|YLR363W-A|YDR424C|YJR094W-A|YKL179C|YGL164C|YOL080C|YPL065W|YOR078W|YLR145W|YER029C|YDR383C|YPL189C-A|YDL092W|YER126C|YOL145C|YNL129W|YDR339C|YPL174C|YBR188C|YKR007W|YCR014C|SNR83|YDR532C|YJL074C|YER074W-A|YER112W|YHR023W|YGR103W|YDL002C|YNL225C|YPR094W|YLR309C|YIR005W|YJL085W|YKL156W|YMR188C|YBR262C|YOR216C|YNR024W|YDR163W|YHR005C-A|YGR271C-A|YDR299W|YLL009C|YER002W|YDR316W|YPL21…
43226	9.3068e-13	2.5062e-11	278	4767	309	6431	organelle	YDR176W|YDR285W|YLR363W-A|YDR424C|YJR094W-A|YKL179C|YGL164C|YOL080C|YPL065W|YOR078W|YLR145W|YER029C|YDR383C|YPL189C-A|YDL092W|YER126C|YOL145C|YNL129W|YDR339C|YPL174C|YBR188C|YKR007W|YCR014C|SNR83|YDR532C|YJL074C|YER074W-A|YER112W|YHR023W|YGR103W|YDL002C|YNL225C|YPR094W|YLR309C|YIR005W|YJL085W|YKL156W|YMR188C|YBR262C|YOR216C|YNR024W|YDR163W|YHR005C-A|YGR271C-A|YDR299W|YLL009C|YER002W|YDR316W|YPL21…
5634	2.512e-09	6.3135e-08	168	2456	309	6431	nucleus	YDR176W|YDR285W|YLR363W-A|YNL133C|YDR424C|YGR275W|YGL164C|YPL267W|YOL080C|YOR078W|YLR145W|YER029C|YPL146C|YNL036W|YDR383C|YNL308C|YOR244W|YDL092W|YER126C|YOL145C|YPR141C|YDR083W|YGL232W|YDR339C|YBR188C|YOR148C|YGL070C|YCR014C|YMR039C|SNR83|YPL038W|YMR112C|YDR532C|YBL059C-A|YKL099C|YKR023W|YJL074C|YER112W|YBR257W|YGR103W|YDL002C|YMR014W|YPR094W|YIR005W|YML062C|YNR024W|YDR163W|YLR271W|YGR271C-A|YDR…
30684	4.4118e-09	1.0395e-07	28	167	309	6431	preribosome	YBL028C|YGR271C-A|YDR299W|YLR221C|YGL029W|YER002W|YKL172W|YDL213C|YOR078W|YOR294W|YCL031C|YNL308C|YDL148C|YER126C|YOR287C|YLR003C|YDR083W|YDR339C|YNL110C|YGR145W|YKL099C|YHR148W|YGR103W|YPR143W|YMR014W|YML093W|YKL009W|YFR001W
43231	1.5636e-08	3.3846e-07	259	4524	309	6431	intracellular membrane-bounded organelle	YDR176W|YDR285W|YLR363W-A|YDR424C|YKL179C|YGL164C|YOL080C|YPL065W|YOR078W|YLR145W|YER029C|YDR383C|YPL189C-A|YDL092W|YER126C|YOL145C|YNL129W|YDR339C|YBR188C|YKR007W|YCR014C|SNR83|YDR532C|YJL074C|YER074W-A|YER112W|YGR103W|YDL002C|YPR094W|YLR309C|YIR005W|YJL085W|YMR188C|YBR262C|YOR216C|YNR024W|YDR163W|YHR005C-A|YGR271C-A|YDR299W|YLL009C|YER002W|YDR316W|YPL213W|YBR282W|YOR294W|YCL031C|YBR009C|YDR179C…
43227	1.616e-08	3.3846e-07	259	4525	309	6431	membrane-bounded organelle	YDR176W|YDR285W|YLR363W-A|YDR424C|YKL179C|YGL164C|YOL080C|YPL065W|YOR078W|YLR145W|YER029C|YDR383C|YPL189C-A|YDL092W|YER126C|YOL145C|YNL129W|YDR339C|YBR188C|YKR007W|YCR014C|SNR83|YDR532C|YJL074C|YER074W-A|YER112W|YGR103W|YDL002C|YPR094W|YLR309C|YIR005W|YJL085W|YMR188C|YBR262C|YOR216C|YNR024W|YDR163W|YHR005C-A|YGR271C-A|YDR299W|YLL009C|YER002W|YDR316W|YPL213W|YBR282W|YOR294W|YCL031C|YBR009C|YDR179C…
44424	1.2372e-07	2.4548e-06	298	5668	309	6431	intracellular part	YDR176W|YDR285W|YLR363W-A|YDR424C|YJR094W-A|YKL179C|YGL164C|YOL080C|YPL065W|YGL108C|YOR078W|YLR145W|YER029C|YDR383C|YPL189C-A|YDL092W|YER126C|YOL145C|YNL129W|YDR339C|YPL174C|YBR188C|YKR007W|YCR014C|SNR83|YDR532C|YJL074C|YER074W-A|YER112W|YHR023W|YGR103W|YDL002C|YBR217W|YNL225C|YPR094W|YLR309C|YIR005W|YJL085W|YKL156W|YMR188C|YBR262C|YOR216C|YNR024W|YDR163W|YOR313C|YHR005C-A|YGR271C-A|YDR299W|YLL00…
5622	1.3947e-07	2.629e-06	298	5671	309	6431	intracellular	YDR176W|YDR285W|YLR363W-A|YDR424C|YJR094W-A|YKL179C|YGL164C|YOL080C|YPL065W|YGL108C|YOR078W|YLR145W|YER029C|YDR383C|YPL189C-A|YDL092W|YER126C|YOL145C|YNL129W|YDR339C|YPL174C|YBR188C|YKR007W|YCR014C|SNR83|YDR532C|YJL074C|YER074W-A|YER112W|YHR023W|YGR103W|YDL002C|YBR217W|YNL225C|YPR094W|YLR309C|YIR005W|YJL085W|YKL156W|YMR188C|YBR262C|YOR216C|YNR024W|YDR163W|YOR313C|YHR005C-A|YGR271C-A|YDR299W|YLL00…
5681	5.1113e-07	9.176e-06	18	96	309	6431	spliceosomal complex	YLR298C|YER112W|YPR101W|YDR473C|YPL213W|YGR129W|YPR094W|YNL147W|YER029C|YIR005W|YLR275W|YKR022C|YDR088C|YLR438C-A|YPL064C|YBR188C|YDR163W|YOR148C
5761	1.3221e-06	2.1671e-05	17	92	309	6431	mitochondrial ribosome	YMR193W|YKL003C|YLR312W-A|YNL122C|YPR166C|YGR215W|YMR158W|YOR158W|YNR022C|YMR286W|YBR282W|YGR076C|YCR003W|YML009C|YBR120C|YMR188C|YER050C
313	1.3221e-06	2.1671e-05	17	92	309	6431	organellar ribosome	YMR193W|YKL003C|YLR312W-A|YNL122C|YPR166C|YGR215W|YMR158W|YOR158W|YNR022C|YMR286W|YBR282W|YGR076C|YCR003W|YML009C|YBR120C|YMR188C|YER050C
33279	2.8226e-06	4.4338e-05	30	251	309	6431	ribosomal subunit	YOR182C|YMR194W|YJR094W-A|YFR032C-A|YGR215W|YMR158W|YOR158W|YNR022C|YBR282W|YGR076C|YML009C|YKL082C|YJL136C|YDL133C-A|YMR193W|YKL003C|YLR312W-A|YNL122C|YPR166C|YPL143W|YMR230W|YMR286W|YKL156W|YDL075W|YCR003W|YOR234C|YMR188C|YLR325C|YER050C|YGR148C
43234	8.69e-06	0.00013104	103	1464	309	6431	protein complex	YDR176W|YDR424C|YMR256C|YGR275W|YPR055W|YKL061W|YPL065W|YDR383C|YOR244W|YOL145C|YPR141C|YOL077W-A|YPL174C|YBR188C|YKR007W|YGL070C|YJR086W|YMR039C|YMR112C|YDR532C|YJL074C|YHR023W|YJL179W|YGR103W|YDL002C|YBR217W|YIR005W|YJL085W|YDR322C-A|YML062C|YLR271W|YHR005C-A|YEL020W-A|YEL003W|YLR200W|YCL031C|YBR009C|YJL011C|YKR083C|YDR179C|YOR279C|YLR254C|YPR101W|YOL086W-A|YPR020W|YGR206W|YHR081W|YHR039C-A|YDR…
5840	9.5402e-06	0.00013833	31	280	309	6431	ribosome	YOR182C|YMR194W|YJR094W-A|YFR032C-A|YGR215W|YMR158W|YOR158W|YNR022C|YBR282W|YGR076C|YML009C|YBR120C|YKL082C|YJL136C|YDL133C-A|YMR193W|YKL003C|YLR312W-A|YNL122C|YPR166C|YPL143W|YMR230W|YMR286W|YKL156W|YDL075W|YCR003W|YOR234C|YMR188C|YLR325C|YER050C|YGR148C
5684	2.5485e-05	0.00034314	12	61	309	6431	U2-type spliceosomal complex	YNL147W|YER029C|YLR275W|YKR022C|YDR088C|YLR298C|YPR101W|YPL064C|YPL213W|YBR188C|YDR163W|YGR129W
30687	2.5485e-05	0.00034314	12	61	309	6431	preribosome	large subunit precursor	YBL028C|YNL110C|YOR294W|YKL009W|YLR221C|YGL029W|YER126C|YER002W|YKL172W|YGR103W|YPR143W|YFR001W
15934	6.9396e-05	0.00090214	19	147	309	6431	large ribosomal subunit	YMR193W|YLR312W-A|YMR194W|YNL122C|YJR094W-A|YFR032C-A|YPL143W|YNR022C|YMR286W|YBR282W|YDL075W|YGR076C|YCR003W|YML009C|YKL082C|YOR234C|YLR325C|YGR148C|YDL133C-A
44464	0.0001256	0.0015783	301	5947	309	6431	cell part	YDR176W|YDR285W|YLR363W-A|YDR424C|YJR094W-A|YKL179C|YGL164C|YOL080C|YPL065W|YGL108C|YOR078W|YLR145W|YER029C|YDR383C|YPL189C-A|YDL092W|YER126C|YOL145C|YNL129W|YDR339C|YPL174C|YBR188C|YKR007W|YCR014C|SNR83|YDR532C|YJL074C|YER074W-A|YER112W|YHR023W|YGR103W|YDL002C|YBR217W|YNL225C|YPR094W|YLR309C|YIR005W|YJL085W|YKL156W|YMR188C|YBR262C|YOR216C|YNR024W|YDR163W|YOR313C|YHR005C-A|YGR271C-A|YDR299W|YLL00…
5623	0.00014511	0.0017647	301	5951	309	6431	cell	YDR176W|YDR285W|YLR363W-A|YDR424C|YJR094W-A|YKL179C|YGL164C|YOL080C|YPL065W|YGL108C|YOR078W|YLR145W|YER029C|YDR383C|YPL189C-A|YDL092W|YER126C|YOL145C|YNL129W|YDR339C|YPL174C|YBR188C|YKR007W|YCR014C|SNR83|YDR532C|YJL074C|YER074W-A|YER112W|YHR023W|YGR103W|YDL002C|YBR217W|YNL225C|YPR094W|YLR309C|YIR005W|YJL085W|YKL156W|YMR188C|YBR262C|YOR216C|YNR024W|YDR163W|YOR313C|YHR005C-A|YGR271C-A|YDR299W|YLL00…
5874	0.00017247	0.0020319	11	63	309	6431	microtubule	YOR195W|YMR294W|YDR424C|YLR254C|YDR320C-A|YEL061C|YNL188W|YPR141C|YKR083C|YKL138C-A|YPL174C
776	0.00023734	0.0027114	12	76	309	6431	kinetochore	YOR195W|YDR383C|YDR320C-A|YDR532C|YEL061C|YKR083C|YCR086W|YPR046W|YKL138C-A|YLR271W|YER133W|YGL086W
5654	0.0002653	0.0029417	31	333	309	6431	nucleoplasm	YDR176W|YOR194C|YKR029C|YHR143W-A|YER133W|YPL146C|YOR294W|YOR244W|YOR210W|YDR469W|YOL145C|YJL011C|YML043C|YBR154C|YNL107W|YOR279C|YGL070C|YDR308C|YMR039C|YPR025C|YMR112C|YGR103W|YOL086W-A|YEL018W|YNL136W|YKL009W|YDR045C|YER159C|YBR066C|YML062C|YBR111W-A
778	0.00028095	0.0030263	10	56	309	6431	condensed nuclear chromosome kinetochore	YOR195W|YDR320C-A|YDR532C|YEL061C|YKR083C|YCR086W|YPR046W|YKL138C-A|YER133W|YGL086W
777	0.00039483	0.0040979	11	69	309	6431	condensed chromosome kinetochore	YOR195W|YDR383C|YDR320C-A|YDR532C|YEL061C|YKR083C|YCR086W|YPR046W|YKL138C-A|YER133W|YGL086W
30892	0.00042392	0.0040979	3	4	309	6431	mitotic cohesin complex	YJL074C|YDL003W|YFL008W
34990	0.00042392	0.0040979	3	4	309	6431	nuclear mitotic cohesin complex	YJL074C|YDL003W|YFL008W
798	0.00042392	0.0040979	3	4	309	6431	nuclear cohesin complex	YJL074C|YDL003W|YFL008W
5762	0.00045516	0.0041852	9	49	309	6431	mitochondrial large ribosomal subunit	YMR193W|YBR282W|YLR312W-A|YNL122C|YGR076C|YCR003W|YML009C|YNR022C|YMR286W
315	0.00045516	0.0041852	9	49	309	6431	organellar large ribosomal subunit	YMR193W|YBR282W|YLR312W-A|YNL122C|YGR076C|YCR003W|YML009C|YNR022C|YMR286W
775	0.00050049	0.0044246	14	106	309	6431	chromosome	centromeric region	YDR285W|YDR532C|YCR086W|YPR046W|YER133W|YOR195W|YDR383C|YDR320C-A|YEL061C|YKR083C|YKL138C-A|YDL003W|YLR271W|YGL086W
30686	0.00050466	0.0044246	13	94	309	6431	90S preribosome	YDR299W|YGR145W|YHR148W|YGR103W|YDL213C|YMR014W|YOR078W|YCL031C|YNL308C|YDL148C|YOR287C|YLR003C|YDR083W
55029	0.00053522	0.0045858	7	31	309	6431	nuclear DNA-directed RNA polymerase complex	YGL070C|YOR210W|YDR045C|YJL011C|YBR154C|YJL148W|YHR143W-A
794	0.00055139	0.0046194	14	107	309	6431	condensed nuclear chromosome	YDR285W|YDR532C|YJL074C|YCR086W|YPR046W|YER133W|YOR195W|YDR320C-A|YEL061C|YKR083C|YKL138C-A|YDL003W|YFL008W|YGL086W
780	0.00065692	0.0053839	10	62	309	6431	condensed nuclear chromosome	centromeric region	YOR195W|YDR320C-A|YDR532C|YEL061C|YKR083C|YCR086W|YPR046W|YKL138C-A|YER133W|YGL086W
30880	0.00080048	0.006183	7	33	309	6431	RNA polymerase complex	YGL070C|YOR210W|YDR045C|YJL011C|YBR154C|YJL148W|YHR143W-A
428	0.00080048	0.006183	7	33	309	6431	DNA-directed RNA polymerase complex	YGL070C|YOR210W|YDR045C|YJL011C|YBR154C|YJL148W|YHR143W-A
15630	0.00081747	0.006183	16	137	309	6431	microtubule cytoskeleton	YMR294W|YDR424C|YLR254C|YDR356W|YDR532C|YNL225C|YAL047C|YER133W|YOR195W|YDR320C-A|YEL061C|YNL188W|YPR141C|YKR083C|YKL138C-A|YPL174C
779	0.00082002	0.006183	11	75	309	6431	condensed chromosome	centromeric region	YOR195W|YDR383C|YDR320C-A|YDR532C|YEL061C|YKR083C|YCR086W|YPR046W|YKL138C-A|YER133W|YGL086W
5666	0.00095094	0.0070295	5	17	309	6431	DNA-directed RNA polymerase III complex	YOR210W|YDR045C|YJL011C|YBR154C|YHR143W-A
44451	0.0010085	0.0071355	27	298	309	6431	nucleoplasm part	YDR176W|YOR194C|YKR029C|YHR143W-A|YER133W|YOR244W|YOR210W|YDR469W|YOL145C|YJL011C|YML043C|YBR154C|YNL107W|YOR279C|YGL070C|YDR308C|YMR039C|YPR025C|YMR112C|YOL086W-A|YEL018W|YNL136W|YDR045C|YER159C|YBR066C|YML062C|YBR111W-A
5819	0.0010105	0.0071355	13	101	309	6431	spindle	YDR356W|YDR532C|YNL225C|YAL047C|YER133W|YOR195W|YDR320C-A|YEL061C|YNL188W|YPR141C|YKR083C|YKL138C-A|YPL174C
8278	0.0010221	0.0071355	3	5	309	6431	cohesin complex	YJL074C|YDL003W|YFL008W
793	0.0010524	0.0072139	15	127	309	6431	condensed chromosome	YDR285W|YDR532C|YJL074C|YCR086W|YPR046W|YER133W|YOR195W|YDR383C|YDR320C-A|YEL061C|YKR083C|YKL138C-A|YDL003W|YFL008W|YGL086W
30532	0.0012249	0.0082464	10	67	309	6431	small nuclear ribonucleoprotein complex	YNL147W|YER029C|YIR005W|YLR275W|YLR438C-A|YLR298C|YER112W|YDR473C|YPL213W|YPR094W
44445	0.001558	0.010305	22	231	309	6431	cytosolic part	YOR182C|YMR194W|YJR094W-A|YFR032C-A|YJL179W|YPL143W|YEL003W|YMR158W|YMR230W|YKL061W|YDR363W-A|YLR408C|YLR200W|YKL156W|YDL075W|YKL082C|YOR234C|YMR188C|YLR325C|YJL136C|YGR148C|YDL133C-A
5665	0.0019034	0.012089	4	12	309	6431	DNA-directed RNA polymerase II	core complex	YGL070C|YOR210W|YBR154C|YHR143W-A
5763	0.001924	0.012089	7	38	309	6431	mitochondrial small ribosomal subunit	YKL003C|YPR166C|YGR215W|YMR188C|YMR158W|YOR158W|YER050C
314	0.001924	0.012089	7	38	309	6431	organellar small ribosomal subunit	YKL003C|YPR166C|YGR215W|YMR188C|YMR158W|YOR158W|YER050C
16272	0.0019715	0.012184	3	6	309	6431	prefoldin complex	YLR200W|YJL179W|YEL003W
5686	0.0021155	0.012738	5	20	309	6431	U2 snRNP	YER029C|YIR005W|YLR275W|YPL213W|YPR094W
5759	0.0021624	0.012738	22	237	309	6431	mitochondrial matrix	YMR193W|YKL003C|YLR312W-A|YNL122C|YPR166C|YGR215W|YER058W|YMR158W|YOR158W|YNR022C|YMR286W|YBR282W|YIL098C|YGR076C|YPL189C-A|YCR003W|YML009C|YBR120C|YMR188C|YDL107W|YJL023C|YER050C
31980	0.0021624	0.012738	22	237	309	6431	mitochondrial lumen	YMR193W|YKL003C|YLR312W-A|YNL122C|YPR166C|YGR215W|YER058W|YMR158W|YOR158W|YNR022C|YMR286W|YBR282W|YIL098C|YGR076C|YPL189C-A|YCR003W|YML009C|YBR120C|YMR188C|YDL107W|YJL023C|YER050C
71004	0.0026149	0.014671	6	30	309	6431	U2-type prespliceosome	YNL147W|YER029C|YLR275W|YLR298C|YPL213W|YGR129W
71010	0.0026149	0.014671	6	30	309	6431	prespliceosome	YNL147W|YER029C|YLR275W|YLR298C|YPL213W|YGR129W
45263	0.0026463	0.014671	4	13	309	6431	proton-transporting ATP synthase complex	coupling factor F(o)	YDR322C-A|YOL077W-A|YPR020W|YOR020W-A
276	0.0026463	0.014671	4	13	309	6431	mitochondrial proton-transporting ATP synthase complex	coupling factor F(o)	YDR322C-A|YOL077W-A|YPR020W|YOR020W-A
44427	0.0031452	0.017184	34	436	309	6431	chromosomal part	YDR285W|YNL133C|YCR086W|YOR346W|YKR029C|YER133W|YOR195W|YDR383C|YOR189W|YOR244W|YBR009C|YDR469W|YOL145C|YKR083C|YNL107W|YDR083W|YGL086W|YGR042W|YDR532C|YJL074C|YPR046W|YIL139C|YDL002C|YNL030W|YDL074C|YDR320C-A|YEL061C|YBR066C|YBR088C|YKL138C-A|YML062C|YDL003W|YFL008W|YLR271W
5875	0.0033202	0.017882	5	22	309	6431	microtubule associated complex	YMR294W|YDR424C|YEL061C|YPR141C|YPL174C
44452	0.0034187	0.018153	16	157	309	6431	nucleolar part	YGR271C-A|SNR31|SNR83|YDL208W|YHR072W-A|YHR148W|YBR257W|YGR103W|YJL148W|YHR143W-A|YCL031C|YDL148C|YOR210W|YML043C|YBR154C|YBR167C
5736	0.0035662	0.018673	4	14	309	6431	DNA-directed RNA polymerase I complex	YOR210W|YBR154C|YJL148W|YHR143W-A
71013	0.0043211	0.022308	6	33	309	6431	catalytic step 2 spliceosome	YNL147W|YER029C|YLR275W|YLR438C-A|YDR163W|YGR129W
32040	0.0043881	0.022308	8	55	309	6431	small-subunit processome	YML093W|YOR078W|YDR299W|YGR145W|YDL148C|YKL099C|YHR148W|YDR339C
5816	0.004438	0.022308	9	67	309	6431	spindle pole body	YOR195W|YDR356W|YDR532C|YNL188W|YPR141C|YPL174C|YNL225C|YAL047C|YER133W
46540	0.0050398	0.025	6	34	309	6431	U4/U6 x U5 tri-snRNP complex	YNL147W|YER029C|YLR275W|YLR438C-A|YER112W|YDR473C
30286	0.0051361	0.025147	3	8	309	6431	dynein complex	YMR294W|YDR424C|YPL174C
44454	0.0058817	0.028428	25	305	309	6431	nuclear chromosome part	YDR285W|YCR086W|YOR346W|YKR029C|YER133W|YOR195W|YOR189W|YOR244W|YBR009C|YKR083C|YNL107W|YGL086W|YDR532C|YJL074C|YPR046W|YIL139C|YDL002C|YNL030W|YDL074C|YDR320C-A|YEL061C|YBR066C|YKL138C-A|YDL003W|YFL008W
44450	0.0060089	0.028675	4	16	309	6431	microtubule organizing center part	YDR356W|YNL188W|YNL225C|YAL047C
5881	0.0075652	0.035651	4	17	309	6431	cytoplasmic microtubule	YDR424C|YLR254C|YEL061C|YPR141C
16591	0.0085591	0.039837	9	74	309	6431	DNA-directed RNA polymerase II	holoenzyme	YGL070C|YDR308C|YPR025C|YMR112C|YOR210W|YOR194C|YOL145C|YBR154C|YHR143W-A
22626	0.0087078	0.040035	16	173	309	6431	cytosolic ribosome	YOR182C|YMR194W|YJR094W-A|YFR032C-A|YPL143W|YMR158W|YMR230W|YKL156W|YDL075W|YKL082C|YOR234C|YMR188C|YLR325C|YJL136C|YGR148C|YDL133C-A
5753	0.0093651	0.042031	4	18	309	6431	mitochondrial proton-transporting ATP synthase complex	YDR322C-A|YOL077W-A|YPR020W|YOR020W-A
45259	0.0093651	0.042031	4	18	309	6431	proton-transporting ATP synthase complex	YDR322C-A|YOL077W-A|YPR020W|YOR020W-A
5694	0.0099485	0.044124	34	470	309	6431	chromosome	YDR285W|YNL133C|YCR086W|YOR346W|YKR029C|YER133W|YOR195W|YDR383C|YOR189W|YOR244W|YBR009C|YDR469W|YOL145C|YKR083C|YNL107W|YDR083W|YGL086W|YGR042W|YDR532C|YJL074C|YPR046W|YIL139C|YDL002C|YNL030W|YDL074C|YDR320C-A|YEL061C|YBR066C|YBR088C|YKL138C-A|YML062C|YDL003W|YFL008W|YLR271W
5688	0.010244	0.044391	3	10	309	6431	U6 snRNP	YNL147W|YLR438C-A|YER112W
42729	0.010244	0.044391	3	10	309	6431	DASH complex	YDR320C-A|YKR083C|YKL138C-A
15935	0.010866	0.04655	11	104	309	6431	small ribosomal subunit	YOR182C|YKL003C|YKL156W|YPR166C|YGR215W|YMR188C|YMR158W|YOR158W|YMR230W|YJL136C|YER050C
44429	0.011235	0.047592	44	650	309	6431	mitochondrial part	YHR005C-A|YLL009C|YMR256C|YGR243W|YMR059W|YEL020W-A|YGR215W|YDR316W|YJL003W|YER058W|YDL067C|YMR158W|YOR158W|YOL109W|YNR022C|YKL137W|YBR282W|YNL036W|YGR076C|YPL189C-A|YML030W|YML009C|YBR120C|YDL107W|YOL077W-A|YJL023C|YOR020W-A|YMR193W|YKL003C|YLR312W-A|YNL122C|YPR166C|YBL059C-A|YPR020W|YMR286W|YNL070W|YIL098C|YDR322C-A|YCR003W|YMR188C|YBR262C|YPR061C|YER050C|YDR381C-A
35267	0.011422	0.047847	4	19	309	6431	NuA4 histone acetyltransferase complex	YNL136W|YOR244W|YNL107W|YEL018W
5815	0.011953	0.048979	9	78	309	6431	microtubule organizing center	YOR195W|YDR356W|YDR532C|YNL188W|YPR141C|YPL174C|YNL225C|YAL047C|YER133W
922	0.011953	0.048979	9	78	309	6431	spindle pole	YOR195W|YDR356W|YDR532C|YNL188W|YPR141C|YPL174C|YNL225C|YAL047C|YER133W
[truncated: 205 more columns]

## Sheet: down160BP
File created with bingo (c) on Jul 16	2019 at 3:14:07 PM
ontology: namespace
curator: bingo
Selected ontology file : bundle://114.0:1/data/GO_Full
Selected annotation file : /work/maria/juanan_scripts/GN_analysis/GO_Bingo2/yeast_BP
Discarded evidence codes :
Overrepresentation
Selected statistical test : Hypergeometric test
Selected correction : Benjamini & Hochberg False Discovery Rate (FDR) correction
Selected significance level : 0.05
Testing option : Use whole annotation as reference set
The selected cluster :
YDR176W	YDR285W	YLR363W-A	YDR424C	YJR094W-A	YKL179C	YGL164C	YOL080C	YPL065W	YGL108C	YOR078W	YLR145W	YER029C	YDR383C	YDR286C	YPL189C-A	YDL092W	YER126C	YOL145C	YNL129W	YDR339C	YPL174C	YBR188C	YKR007W	YCR014C	SNR83	YDR532C	YJL074C	YER074W-A	YER112W	YHR023W	YGR103W	YDL002C	YBR217W	YNL225C	YPR094W	YLR309C	YIR005W	YJL085W	YKL156W	YMR188C	YBR262C	YOR216C	YNR024W	YDR163W	YOR313C	>	YHR005C-A	YGR271C-A	YDR299W
YPR046W	YBR058C-A	YCR097W	YGR169C-A	YPR143W	YCL055W	YEL018W	YNL070W	YML093W	YNL136W	YCL056C	YLR275W	YBR088C	YER138W-A	YBR111W-A	YFL008W	YOR357C	YOR182C	YDL085C-A	YGR008C	YMR311C	YGL029W	YOR194C	YPL108W	YKL172W	YER058W	YDL067C	YHR143W-A	YNL147W	YHR060W	YBR290W	YNL038W	YCR016W	YGL005C	YGR076C	YOR210W	YDL107W	YJL188C	YLR423C	YOR193W	YDR308C	YMR040W	YNL110C	YLR262C	YMR294W	YPR025C	YNL122C	YHL013C	YLR165C	YLR298C
No annotations were retrieved for the following entities:
YCR075W-A	YMR193C-A	YLR198C	YJL188C	YJL023C	YOR121C	>
GO-ID	p-value	corr p-value	x	n	X	N	Description	Genes in test set
42254	1.5723e-13	1.9198e-10	61	468	307	6400	ribosome biogenesis	YOL080C|YER133W|YOR078W|YLR145W|YPL146C|YLR068W|YNL308C|YER126C|YKL082C|YDR083W|YDR339C|SNR83|YDL208W|YKL099C|YHR072W-A|YLR022C|YHR148W|YER112W|YPL143W|YBR257W|YGR103W|YPR143W|YMR014W|YML093W|YKL156W|YJL122W|YNR024W|YFR001W|YGR148C|YGR271C-A|YDR299W|SNR31|YLR051C|YLR221C|YGL029W|YER002W|YKL172W|YJL148W|YDL213C|YMR269W|YHR143W-A|YNL147W|YOR294W|YCL031C|YIL063C|YDL148C|YLR438C-A|YOR210W|YBR154C|YOR…
22613	6.7111e-13	4.0971e-10	67	563	307	6400	ribonucleoprotein complex biogenesis	YOL080C|YER133W|YOR078W|YLR145W|YPL146C|YLR068W|YDR088C|YNL308C|YER126C|YKL082C|YDR083W|YDR339C|SNR83|YDL208W|YKL099C|YHR072W-A|YLR022C|YHR148W|YER112W|YPL143W|YBR257W|YGR103W|YPR143W|YMR014W|YPR094W|YML093W|YIR005W|YKL156W|YLR275W|YJL122W|YML062C|YNR024W|YFR001W|YGR148C|YGR271C-A|YDR299W|SNR31|YLR051C|YLR221C|YGL029W|YER002W|YKL172W|YJL148W|YDL213C|YMR269W|YHR143W-A|YNL147W|YOR294W|YCL031C|YIL06…
6396	2.011e-12	7.9444e-10	73	660	307	6400	RNA processing	YOL080C|YER133W|YOR078W|YLR145W|YER029C|YNR032C-A|YPL146C|YLR068W|YDR088C|YNL308C|YER126C|YOL145C|YBR120C|YKL082C|YDR083W|YGL232W|YDR339C|YBR188C|YOR148C|YGL070C|YLR312W-A|SNR83|YDL208W|YKL099C|YHR072W-A|YHR148W|YER112W|YBR257W|YGR103W|YPR143W|YMR014W|YPR094W|YML093W|YIR005W|YKL156W|YLR275W|YIL008W|YML062C|YNR024W|YFR001W|YDR163W|YGR271C-A|YDR299W|SNR31|YLR051C|YGL029W|YER002W|YMR059W|YKL172W|YDL…
44085	2.6026e-12	7.9444e-10	106	1171	307	6400	cellular component biogenesis	YDR424C|YOL080C|YOR078W|YLR145W|YPL146C|YNL308C|YPL189C-A|YER126C|YOL077W-A|YDR083W|YDR339C|YGL070C|YMR039C|SNR83|YMR112C|YBL059C-A|YKL099C|YJL074C|YER112W|YHR023W|YBR257W|YGR103W|YMR014W|YBR217W|YPR094W|YHR184W|YIR005W|YJL085W|YKL156W|YDR322C-A|YML062C|YBR262C|YNR024W|YGR271C-A|YDR299W|YLL009C|SNR31|YLR051C|YDR356W|YER002W|YDL213C|YMR269W|YEL003W|YKL137W|YLR200W|YOR294W|YCL031C|YLR438C-A|YBR009C…
6364	1.3418e-11	3.2766e-09	48	349	307	6400	rRNA processing	YGR271C-A|YDR299W|SNR31|YLR051C|YGL029W|YER002W|YKL172W|YDL213C|YOL080C|YER133W|YNL147W|YOR078W|YLR145W|YPL146C|YLR068W|YOR294W|YCL031C|YNL308C|YDL148C|YLR438C-A|YER126C|YKL082C|YOR287C|YIL019W|YJL136C|YDR083W|YDR339C|YNL110C|SNR83|YGR145W|YDL208W|YKL099C|YHR072W-A|YHR148W|YLR165C|YER112W|YNL227C|YBR257W|YGR103W|YPR143W|YMR014W|YHR081W|YML093W|YKL156W|YKL009W|YNR024W|YFR001W|YBR167C
16072	7.5336e-11	1.5331e-08	48	366	307	6400	rRNA metabolic process	YGR271C-A|YDR299W|SNR31|YLR051C|YGL029W|YER002W|YKL172W|YDL213C|YOL080C|YER133W|YNL147W|YOR078W|YLR145W|YPL146C|YLR068W|YOR294W|YCL031C|YNL308C|YDL148C|YLR438C-A|YER126C|YKL082C|YOR287C|YIL019W|YJL136C|YDR083W|YDR339C|YNL110C|SNR83|YGR145W|YDL208W|YKL099C|YHR072W-A|YHR148W|YLR165C|YER112W|YNL227C|YBR257W|YGR103W|YPR143W|YMR014W|YHR081W|YML093W|YKL156W|YKL009W|YNR024W|YFR001W|YBR167C
16070	1.1924e-10	2.0799e-08	90	980	307	6400	RNA metabolic process	YGR275W|YOL080C|YER133W|YOR078W|YLR145W|YER029C|YNR032C-A|YPL146C|YLR068W|YDR088C|YNL308C|YOR244W|YER126C|YOL145C|YBR120C|YKL082C|YML043C|YDR083W|YGL232W|YDR339C|YBR188C|YOR148C|YCR020W-B|YGL070C|YLR312W-A|YMR039C|SNR83|YDL208W|YMR112C|YKL099C|YHR072W-A|YHR148W|YER112W|YBR257W|YGR103W|YPR143W|YMR014W|YDL074C|YPR094W|YML093W|YIR005W|YKL156W|YLR275W|YIL008W|YML062C|YNR024W|YFR001W|YBR111W-A|YDR163W…
34470	1.2676e-09	1.9347e-07	53	464	307	6400	ncRNA processing	YOL080C|YER133W|YOR078W|YLR145W|YPL146C|YLR068W|YNL308C|YER126C|YOL145C|YKL082C|YDR083W|YGL232W|YDR339C|SNR83|YDL208W|YKL099C|YHR072W-A|YHR148W|YER112W|YBR257W|YGR103W|YPR143W|YMR014W|YML093W|YKL156W|YIL008W|YNR024W|YFR001W|YGR271C-A|YDR299W|SNR31|YLR051C|YGL029W|YER002W|YMR059W|YKL172W|YDL213C|YNL147W|YOR294W|YCL031C|YDL148C|YLR438C-A|YOR287C|YIL019W|YJL136C|YNL110C|YGR145W|YLR165C|YNL227C|YHR08…
10467	5.3844e-09	7.3048e-07	116	1500	307	6400	gene expression	YJR094W-A|YGR275W|YMR158W|YOL080C|YOR078W|YLR145W|YER029C|YPL146C|YNL308C|YOR244W|YER126C|YOL145C|YDR083W|YGL232W|YDR339C|YBR188C|YOR148C|YGL070C|YMR039C|SNR83|YMR112C|YKL099C|YER112W|YBR257W|YGR103W|YMR014W|YPR094W|YIR005W|YKL156W|YMR188C|YLR325C|YML062C|YNR024W|YDR163W|YGR271C-A|YDR299W|SNR31|YLR051C|YER002W|YDL213C|YOR158W|YPL213W|YBR282W|YOR294W|YCL031C|YLR438C-A|YML009C|YJL011C|YDL133C-A|YMR…
90304	9.8694e-09	1.2051e-06	108	1373	307	6400	nucleic acid metabolic process	YDR285W|YNL133C|YGR275W|YOL080C|YOR078W|YLR145W|YER029C|YPL146C|YNL308C|YOR244W|YER126C|YOL145C|YDR083W|YGL232W|YDR339C|YBR188C|YOR148C|YGL070C|YCR014C|YMR039C|SNR83|YMR112C|YKL099C|YJL074C|YER112W|YBR257W|YGR103W|YDL002C|YMR014W|YPR094W|YIR005W|YKL156W|YML062C|YNR024W|YDR163W|YGR271C-A|YDR299W|SNR31|YLR051C|YER002W|YDL213C|YPL213W|YOR294W|YCL031C|YLR438C-A|YJL011C|YPR101W|YOL086W-A|YHR081W|YDR04…
34660	6.9146e-08	7.6752e-06	53	520	307	6400	ncRNA metabolic process	YOL080C|YER133W|YOR078W|YLR145W|YPL146C|YLR068W|YNL308C|YER126C|YOL145C|YKL082C|YDR083W|YGL232W|YDR339C|SNR83|YDL208W|YKL099C|YHR072W-A|YHR148W|YER112W|YBR257W|YGR103W|YPR143W|YMR014W|YML093W|YKL156W|YIL008W|YNR024W|YFR001W|YGR271C-A|YDR299W|SNR31|YLR051C|YGL029W|YER002W|YMR059W|YKL172W|YDL213C|YNL147W|YOR294W|YCL031C|YDL148C|YLR438C-A|YOR287C|YIL019W|YJL136C|YNL110C|YGR145W|YLR165C|YNL227C|YHR08…
42273	1.2505e-07	1.2724e-05	18	88	307	6400	ribosomal large subunit biogenesis	YNL110C|YLR221C|YER002W|YNL227C|YPL143W|YKL172W|YGR103W|YOL080C|YPL146C|YOR294W|YKL009W|YJL122W|YER126C|YKL082C|YOR234C|YFR001W|YDR083W|YGR148C
6996	4.0803e-07	3.8323e-05	104	1396	307	6400	organelle organization	YDR176W|YDR285W|YDR424C|YGR275W|YPR055W|YMR158W|YDL065C|YKL061W|YOL080C|YAL047C|YPL146C|YPL189C-A|YOR244W|YOL145C|YPR141C|YPL174C|YKR007W|YBL059C-A|YJL074C|YHR023W|YJL179W|YDL002C|YBR217W|YNL225C|YKL156W|YDR322C-A|YMR188C|YBR262C|YHR005C-A|YLL009C|YDR356W|YEL020W-A|YOR158W|YKL137W|YBR282W|YCL031C|YER030W|YBR009C|YML009C|YKR083C|YDL058W|YMR193W|YPR166C|YPR020W|YMR286W|YHR081W|YDR320C-A|YOR075W|YEL…
6139	6.5005e-07	5.6694e-05	113	1572	307	6400	nucleobase	nucleoside	nucleotide and nucleic acid metabolic process	YDR285W|YNL133C|YGR275W|YOL080C|YOR078W|YLR145W|YER029C|YPL146C|YNL308C|YOR244W|YER126C|YOL145C|YOL077W-A|YNL129W|YDR083W|YGL232W|YDR339C|YBR188C|YOR148C|YGL070C|YCR014C|YMR039C|SNR83|YMR112C|YKL099C|YJL074C|YER112W|YBR257W|YGR103W|YDL002C|YMR014W|YPR094W|YIR005W|YKL156W|YDR322C-A|YML062C|YNR024W|YDR163W|YGR271C-A|YDR299W|SNR31|YLR051C|YER002W|YDL213C|YPL213W|YOR294W|YCL031C|YLR438C-A|YJL011C|YPR…
30490	8.356e-07	6.8018e-05	20	120	307	6400	maturation of SSU-rRNA	YGR271C-A|YDR299W|YLR051C|YGR145W|YKL099C|YGR103W|YMR014W|YML093W|YNL147W|YOR078W|YLR068W|YOR294W|YKL156W|YNL308C|YDL148C|YOR287C|YIL019W|YFR001W|YJL136C|YDR339C
462	3.4349e-06	0.00026213	18	109	307	6400	maturation of SSU-rRNA from tricistronic rRNA transcript (SSU-rRNA	5.8S rRNA	LSU-rRNA)	YGR271C-A|YDR299W|YLR051C|YGR145W|YKL099C|YGR103W|YML093W|YOR078W|YLR068W|YOR294W|YKL156W|YNL308C|YDL148C|YOR287C|YIL019W|YFR001W|YJL136C|YDR339C
16043	3.8692e-06	0.0002779	131	1966	307	6400	cellular component organization	YDR176W|YDR285W|YDR424C|YGR275W|YPR055W|YMR158W|YDL065C|YKL061W|YOL080C|YAL047C|YPL146C|YPL189C-A|YOR244W|YOL145C|YPR141C|YOL077W-A|YPL174C|YKR007W|YGL070C|YMR039C|YMR112C|YBL059C-A|YJL074C|YER112W|YHR023W|YJL179W|YDL002C|YBR217W|YNL225C|YPR094W|YHR184W|YIR005W|YJL085W|YKL156W|YDR322C-A|YMR188C|YML062C|YBR262C|YHR005C-A|YLL009C|YDR356W|YEL020W-A|YEL003W|YOR158W|YKL137W|YBR282W|YLR200W|YCL031C|YER…
469	6.2558e-06	0.00042043	15	82	307	6400	cleavage involved in rRNA processing	YLR051C|YDL208W|YKL099C|YHR072W-A|YHR081W|YML093W|YOR078W|YOR294W|YNL308C|YDL148C|YOR287C|YNR024W|YFR001W|YJL136C|YDR339C
460	7.029e-06	0.00042043	16	93	307	6400	maturation of 5.8S rRNA	YLR051C|YKL099C|YGR103W|YPR143W|YHR081W|YML093W|YOR078W|YLR145W|YOR294W|YNL308C|YDL148C|YER126C|YNR024W|YFR001W|YJL136C|YDR339C
466	7.029e-06	0.00042043	16	93	307	6400	maturation of 5.8S rRNA from tricistronic rRNA transcript (SSU-rRNA	5.8S rRNA	LSU-rRNA)	YLR051C|YKL099C|YGR103W|YPR143W|YHR081W|YML093W|YOR078W|YLR145W|YOR294W|YNL308C|YDL148C|YER126C|YNR024W|YFR001W|YJL136C|YDR339C
65003	7.231e-06	0.00042043	49	540	307	6400	macromolecular complex assembly	YDR424C|YFL046W|YOL080C|YPL146C|YDR088C|YPL189C-A|YML030W|YBR120C|YML043C|YOL077W-A|YGL070C|YMR039C|YMR112C|YBL059C-A|YLR022C|YER112W|YPR094W|YIR005W|YJL085W|YKL156W|YDR322C-A|YLR275W|YML062C|YBR262C|YGR148C|YLL009C|YLR221C|YDR356W|YOR194C|YJL003W|YER058W|YEL003W|YKL137W|YLR200W|YHR060W|YCL031C|YLR438C-A|YBR009C|YDR078C|YJL011C|YDL058W|YLR298C|YGR105W|YMR230W|YPR020W|YDR363W-A|YIL098C|YKL009W|YER…
43933	8.6062e-06	0.00047764	57	670	307	6400	macromolecular complex subunit organization	YDR424C|YGR275W|YFL046W|YOL080C|YPL146C|YDR088C|YPL189C-A|YML030W|YOL145C|YBR120C|YML043C|YOL077W-A|YCR020W-B|YGL070C|YMR039C|YMR112C|YBL059C-A|YLR022C|YER112W|YDL002C|YPR094W|YIR005W|YJL085W|YKL156W|YDR322C-A|YLR275W|YML062C|YBR262C|YGR148C|YLL009C|YLR221C|YDR356W|YOR194C|YJL003W|YER058W|YEL003W|YKL137W|YLR200W|YHR060W|YCL031C|YLR438C-A|YBR009C|YDR078C|YJL011C|YDL058W|YNL107W|YLR298C|YGR105W|YMR…
398	1.3822e-05	0.00073375	18	120	307	6400	nuclear mRNA splicing	via spliceosome	YLR298C|YER112W|YPR101W|YDR473C|YPL213W|YGR129W|YPR094W|YNL147W|YER029C|YNR032C-A|YIR005W|YLR275W|YKR022C|YDR088C|YLR438C-A|YBR188C|YDR163W|YOR148C
377	1.5541e-05	0.00079066	18	121	307	6400	RNA splicing	via transesterification reactions with bulged adenosine as nucleophile	YLR298C|YER112W|YPR101W|YDR473C|YPL213W|YGR129W|YPR094W|YNL147W|YER029C|YNR032C-A|YIR005W|YLR275W|YKR022C|YDR088C|YLR438C-A|YBR188C|YDR163W|YOR148C
16071	2.9627e-05	0.001447	32	311	307	6400	mRNA metabolic process	YPL213W|YER133W|YNL147W|YLR145W|YER029C|YNR032C-A|YDR088C|YLR438C-A|YOL145C|YBR120C|YBR188C|YOR148C|YGL070C|YLR298C|YER112W|YPR101W|YBR257W|YDR473C|YGR129W|YPR094W|YHR081W|YIR005W|YLR275W|YKL009W|YKR022C|YPL064C|YML062C|YNR024W|YGR072W|YBR111W-A|YDR163W|YBR167C
8380	4.0667e-05	0.0019098	20	154	307	6400	RNA splicing	YLR298C|YER112W|YPR101W|YMR059W|YDR473C|YPL213W|YGR129W|YPR094W|YNL147W|YER029C|YNR032C-A|YIR005W|YLR275W|YKR022C|YDR088C|YLR438C-A|YPL064C|YBR188C|YDR163W|YOR148C
447	4.8605e-05	0.002198	10	46	307	6400	endonucleolytic cleavage in ITS1 to separate SSU-rRNA from 5.8S rRNA and LSU-rRNA from tricistronic rRNA transcript (SSU-rRNA	5.8S rRNA	LSU-rRNA)	YML093W|YOR078W|YOR294W|YLR051C|YNL308C|YDL148C|YKL099C|YFR001W|YJL136C|YDR339C
375	5.1645e-05	0.0022521	18	132	307	6400	RNA splicing	via transesterification reactions	YLR298C|YER112W|YPR101W|YDR473C|YPL213W|YGR129W|YPR094W|YNL147W|YER029C|YNR032C-A|YIR005W|YLR275W|YKR022C|YDR088C|YLR438C-A|YBR188C|YDR163W|YOR148C
6461	7.6792e-05	0.0030662	29	283	307	6400	protein complex assembly	YLL009C|YDR424C|YDR356W|YFL046W|YOR194C|YJL003W|YER058W|YEL003W|YKL137W|YLR200W|YHR060W|YPL189C-A|YML030W|YBR120C|YJL011C|YML043C|YOL077W-A|YDL058W|YGL070C|YMR039C|YMR112C|YBL059C-A|YGR105W|YPR020W|YDR363W-A|YIL098C|YJL085W|YDR322C-A|YER159C
70271	7.6792e-05	0.0030662	29	283	307	6400	protein complex biogenesis	YLL009C|YDR424C|YDR356W|YFL046W|YOR194C|YJL003W|YER058W|YEL003W|YKL137W|YLR200W|YHR060W|YPL189C-A|YML030W|YBR120C|YJL011C|YML043C|YOL077W-A|YDL058W|YGL070C|YMR039C|YMR112C|YBL059C-A|YGR105W|YPR020W|YDR363W-A|YIL098C|YJL085W|YDR322C-A|YER159C
42274	7.7847e-05	0.0030662	11	58	307	6400	ribosomal small subunit biogenesis	YKL156W|YCL031C|YGR145W|YDL148C|YHR148W|YKL082C|YOR287C|YDL213C|YMR269W|YMR014W|YMR230W
22607	0.00014744	0.0056257	57	739	307	6400	cellular component assembly	YDR424C|YFL046W|YOL080C|YPL146C|YDR088C|YPL189C-A|YML030W|YBR120C|YML043C|YOL077W-A|YGL070C|YMR039C|YMR112C|YBL059C-A|YJL074C|YLR022C|YER112W|YHR023W|YBR217W|YPR094W|YHR184W|YIR005W|YJL085W|YKL156W|YDR322C-A|YLR275W|YNL188W|YML062C|YBR262C|YGR148C|YLL009C|YLR221C|YDR356W|YOR194C|YJL003W|YER058W|YEL003W|YKL137W|YLR200W|YHR060W|YCL031C|YLR438C-A|YBR009C|YDR078C|YJL011C|YLR423C|YDL058W|YNL110C|YLR29…
6397	0.00015309	0.0056645	24	223	307	6400	mRNA processing	YGL070C|YLR298C|YER112W|YPR101W|YDR473C|YPL213W|YGR129W|YPR094W|YER133W|YNL147W|YER029C|YNR032C-A|YIR005W|YLR275W|YKR022C|YDR088C|YLR438C-A|YOL145C|YBR120C|YPL064C|YML062C|YBR188C|YDR163W|YOR148C
8535	0.00021111	0.0073645	7	27	307	6400	respiratory chain complex IV assembly	YKL137W|YLL009C|YPL189C-A|YFL046W|YML030W|YJL003W|YER058W
33617	0.00021111	0.0073645	7	27	307	6400	mitochondrial respiratory chain complex IV assembly	YKL137W|YLL009C|YPL189C-A|YFL046W|YML030W|YJL003W|YER058W
33108	0.00027363	0.0092805	9	46	307	6400	mitochondrial respiratory chain complex assembly	YKL137W|YLL009C|YPL189C-A|YBL059C-A|YFL046W|YML030W|YBR120C|YJL003W|YER058W
7017	0.00028475	0.0093969	16	125	307	6400	microtubule-based process	YMR294W|YDR424C|YLR254C|YDR356W|YCR086W|YNL225C|YAL047C|YOR195W|YDR320C-A|YEL061C|YNL188W|YPR141C|YKR083C|YKL138C-A|YPL174C|YGL086W
34621	0.00033202	0.010668	50	643	307	6400	cellular macromolecular complex subunit organization	YDR424C|YGR275W|YFL046W|YOL080C|YPL146C|YDR088C|YPL189C-A|YML030W|YOL145C|YBR120C|YCR020W-B|YMR039C|YMR112C|YBL059C-A|YLR022C|YER112W|YDL002C|YPR094W|YIR005W|YJL085W|YKL156W|YLR275W|YML062C|YBR262C|YGR148C|YLL009C|YLR221C|YOR194C|YJL003W|YER058W|YEL003W|YKL137W|YLR200W|YHR060W|YCL031C|YLR438C-A|YBR009C|YDR078C|YDL058W|YNL107W|YLR298C|YGR105W|YMR230W|YDR363W-A|YIL098C|YKL009W|YKR022C|YEL061C|YDR04…
34622	0.00037675	0.011795	42	514	307	6400	cellular macromolecular complex assembly	YLL009C|YDR424C|YLR221C|YFL046W|YOR194C|YJL003W|YER058W|YEL003W|YOL080C|YKL137W|YPL146C|YLR200W|YHR060W|YCL031C|YDR088C|YPL189C-A|YLR438C-A|YBR009C|YML030W|YDR078C|YBR120C|YDL058W|YMR039C|YMR112C|YBL059C-A|YLR022C|YLR298C|YER112W|YGR105W|YMR230W|YPR094W|YDR363W-A|YIR005W|YIL098C|YJL085W|YKL156W|YLR275W|YKL009W|YER159C|YML062C|YBR262C|YGR148C
478	0.00043031	0.012815	10	59	307	6400	endonucleolytic cleavage involved in rRNA processing	YML093W|YOR078W|YOR294W|YLR051C|YNL308C|YDL148C|YKL099C|YFR001W|YJL136C|YDR339C
479	0.00043031	0.012815	10	59	307	6400	endonucleolytic cleavage of tricistronic rRNA transcript (SSU-rRNA	5.8S rRNA	LSU-rRNA)	YML093W|YOR078W|YOR294W|YLR051C|YNL308C|YDL148C|YKL099C|YFR001W|YJL136C|YDR339C
34641	0.00052848	0.015364	113	1808	307	6400	cellular nitrogen compound metabolic process	YDR285W|YNL133C|YGR275W|YOL080C|YOR078W|YLR145W|YER029C|YPL146C|YNL308C|YOR244W|YER126C|YOL145C|YOL077W-A|YNL129W|YDR083W|YGL232W|YDR339C|YBR188C|YOR148C|YGL070C|YCR014C|YMR039C|SNR83|YMR112C|YKL099C|YJL074C|YER112W|YBR257W|YGR103W|YDL002C|YMR014W|YPR094W|YIR005W|YKL156W|YDR322C-A|YML062C|YNR024W|YDR163W|YGR271C-A|YDR299W|SNR31|YLR051C|YER002W|YDL213C|YPL213W|YOR294W|YCL031C|YLR438C-A|YJL011C|YPR…
44260	0.00061467	0.017454	160	2752	307	6400	cellular macromolecule metabolic process	YDR176W|YDR285W|YNL133C|YJR094W-A|YGR275W|YMR158W|YOL080C|YPL065W|YOR078W|YLR145W|YER029C|YPL146C|YNL308C|YOR244W|YER126C|YOL145C|YDR083W|YGL232W|YDR339C|YBR188C|YOR148C|YGL070C|YCR014C|YMR039C|SNR83|YMR112C|YKL099C|YJL074C|YER112W|YJL179W|YBR257W|YGR103W|YDL002C|YMR014W|YBR217W|YPR094W|YIR005W|YKL156W|YMR188C|YLR325C|YML062C|YNR024W|YDR163W|YGR271C-A|YDR299W|SNR31|YLR051C|YER002W|YDL213C|YEL003W…
51656	0.0007453	0.019466	13	98	307	6400	establishment of organelle localization	YMR294W|YDR424C|YLR254C|YNL227C|YAL047C|YPL146C|YOR294W|YOR195W|YIL063C|YKL009W|YPR141C|YFR001W|YPL174C
51647	0.00074931	0.019466	6	24	307	6400	nucleus localization	YOR195W|YMR294W|YDR424C|YLR254C|YPR141C|YAL047C
7097	0.00074931	0.019466	6	24	307	6400	nuclear migration	YOR195W|YMR294W|YDR424C|YLR254C|YPR141C|YAL047C
40023	0.00074931	0.019466	6	24	307	6400	establishment of nucleus localization	YOR195W|YMR294W|YDR424C|YLR254C|YPR141C|YAL047C
6807	0.00089216	0.022694	114	1851	307	6400	nitrogen compound metabolic process	YDR285W|YNL133C|YGR275W|YOL080C|YOR078W|YLR145W|YER029C|YPL146C|YNL308C|YOR244W|YER126C|YOL145C|YOL077W-A|YNL129W|YDR083W|YGL232W|YDR339C|YBR188C|YOR148C|YGL070C|YCR014C|YMR039C|SNR83|YMR112C|YKL099C|YJL074C|YER112W|YBR257W|YGR103W|YDL002C|YMR014W|YPR094W|YIR005W|YKL156W|YDR322C-A|YML062C|YNR024W|YDR163W|YGR271C-A|YDR299W|SNR31|YLR051C|YER002W|YDL213C|YPL213W|YOR294W|YCL031C|YLR438C-A|YJL011C|YPR…
226	0.0010291	0.025644	14	114	307	6400	microtubule cytoskeleton organization	YMR294W|YDR424C|YDR356W|YCR086W|YNL225C|YAL047C|YOR195W|YDR320C-A|YEL061C|YNL188W|YKR083C|YKL138C-A|YPL174C|YGL086W
472	0.0011486	0.027637	7	35	307	6400	endonucleolytic cleavage to generate mature 5'-end of SSU-rRNA from (SSU-rRNA	5.8S rRNA	LSU-rRNA)	YML093W|YOR078W|YLR051C|YDL148C|YKL099C|YFR001W|YDR339C
7059	0.0011544	0.027637	18	169	307	6400	chromosome segregation	YMR311C|YGR275W|YJL074C|YCR086W|YPR046W|YOL086W-A|YAL047C|YER133W|YOR195W|YDR320C-A|YEL061C|YPR141C|YKR083C|YBR088C|YKL138C-A|YDL003W|YFL008W|YGL086W
9304	0.0012559	0.028933	5	18	307	6400	tRNA transcription	YOR210W|YDR045C|YJL011C|YBR154C|YHR143W-A
42797	0.0012559	0.028933	5	18	307	6400	tRNA transcription from RNA polymerase III promoter	YOR210W|YDR045C|YJL011C|YBR154C|YHR143W-A
7005	0.0013487	0.030496	33	399	307	6400	mitochondrion organization	YHR005C-A|YLL009C|YFL046W|YEL020W-A|YGR215W|YJL003W|YER058W|YMR158W|YOR158W|YNR022C|YKL137W|YBR282W|YGR076C|YPL189C-A|YML030W|YML009C|YBR120C|YDL107W|YMR193W|YKL003C|YLR312W-A|YNL122C|YPR166C|YBL059C-A|YPR020W|YMR286W|YNL070W|YIL098C|YDR322C-A|YCR003W|YMR188C|YBR262C|YER050C
967	0.0016196	0.035313	7	37	307	6400	rRNA 5'-end processing	YML093W|YOR078W|YLR051C|YDL148C|YKL099C|YFR001W|YDR339C
34471	0.0016196	0.035313	7	37	307	6400	ncRNA 5'-end processing	YML093W|YOR078W|YLR051C|YDL148C|YKL099C|YFR001W|YDR339C
43170	0.0018371	0.039352	161	2830	307	6400	macromolecule metabolic process	YDR176W|YDR285W|YNL133C|YJR094W-A|YGR275W|YMR158W|YOL080C|YPL065W|YOR078W|YLR145W|YER029C|YPL146C|YNL308C|YOR244W|YER126C|YOL145C|YDR083W|YGL232W|YDR339C|YBR188C|YOR148C|YGL070C|YCR014C|YMR039C|SNR83|YMR112C|YKL099C|YJL074C|YER112W|YJL179W|YBR257W|YGR103W|YDL002C|YMR014W|YBR217W|YPR094W|YIR005W|YKL156W|YMR188C|YLR325C|YML062C|YNR024W|YDR163W|YGR271C-A|YDR299W|SNR31|YLR051C|YER002W|YDL213C|YEL003W…
70987	0.0018916	0.039431	4	12	307	6400	error-free translesion synthesis	YDR078C|YBR088C|YIL139C|YOR346W
966	0.0019053	0.039431	7	38	307	6400	RNA 5'-end processing	YML093W|YOR078W|YLR051C|YDL148C|YKL099C|YFR001W|YDR339C
34729	0.0019619	0.039925	3	6	307	6400	histone H3-K79 methylation	YBR009C|YNL030W|YBR111W-A
71243	0.0022939	0.045915	2	2	307	6400	cellular response to arsenic	YOR052C|YNL155W
[truncated: 205 more columns]

## Sheet: up160MF
File created with bingo (c) on Jul 16	2019 at 3:12:13 PM
ontology: namespace
curator: bingo
Selected ontology file : bundle://114.0:1/data/GO_Full
Selected annotation file : /work/maria/juanan_scripts/GN_analysis/GO_Bingo2/yeast_MF
Discarded evidence codes :
Overrepresentation
Selected statistical test : Hypergeometric test
Selected correction : Benjamini & Hochberg False Discovery Rate (FDR) correction
Selected significance level : 0.05
Testing option : Use whole annotation as reference set
The selected cluster :
YCR102C	YDR533C	YKR076W	YCL040W	YAL037C-B	YML116W	YFR053C	YML027W	YJL052W	YML131W	YLR379W	YBR241C	YJL225C	YLR460C	YNL134C	YDR534C	YPR013C	YPL222W	YNL104C	YGR190C	YLR467W	YOR343C	YER153C	YDR432W	YHL034W-A	YOL151W
No annotations were retrieved for the following entities:
YGR190C	YLR379W	YAL037C-B	YHL034W-A
GO-ID	p-value	corr p-value	x	n	X	N	Description	Genes in test set
16491	9.4667e-05	0.0021255	7	338	22	6373	oxidoreductase activity	YCR102C|YLR460C|YNL134C|YJL052W|YML131W|YKR076W|YOL151W
8865	0.00011306	0.0021255	2	5	22	6373	fructokinase activity	YCL040W|YFR053C
4396	0.00011306	0.0021255	2	5	22	6373	hexokinase activity	YCL040W|YFR053C
19158	0.00011306	0.0021255	2	5	22	6373	mannokinase activity	YCL040W|YFR053C
4340	0.00011306	0.0021255	2	5	22	6373	glucokinase activity	YCL040W|YFR053C
5536	0.00023643	0.003704	2	7	22	6373	glucose binding	YCL040W|YFR053C
19200	0.0013258	0.017804	2	16	22	6373	carbohydrate kinase activity	YCL040W|YFR053C
5529	0.0020817	0.021742	2	20	22	6373	sugar binding	YCL040W|YFR053C
48029	0.0020817	0.021742	2	20	22	6373	monosaccharide binding	YCL040W|YFR053C
16620	0.0025204	0.023691	2	22	22	6373	oxidoreductase activity	acting on the aldehyde or oxo group of donors	NAD or NADP as acceptor	YNL134C|YJL052W
46568	0.0034521	0.027041	1	1	22	6373	3-methylbutanal reductase activity	YOL151W
43892	0.0034521	0.027041	1	1	22	6373	methylglyoxal reductase (NADPH-dependent) activity	YOL151W
16903	0.0040729	0.02945	2	28	22	6373	oxidoreductase activity	acting on the aldehyde or oxo group of donors	YNL134C|YJL052W
30246	0.0056301	0.034101	2	33	22	6373	carbohydrate binding	YCL040W|YFR053C
3852	0.0068927	0.034101	1	2	22	6373	2-isopropylmalate synthase activity	YNL104C
3854	0.0068927	0.034101	1	2	22	6373	3-beta-hydroxy-delta5-steroid dehydrogenase activity	YOL151W
16672	0.0068927	0.034101	1	2	22	6373	oxidoreductase activity	acting on sulfur group of donors	quinone or similar compound as acceptor	YKR076W
33764	0.0068927	0.034101	1	2	22	6373	steroid dehydrogenase activity	acting on the CH-OH group of donors	NAD or NADP as acceptor	YOL151W
45174	0.0068927	0.034101	1	2	22	6373	glutathione dehydrogenase (ascorbate) activity	YKR076W
80139	0.010322	0.040428	1	3	22	6373	boron efflux transmembrane transporter activity	YML116W
31370	0.010322	0.040428	1	3	22	6373	eukaryotic initiation factor 4G binding	YDR432W
4365	0.010322	0.040428	1	3	22	6373	glyceraldehyde-3-phosphate dehydrogenase (phosphorylating) activity	YJL052W
16229	0.010322	0.040428	1	3	22	6373	steroid dehydrogenase activity	YOL151W
46715	0.010322	0.040428	1	3	22	6373	boron transmembrane transporter activity	YML116W
3824	0.01205	0.045309	14	2403	22	6373	catalytic activity	YCR102C|YLR460C|YNL134C|YDR533C|YKR076W|YCL040W|YFR053C|YPL222W|YNL104C|YJL052W|YML131W|YLR467W|YJL225C|YOL151W
19172	0.01374	0.049676	1	4	22	6373	glyoxalase III activity	YDR533C

## Sheet: up160CC
File created with bingo (c) on Jul 16	2019 at 3:11:18 PM
ontology: namespace
curator: bingo
Selected ontology file : bundle://114.0:1/data/GO_Full
Selected annotation file : /work/maria/juanan_scripts/GN_analysis/GO_Bingo2/yeast_CC
Discarded evidence codes :
Overrepresentation
Selected statistical test : Hypergeometric test
Selected correction : Benjamini & Hochberg False Discovery Rate (FDR) correction
Selected significance level : 0.05
Testing option : Use whole annotation as reference set
The selected cluster :
YCR102C	YDR533C	YKR076W	YCL040W	YAL037C-B	YML116W	YFR053C	YML027W	YJL052W	YML131W	YLR379W	YBR241C	YJL225C	YLR460C	YNL134C	YDR534C	YPR013C	YPL222W	YNL104C	YGR190C	YLR467W	YOR343C	YER153C	YDR432W	YHL034W-A	YOL151W
No annotations were retrieved for the following entities:
YGR190C	YLR379W	YAL037C-B	YHL034W-A
GO-ID	p-value	corr p-value	x	n	X	N	Description	Genes in test set

## Sheet: up160BP
File created with bingo (c) on Jul 16	2019 at 3:11:47 PM
ontology: namespace
curator: bingo
Selected ontology file : bundle://114.0:1/data/GO_Full
Selected annotation file : /work/maria/juanan_scripts/GN_analysis/GO_Bingo2/yeast_BP
Discarded evidence codes :
Overrepresentation
Selected statistical test : Hypergeometric test
Selected correction : Benjamini & Hochberg False Discovery Rate (FDR) correction
Selected significance level : 0.05
Testing option : Use whole annotation as reference set
The selected cluster :
YCR102C	YDR533C	YKR076W	YCL040W	YAL037C-B	YML116W	YFR053C	YML027W	YJL052W	YML131W	YLR379W	YBR241C	YJL225C	YLR460C	YNL134C	YDR534C	YPR013C	YPL222W	YNL104C	YGR190C	YLR467W	YOR343C	YER153C	YDR432W	YHL034W-A	YOL151W
No annotations were retrieved for the following entities:
YGR190C	YLR379W	YAL037C-B	YHL034W-A
GO-ID	p-value	corr p-value	x	n	X	N	Description	Genes in test set
46323	3.3773e-05	0.0042761	2	3	22	6400	glucose import	YCL040W|YFR053C
15758	3.3773e-05	0.0042761	2	3	22	6400	glucose transport	YCL040W|YFR053C
6096	8.7104e-05	0.0042761	3	26	22	6400	glycolysis	YJL052W|YCL040W|YFR053C
55114	0.00011087	0.0042761	7	348	22	6400	oxidation reduction	YCR102C|YLR460C|YNL134C|YJL052W|YML131W|YKR076W|YOL151W
42593	0.00011211	0.0042761	2	5	22	6400	glucose homeostasis	YCL040W|YFR053C
1678	0.00011211	0.0042761	2	5	22	6400	cellular glucose homeostasis	YCL040W|YFR053C
33500	0.00011211	0.0042761	2	5	22	6400	carbohydrate homeostasis	YCL040W|YFR053C
6013	0.00023444	0.0078246	2	7	22	6400	mannose metabolic process	YCL040W|YFR053C
51156	0.00031194	0.0092543	2	8	22	6400	glucose 6-phosphate metabolic process	YCL040W|YFR053C
6007	0.00045568	0.012167	3	45	22	6400	glucose catabolic process	YJL052W|YCL040W|YFR053C
19320	0.00086863	0.021084	3	56	22	6400	hexose catabolic process	YJL052W|YCL040W|YFR053C
46835	0.0010012	0.022277	2	14	22	6400	carbohydrate phosphorylation	YCL040W|YFR053C
46365	0.0011694	0.024017	3	62	22	6400	monosaccharide catabolic process	YJL052W|YCL040W|YFR053C
46164	0.002107	0.040183	3	76	22	6400	alcohol catabolic process	YJL052W|YCL040W|YFR053C
8645	0.0027319	0.048629	2	23	22	6400	hexose transport	YCL040W|YFR053C
15749	0.0029741	0.04963	2	24	22	6400	monosaccharide transport	YCL040W|YFR053C

## Sheet: down800MF
File created with bingo (c) on Jul 16	2019 at 3:07:28 PM
ontology: namespace
curator: bingo
Selected ontology file : bundle://114.0:1/data/GO_Full
Selected annotation file : /work/maria/juanan_scripts/GN_analysis/GO_Bingo2/yeast_MF
Discarded evidence codes :
Overrepresentation
Selected statistical test : Hypergeometric test
Selected correction : Benjamini & Hochberg False Discovery Rate (FDR) correction
Selected significance level : 0.05
Testing option : Use whole annotation as reference set
The selected cluster :
YFL014W	YPR180W	TT(AGU)I1	YER007C-A	YDR108W	YCR039C	YLR308W	YOR338W	YMR065W	YMR198W	YNL214W	YDL092W	YJR036C	YLR080W	YNL129W	YPL174C	YML011C	YBR188C	TN(GUU)K	YKL090W	YMR151W	YDR325W	YPL175W	YMR066W	YJR034W	YLR082C	YMR284W	YNL213C	YPR094W	YLR309C	YNL128W	YKL091C	YDL091C	YFL012W	YPR098C	YOR118W	YLR306W	YPR097W	YNL212W	YCR036W	YDR329C	YKR106W	YIL089W	YJR032W	YNL211C	YDR413C	YGR222W	YDR327W	YLR307W	YML012W
YLR363W-A	YML091C	YPR100W	YHL015W	YGR050C	YOR284W	YDR020C	YNL088W	YDR286C	YPL227C	YKL058W	YGR183C	YHR156C	YLR169W	YER126C	YOL145C	YDR152W	YKL144C	YBL090W	YOL146W	YKL011C	YHR023W	YNL086W	YGL042C	YKL143W	YDR370C	YJL061W	YOR283W	YOR150W	YLR388W	YBR109C	YDR067C	YLR038C	YDR021W	YCL005W-A	YGR271C-A	YPL225W	YAR027W	YOL014W	YHR157W	YKL056C	YER123W	YBR230W-A	YDL010W	YLR167W	YLR252W	YPL007C	YDR240C	YER124C	YPR103W
YDL108W	YOR194C	YFR031C	YHR143W-A	YML005W	YHR060W	YLR301W	YER019C-A	YIL091C	YDR026C	YDL107W	YOR193W	YMR294W	YFL005W	YMR161W	YHL013C	YBL093C	YHL012W	YBR018C	YBR236C	YKR022C	SNR39B	YLR435W	YNR007C	YMR077C	YCR071C	YMR295C	YNL081C	YLR218C	YDL081C	YOR326W	YGR017W	YPR036W-A	YIL166C	YFL003C	YLR093C	YER072W	YPL189C-A	YDR183C-A	YBL059W	TG(GCC)G1	YPL053C	YOL091W	YDR315C	YPR060C	YPL186C	YGR236C	YDR447C	YDR532C	YNL249C
YLR360W	YNL244C	YNL111C	YJR110W	YGR099W	YOR368W	YPL273W	YDL043C	YIL035C	YCR005C	YML060W	YNL026W	YGL005C	YER168C	YOR320C	YNL110C	YMR239C	YKL065C	YDL177C	YOR367W	YDL044C	YBR194W	YGR053C	YCR003W	YOR234C	YOL090W	YOR016C	YJR025C	YPL239W	YOL133W	YBR119W	YGL188C	YNL075W	YHR167W	YCR082W	YKL154W	YER029C	YJL096W	YDR274C	YPR028W	YDL049C	YDR056C	YLR049C	YOL048C	YDL133W	YPL107W	YPR027C	YCR018C-A	YER074W-A	YNL292W
YOR314W	YJR144W	YIL069C	YOL080C	YPL065W	YCR015C	YGL108C	YNL323W	YBR164C	YJR012C	YKL208W	YDR218C	YMR260C	YPR070W	YCR014C	YFR046C	YFL034C-A	YDR079C-A	YML034W	YMR175W	YIL068C	YIL020C	YLR418C	YCR024C-B	YHR022C-A	SNR17B	YCR024C-A	YDR434W	YNR024W	YOR313C	YJL006C	YJR011C	SNR191	YJR142W	TH(GUG)E2	YPL196W	YJR057W	YIL014C-A	YJR058C	YDR305C	YGR246C	YOR312C	YJR141W	YDR522C	YBL021C	YGR028W	YML036W	YML121W	YMR044W	YLL054C
YHR138C	YLR066W	YCR016W	YOR222W	YGL102C	YGL101W	YDR308C	YCR101C	YNL231C	SNR9	YIL021W	YDR179W-A	YAR008W	YDR307W	YER021W	YBR073W	YLR285W	YNL146W	YMR009W	YGR150C	YGR283C	YDR080W	YPL020C	YGL233W	YOR137C	YDR176W	YPL118W	YJR094W-A	YLL007C	YOR261C	YCR095C	YNL281W	YKL033W	YER016W	YLR145W	YOL121C	YMR228W	SNR87	YGR074W	SNR86	SNR83	SNR84	YNL196C	YBR217W	YER149C	YOR174W	YLR364W	YJL085W	YDR043C	YGR075C
YMR052W	YDR399W	YDL247W-A	YHR085W	YMR185W	YJL127C-B	YBR259W	YLL050C	YHR170W	YLR307C-A	YLR411W	YPL206C	YDR267C	YLR327C	YDR484W	YBL036C	YDR424C	YER145C-A	YML132W	YJL126W	YKL068W-A	YIL057C	YFL027C	YPR083W	YCR027C	YPL077C	YML047C	YDR339C	YKR007W	YDR337W	YML046W	YNL225C	YFL028C	YPL078C	YJR047C	YBR262C	YOR216C	YNR012W	YKR008W	YBL091C-A	YGR039W	YJL213W	YML001W	YFR011C	YBR040W	YNL006W	YFR010W	YOR215C	YMR299C	YGL117W
YDR514C	YLR165C	YLR298C	YOR258W	YJL218W	YDL153C	YLR297W	YGL246C	YDR513W	YNL001W	YDR429C	YOR125C	YDR079W	YPL215W	YOR164C	YLR376C	YKL179C	YNL051W	YDL158C	YGL164C	YHR010W	YGL031C	YKL045W	YBR228W	YGL030W	YOR078W	YDR383C	YPR137W	YDR298C	YHR144C	YGR122C-A	YOL157C	YDR031W	YDR382W	YOR079C	YPL216W	YJL074C	YHR059W	YPR002W	YER136W	YKR051W	YLR243W	YOR295W	YLR025W	YER137C	YDR381W	YDR163W	YPR006C	YMR218C	YDR299W
No annotations were retrieved for the following entities:
YDR241W	YJR087W	YGR069W	YPR133C	YPR044C	YLR198C	YGL188C	YER157W	YDL158C	YPR087W	YCR082W	YIL025C	YMR141W-A	YPL065W	YFL012W-A	YOR318C	YMR193C-A	YDR183C-A	YLR169W	YNL266W	YJL142C	YGR122C-A	YLR102C	YOR249C	YAR053W	YML058W-A	YOL071W	YPL142C	YGL086W	YDL050C	YER158W-A	YMR151W	YLR062C	YCR018C-A	YGR232W	YMR052C-A	YDR079C-A	YKL066W	YGL054C	YGL042C	YPR002C-A	YLR262C-A	YGR107W	YKL162C-A	YER149C	YOR295W	YKL136W	YJL053W	YGL226C-A	YBR012C
GO-ID	p-value	corr p-value	x	n	X	N	Description	Genes in test set
3735	8.8628e-26	9.9795e-23	148	236	1928	6373	structural constituent of ribosome	YPL118W|YDL081C|YJR094W-A|YPR100W|YLR009W|YBR268W|YHR010W|YMR158W|YGL031C|YPR043W|YHL015W|YIL069C|YGL030W|YKL006W|YBR191W|YJL096W|YPL013C|YOL121C|YJL189W|YGL135W|YDR382W|YBL090W|YDR447C|YFL034C-A|YGR034W|YHR059W|YPL220W|YDR337W|YER056C-A|YPL081W|YDR418W|YOR150W|YKL156W|YLR388W|YGL147C|YMR188C|YLR325C|YNL306W|YLR406C|YDR450W|YOR158W|YDL184C|YLR167W|YBR282W|YLR264W|YML009C|YIL148W|YBR122C|YDL133C-A…
5198	6.5008e-15	3.6599e-12	183	375	1928	6373	structural molecule activity	YPL118W|YDL081C|YJR094W-A|YPR100W|YLR009W|YBR268W|YHR010W|YMR158W|YGL031C|YPR043W|YHL015W|YIL069C|YPL255W|YAL047C|YGL030W|YKL006W|YBR191W|YJL096W|YPL013C|YOL121C|YJL189W|YOL091W|YGL135W|YJR076C|YLR227C|YDR218C|YDR382W|YBL090W|YDR447C|YFL034C-A|YGR034W|YHR059W|YPL220W|YDR337W|YER056C-A|YIL149C|YNL225C|YPL081W|YJL061W|YPR108W|YDR418W|YOR150W|YKL156W|YDR322C-A|YLR388W|YGL147C|YMR188C|YLR325C|YNL306W…
19843	1.3492e-12	5.0642e-10	88	153	1928	6373	rRNA binding	SNR54|SNR50|YER117W|SNR18|YNL075W|YHR066W|SNR59|SNR56|SNR57|YNL137C|YPL146C|YLR145W|SNR128|YGR030C|SNR5|YKR081C|SNR4|SNR87|SNR43|SNR44|YKL003C|SNR86|SNR83|YDR500C|SNR84|SNR40|YHR148W|YDR337W|YBR257W|YGR103W|SNR49|SNR47|YNR053C|SNR46|YPL081W|YML026C|YDR418W|YGL147C|YBL038W|SNR17B|YOL077C|YNL067W|YDR478W|SNR80|YMR188C|YNL306W|YDR450W|SNR32|YNL175C|SNR191|SNR33|YNL002C|SNR31|YDR312W|SNR71|YOL127W|YD…
944	1.1804e-05	0.0022153	39	71	1928	6373	base pairing with rRNA	SNR32|SNR54|SNR191|SNR33|SNR31|SNR50|SNR71|SNR18|SNR39|SNR36|SNR59|SNR34|SNR56|SNR35|SNR57|SNR128|SNR5|SNR87|SNR43|SNR65|SNR44|SNR66|SNR63|SNR86|SNR9|SNR83|SNR61|SNR84|SNR40|SNR62|SNR49|SNR47|SNR69|SNR67|SNR24|SNR46|SNR68|SNR39B|SNR80
30555	1.1804e-05	0.0022153	39	71	1928	6373	RNA modification guide activity	SNR32|SNR54|SNR191|SNR33|SNR31|SNR50|SNR71|SNR18|SNR39|SNR36|SNR59|SNR34|SNR56|SNR35|SNR57|SNR128|SNR5|SNR87|SNR43|SNR65|SNR44|SNR66|SNR63|SNR86|SNR9|SNR83|SNR61|SNR84|SNR40|SNR62|SNR49|SNR47|SNR69|SNR67|SNR24|SNR46|SNR68|SNR39B|SNR80
30556	1.1804e-05	0.0022153	39	71	1928	6373	rRNA modification guide activity	SNR32|SNR54|SNR191|SNR33|SNR31|SNR50|SNR71|SNR18|SNR39|SNR36|SNR59|SNR34|SNR56|SNR35|SNR57|SNR128|SNR5|SNR87|SNR43|SNR65|SNR44|SNR66|SNR63|SNR86|SNR9|SNR83|SNR61|SNR84|SNR40|SNR62|SNR49|SNR47|SNR69|SNR67|SNR24|SNR46|SNR68|SNR39B|SNR80
15631	0.00020255	0.032582	28	51	1928	6373	tubulin binding	YNL153C|YDR201W|YEL003W|YER016W|YOR257W|YGL061C|YMR198W|YKR037C|YML094W|YLR200W|YDR361C|YPR141C|YKR083C|YDR016C|YBL031W|YBL063W|YPL174C|YLR254C|YER007W|YOL069W|YBR233W-A|YDR130C|YNL126W|YKL079W|YDR320C-A|YEL061C|YOR265W|YKL138C-A
46982	0.00032882	0.046282	19	31	1928	6373	protein heterodimerization activity	YDR121W|YKL049C|YDR225W|YBL021C|YBR081C|YBR278W|YOL086W-A|YNL030W|YDL160C-A|YML015C|YBR010W|YML098W|YER159C|YBR009C|YDR224C|YPL011C|YBL003C|YFL008W|YDR392W
[truncated: 205 more columns]

## Sheet: down800CC
File created with bingo (c) on Jul 16	2019 at 3:08:33 PM
ontology: namespace
curator: bingo
Selected ontology file : bundle://114.0:1/data/GO_Full
Selected annotation file : /work/maria/juanan_scripts/GN_analysis/GO_Bingo2/yeast_CC
Discarded evidence codes :
Overrepresentation
Selected statistical test : Hypergeometric test
Selected correction : Benjamini & Hochberg False Discovery Rate (FDR) correction
Selected significance level : 0.05
Testing option : Use whole annotation as reference set
The selected cluster :
YFL014W	YPR180W	TT(AGU)I1	YER007C-A	YDR108W	YCR039C	YLR308W	YOR338W	YMR065W	YMR198W	YNL214W	YDL092W	YJR036C	YLR080W	YNL129W	YPL174C	YML011C	YBR188C	TN(GUU)K	YKL090W	YMR151W	YDR325W	YPL175W	YMR066W	YJR034W	YLR082C	YMR284W	YNL213C	YPR094W	YLR309C	YNL128W	YKL091C	YDL091C	YFL012W	YPR098C	YOR118W	YLR306W	YPR097W	YNL212W	YCR036W	YDR329C	YKR106W	YIL089W	YJR032W	YNL211C	YDR413C	YGR222W	YDR327W	YLR307W	YML012W
YLR363W-A	YML091C	YPR100W	YHL015W	YGR050C	YOR284W	YDR020C	YNL088W	YDR286C	YPL227C	YKL058W	YGR183C	YHR156C	YLR169W	YER126C	YOL145C	YDR152W	YKL144C	YBL090W	YOL146W	YKL011C	YHR023W	YNL086W	YGL042C	YKL143W	YDR370C	YJL061W	YOR283W	YOR150W	YLR388W	YBR109C	YDR067C	YLR038C	YDR021W	YCL005W-A	YGR271C-A	YPL225W	YAR027W	YOL014W	YHR157W	YKL056C	YER123W	YBR230W-A	YDL010W	YLR167W	YLR252W	YPL007C	YDR240C	YER124C	YPR103W
YDL108W	YOR194C	YFR031C	YHR143W-A	YML005W	YHR060W	YLR301W	YER019C-A	YIL091C	YDR026C	YDL107W	YOR193W	YMR294W	YFL005W	YMR161W	YHL013C	YBL093C	YHL012W	YBR018C	YBR236C	YKR022C	SNR39B	YLR435W	YNR007C	YMR077C	YCR071C	YMR295C	YNL081C	YLR218C	YDL081C	YOR326W	YGR017W	YPR036W-A	YIL166C	YFL003C	YLR093C	YER072W	YPL189C-A	YDR183C-A	YBL059W	TG(GCC)G1	YPL053C	YOL091W	YDR315C	YPR060C	YPL186C	YGR236C	YDR447C	YDR532C	YNL249C
YLR360W	YNL244C	YNL111C	YJR110W	YGR099W	YOR368W	YPL273W	YDL043C	YIL035C	YCR005C	YML060W	YNL026W	YGL005C	YER168C	YOR320C	YNL110C	YMR239C	YKL065C	YDL177C	YOR367W	YDL044C	YBR194W	YGR053C	YCR003W	YOR234C	YOL090W	YOR016C	YJR025C	YPL239W	YOL133W	YBR119W	YGL188C	YNL075W	YHR167W	YCR082W	YKL154W	YER029C	YJL096W	YDR274C	YPR028W	YDL049C	YDR056C	YLR049C	YOL048C	YDL133W	YPL107W	YPR027C	YCR018C-A	YER074W-A	YNL292W
YOR314W	YJR144W	YIL069C	YOL080C	YPL065W	YCR015C	YGL108C	YNL323W	YBR164C	YJR012C	YKL208W	YDR218C	YMR260C	YPR070W	YCR014C	YFR046C	YFL034C-A	YDR079C-A	YML034W	YMR175W	YIL068C	YIL020C	YLR418C	YCR024C-B	YHR022C-A	SNR17B	YCR024C-A	YDR434W	YNR024W	YOR313C	YJL006C	YJR011C	SNR191	YJR142W	TH(GUG)E2	YPL196W	YJR057W	YIL014C-A	YJR058C	YDR305C	YGR246C	YOR312C	YJR141W	YDR522C	YBL021C	YGR028W	YML036W	YML121W	YMR044W	YLL054C
YHR138C	YLR066W	YCR016W	YOR222W	YGL102C	YGL101W	YDR308C	YCR101C	YNL231C	SNR9	YIL021W	YDR179W-A	YAR008W	YDR307W	YER021W	YBR073W	YLR285W	YNL146W	YMR009W	YGR150C	YGR283C	YDR080W	YPL020C	YGL233W	YOR137C	YDR176W	YPL118W	YJR094W-A	YLL007C	YOR261C	YCR095C	YNL281W	YKL033W	YER016W	YLR145W	YOL121C	YMR228W	SNR87	YGR074W	SNR86	SNR83	SNR84	YNL196C	YBR217W	YER149C	YOR174W	YLR364W	YJL085W	YDR043C	YGR075C
YMR052W	YDR399W	YDL247W-A	YHR085W	YMR185W	YJL127C-B	YBR259W	YLL050C	YHR170W	YLR307C-A	YLR411W	YPL206C	YDR267C	YLR327C	YDR484W	YBL036C	YDR424C	YER145C-A	YML132W	YJL126W	YKL068W-A	YIL057C	YFL027C	YPR083W	YCR027C	YPL077C	YML047C	YDR339C	YKR007W	YDR337W	YML046W	YNL225C	YFL028C	YPL078C	YJR047C	YBR262C	YOR216C	YNR012W	YKR008W	YBL091C-A	YGR039W	YJL213W	YML001W	YFR011C	YBR040W	YNL006W	YFR010W	YOR215C	YMR299C	YGL117W
YDR514C	YLR165C	YLR298C	YOR258W	YJL218W	YDL153C	YLR297W	YGL246C	YDR513W	YNL001W	YDR429C	YOR125C	YDR079W	YPL215W	YOR164C	YLR376C	YKL179C	YNL051W	YDL158C	YGL164C	YHR010W	YGL031C	YKL045W	YBR228W	YGL030W	YOR078W	YDR383C	YPR137W	YDR298C	YHR144C	YGR122C-A	YOL157C	YDR031W	YDR382W	YOR079C	YPL216W	YJL074C	YHR059W	YPR002W	YER136W	YKR051W	YLR243W	YOR295W	YLR025W	YER137C	YDR381W	YDR163W	YPR006C	YMR218C	YDR299W
No annotations were retrieved for the following entities:
YDR241W	YCR099C	YJR087W	YCR100C	YGR069W	YPR044C	YLR198C	YOR019W	YGL188C	YDL158C	YPR087W	YIL025C	YMR141W-A	YFL012W-A	YOR318C	YMR193C-A	YDR183C-A	YLR169W	YNL266W	YJL142C	YGR122C-A	YAR053W	YPL142C	YDL050C	YER158W-A	YMR151W	YLR062C	YCR018C-A	YMR052C-A	YKL066W	YGL042C	YPR002C-A	YGR107W	YKL162C-A	YKL136W	YBR012C	YHL002C-A	YDR396W	YKL076C	YNL150W	YJL213W	YJL156W-A	YKL165C-A	YPR150W	YMR294W-A	YLR252W	YPL035C	YGL102C	YJL188C	YIL071W-A
GO-ID	p-value	corr p-value	x	n	X	N	Description	Genes in test set
32991	4.748e-43	3.4138e-40	883	2120	1948	6431	macromolecular complex	YPR180W|YER007C-A|YIL069C|YPL065W|YOR338W|YMR198W|YDL092W|YJR036C|YPL174C|YBR188C|YDR218C|YMR260C|YPR070W|YFR046C|YFL034C-A|YDR325W|YDR079C-A|YPL175W|YIL068C|YMR284W|YPR094W|YLR418C|SNR17B|YDR434W|YJL006C|SNR191|YJR058C|YGR246C|YOR312C|YJR141W|YBL021C|YML036W|YML121W|YMR286W|YNL126W|YNR003C|YDR320C-A|YPL064C|YMR287C|YFR023W|YDR328C|YGR005C|YDR219C|YCR035C|YJR055W|Q0020|YKR101W|YDR237W|YML055W|YMR…
44422	5.3733e-36	1.3762e-33	1185	3154	1948	6431	organelle part	YPR071W|YPR180W|YDR302W|YER007C-A|YGR029W|YJR144W|YIL069C|YOL080C|YPL065W|YOR338W|YMR065W|YMR198W|YNL214W|YBR164C|YJR036C|YLR080W|YPL174C|YBR188C|YDR218C|YPR070W|YFR046C|YFL034C-A|YDR325W|YDR079C-A|YPL175W|YML034W|YJR034W|YMR284W|YPR094W|YLR309C|YLR418C|SNR17B|YDR434W|YJL006C|SNR191|YPR098C|YPR097W|YJR058C|YGR246C|YDR329C|YOR312C|YKR106W|YIL089W|YGR222W|YBL021C|YGR028W|YML036W|YML121W|YML012W|YFL…
44446	5.7423e-36	1.3762e-33	1184	3151	1948	6431	intracellular organelle part	YPR071W|YPR180W|YDR302W|YER007C-A|YGR029W|YJR144W|YIL069C|YOL080C|YPL065W|YOR338W|YMR065W|YMR198W|YNL214W|YBR164C|YJR036C|YLR080W|YPL174C|YBR188C|YDR218C|YPR070W|YFR046C|YFL034C-A|YDR325W|YDR079C-A|YPL175W|YML034W|YJR034W|YMR284W|YPR094W|YLR309C|YLR418C|SNR17B|YDR434W|YJL006C|SNR191|YPR098C|YPR097W|YJR058C|YGR246C|YDR329C|YOR312C|YKR106W|YIL089W|YGR222W|YBL021C|YGR028W|YML036W|YML121W|YML012W|YFL…
43228	1.7223e-33	2.4767e-31	572	1288	1948	6431	non-membrane-bounded organelle	YDL081C|YDR424C|YER007C-A|YOR326W|YFL003C|YJR144W|YIL069C|YOL080C|YMR198W|YOL091W|YPL174C|YDR218C|YDR339C|YFR046C|YDR447C|YFL034C-A|YDR532C|YDR325W|YDR337W|YGR103W|YML034W|YMR284W|YNL225C|YLR418C|SNR17B|YDR446W|YMR188C|YJR047C|YLR406C|YJL006C|SNR191|YLR318W|YNL248C|YBR282W|YER071C|YOR312C|YDR449C|YMR299C|YML024W|YML036W|YEL044W|YML121W|YJR068W|YMR286W|YNL005C|YNL126W|YDR320C-A|YBR066C|YDR412W|YPR…
43232	1.7223e-33	2.4767e-31	572	1288	1948	6431	intracellular non-membrane-bounded organelle	YDL081C|YDR424C|YER007C-A|YOR326W|YFL003C|YJR144W|YIL069C|YOL080C|YMR198W|YOL091W|YPL174C|YDR218C|YDR339C|YFR046C|YDR447C|YFL034C-A|YDR532C|YDR325W|YDR337W|YGR103W|YML034W|YMR284W|YNL225C|YLR418C|SNR17B|YDR446W|YMR188C|YJR047C|YLR406C|YJL006C|SNR191|YLR318W|YNL248C|YBR282W|YER071C|YOR312C|YDR449C|YMR299C|YML024W|YML036W|YEL044W|YML121W|YJR068W|YMR286W|YNL005C|YNL126W|YDR320C-A|YBR066C|YDR412W|YPR…
30529	1.1611e-28	1.3913e-26	364	753	1948	6431	ribonucleoprotein complex	YPL118W|YDL081C|YPL215W|YBR119W|YJR094W-A|YML091C|YER007C-A|YPR100W|YNL075W|YHR010W|YGL031C|YHL015W|YIL069C|YGL030W|YER029C|YLR145W|YOR078W|YJL096W|YPR137W|YDL092W|YHR156C|YOL121C|YER126C|YBR188C|YDR152W|YDR339C|YDR382W|YMR260C|SNR87|YGR074W|YBL090W|YDR447C|YFL034C-A|SNR86|SNR83|SNR84|YHR059W|YER112W|YDR337W|YML046W|YGR103W|YKL143W|YPR094W|YIR005W|YOR150W|YKL156W|YLR388W|YGR075C|SNR17B|SNR80|YMR1…
33279	4.417e-24	4.5369e-22	152	251	1948	6431	ribosomal subunit	YPL118W|YDL081C|YJR094W-A|YER007C-A|YPR100W|YLR009W|YBR268W|YHR010W|YMR158W|YGL031C|YPR043W|YHL015W|YIL069C|YGL030W|YKL006W|YBR191W|YJL096W|YPL013C|YOL121C|YJL189W|YGL135W|YDR382W|YBL090W|YDR447C|YFL034C-A|YGR034W|YHR059W|YPL220W|YDR337W|YER056C-A|YPL081W|YDR418W|YOR150W|YKL156W|YLR388W|YGL147C|YMR188C|YLR325C|YNL306W|YLR406C|YDR450W|YOR158W|YDL184C|YLR167W|YBR282W|YLR264W|YML009C|YIL148W|YBR122C…
43226	7.6769e-24	6.8996e-22	1602	4767	1948	6431	organelle	YFL014W|YPR180W|YER007C-A|YDR108W|YCR039C|YOR338W|YMR065W|YMR198W|YNL214W|YDL092W|YJR036C|YLR080W|YNL129W|YPL174C|YML011C|YBR188C|YDR325W|YPL175W|YMR066W|YJR034W|YLR082C|YMR284W|YNL213C|YPR094W|YLR309C|YKL091C|YDL091C|YPR098C|YPR097W|YNL212W|YCR036W|YDR329C|YKR106W|YIL089W|YNL211C|YGR222W|YML012W|YMR286W|YNL126W|YNR003C|YDR320C-A|YDR412W|YGR223C|YMR287C|YNL162W-A|YFR023W|YDR328C|YGR005C|YCR035C|Y…
43229	1.2425e-23	9.9264e-22	1601	4766	1948	6431	intracellular organelle	YFL014W|YPR180W|YER007C-A|YDR108W|YCR039C|YOR338W|YMR065W|YMR198W|YNL214W|YDL092W|YJR036C|YLR080W|YNL129W|YPL174C|YML011C|YBR188C|YDR325W|YPL175W|YMR066W|YJR034W|YLR082C|YMR284W|YNL213C|YPR094W|YLR309C|YKL091C|YDL091C|YPR098C|YPR097W|YNL212W|YCR036W|YDR329C|YKR106W|YIL089W|YNL211C|YGR222W|YML012W|YMR286W|YNL126W|YNR003C|YDR320C-A|YDR412W|YGR223C|YMR287C|YNL162W-A|YFR023W|YDR328C|YGR005C|YCR035C|Y…
5840	1.4112e-21	9.8275e-20	160	280	1948	6431	ribosome	YPL118W|YDL081C|YPL215W|YJR094W-A|YER007C-A|YPR100W|YLR009W|YBR268W|YHR010W|YMR158W|YGL031C|YPR043W|YHL015W|YIL069C|YGL030W|YKL006W|YBR191W|YJL096W|YPL013C|YOL121C|YJL189W|YPL037C|YGL135W|YDR382W|YBL090W|YDR447C|YFL034C-A|YGR034W|YHR059W|YPL220W|YDR337W|YER056C-A|YPL081W|YDR418W|YOR150W|YKL156W|YLR388W|YGL147C|YMR188C|YLR325C|YJR047C|YNL306W|YLR406C|YDR450W|YPL132W|YOR158W|YDL184C|YLR167W|YBR282W…
31974	1.5035e-21	9.8275e-20	452	1054	1948	6431	membrane-enclosed lumen	YDR424C|YGR029W|YJR144W|YOL080C|YOR338W|YPL189C-A|YDR339C|YPR070W|YDR079C-A|YDR337W|YGR103W|YML034W|YJR034W|YFL028C|YLR418C|SNR17B|YMR188C|YOR216C|YJL006C|SNR191|YLR318W|YNL248C|YBR282W|YNL006W|YGR246C|YIL089W|YDR449C|YGR222W|YBL021C|YMR286W|YNL005C|YNR003C|YBR066C|YDR412W|YMR287C|YGR005C|YCR035C|YIR031C|Q0020|YDR237W|YKR029C|YMR263W|YPL097W|YNR022C|YPL181W|YBR120C|YKL082C|YML043C|YGR220C|YOL071W…
43233	1.2292e-19	6.7985e-18	425	996	1948	6431	organelle lumen	YDR424C|YJR144W|YOL080C|YOR338W|YPL189C-A|YDR339C|YPR070W|YDR079C-A|YDR337W|YGR103W|YML034W|YFL028C|YLR418C|SNR17B|YMR188C|YOR216C|YJL006C|SNR191|YLR318W|YNL248C|YBR282W|YNL006W|YGR246C|YIL089W|YDR449C|YGR222W|YBL021C|YMR286W|YNL005C|YNR003C|YBR066C|YDR412W|YMR287C|YGR005C|YCR035C|YIR031C|Q0020|YDR237W|YKR029C|YMR263W|YPL097W|YNR022C|YPL181W|YBR120C|YKL082C|YML043C|YGR220C|YOL071W|YLR312W-A|YDR11…
70013	1.2292e-19	6.7985e-18	425	996	1948	6431	intracellular organelle lumen	YDR424C|YJR144W|YOL080C|YOR338W|YPL189C-A|YDR339C|YPR070W|YDR079C-A|YDR337W|YGR103W|YML034W|YFL028C|YLR418C|SNR17B|YMR188C|YOR216C|YJL006C|SNR191|YLR318W|YNL248C|YBR282W|YNL006W|YGR246C|YIL089W|YDR449C|YGR222W|YBL021C|YMR286W|YNL005C|YNR003C|YBR066C|YDR412W|YMR287C|YGR005C|YCR035C|YIR031C|Q0020|YDR237W|YKR029C|YMR263W|YPL097W|YNR022C|YPL181W|YBR120C|YKL082C|YML043C|YGR220C|YOL071W|YLR312W-A|YDR11…
44445	1.9436e-17	9.982e-16	131	231	1948	6431	cytosolic part	YDL081C|YJR094W-A|YOR261C|YER007C-A|YLR009W|YHR010W|YMR158W|YGL031C|YPR043W|YHL015W|YKL061W|YIL069C|YGL030W|YKL006W|YBR191W|YOL121C|YJL189W|YLR421C|YGL135W|YDR382W|YFR004W|YDR447C|YFL034C-A|YGR034W|YPL220W|YJL179W|YNL086W|YER056C-A|YPL081W|YDR418W|YKL156W|YLR388W|YGL147C|YMR188C|YLR325C|YGR253C|YLR406C|YDR450W|YOL038W|YPL120W|YEL003W|YDL184C|YLR167W|YLR200W|YLR264W|YPR103W|YDR357C|YIL148W|YDL133C…
5730	2.2388e-17	1.0731e-15	188	371	1948	6431	nucleolus	YJR063W|YGR251W|SNR18|YLR009W|YNL075W|YOL080C|YOR039W|YPL146C|YLR145W|YOR078W|YLR197W|YPR137W|YKL139W|YER126C|YKR081C|YLR336C|YDR083W|YDR339C|YLL011W|SNR87|YGL070C|SNR86|SNR83|SNR84|YKL099C|YNL196C|YER112W|YBR257W|YPR187W|YGR103W|YMR014W|YNR053C|YHR196W|YIL096C|YAL033W|YPL081W|YOR295W|SNR17B|YOL077C|YDR378C|SNR80|YJL006C|YBL018C|SNR32|YDR021W|SNR191|SNR33|YGR271C-A|YLR051C|SNR31|YDR299W|YER002W|Y…
31981	3.6295e-17	1.631e-15	314	708	1948	6431	nuclear lumen	YDR176W|YDR424C|YNL075W|YHR167W|YCR082W|YOL080C|YOR338W|YLR145W|YOR078W|YKL058W|YPR137W|YER126C|YOL145C|YDR339C|YKL144C|SNR87|YPR070W|SNR86|SNR83|YOL146W|SNR84|YNL196C|YER112W|YDR079C-A|YGR103W|YML034W|YDL160C-A|YFL028C|YLR418C|YOR174W|YOR295W|YDR043C|YGR063C|SNR17B|SNR80|YJL006C|YDR021W|SNR191|YAR003W|YGR271C-A|YDR299W|YER002W|YLR318W|YCL054W|YNL248C|YPL007C|YNL006W|YOR294W|YCL031C|YGR246C|YDR44…
22626	2.35e-15	9.9389e-14	102	173	1948	6431	cytosolic ribosome	YDL081C|YJR094W-A|YER007C-A|YLR009W|YHR010W|YMR158W|YGL031C|YPR043W|YHL015W|YIL069C|YGL030W|YKL006W|YBR191W|YOL121C|YJL189W|YGL135W|YDR382W|YDR447C|YFL034C-A|YGR034W|YPL220W|YER056C-A|YPL081W|YDR418W|YKL156W|YLR388W|YGL147C|YMR188C|YLR325C|YJR047C|YLR406C|YDR450W|YDL184C|YLR167W|YLR264W|YIL148W|YDL133C-A|YOR312C|YPR102C|YLR387C|YML024W|YDL075W|YOR293W|YNL178W|YGR085C|YML063W|YKR094C|YLR075W|YDR47…
44428	5.3732e-15	2.1463e-13	524	1340	1948	6431	nuclear part	YPR180W|YDR424C|YFL003C|YOL080C|YOR338W|YMR065W|YJR036C|YPL186C|YBR188C|YDR339C|YPR070W|YDR532C|YDR325W|YDR079C-A|YML046W|YGR103W|YML034W|YMR284W|YPR094W|YFL028C|YLR418C|SNR17B|YDR446W|YJL006C|YKR008W|SNR191|YLR318W|YNL248C|YNL006W|YGR246C|YDR449C|YBL021C|YEL044W|YMR298W|YNR003C|YDR320C-A|YBR066C|YDR412W|YPL064C|YPR085C|YGR005C|YCR035C|YDR201W|YKR101W|YIL040W|YDR225W|YKR029C|YMR263W|YMR033W|YBR01…
43234	6.8e-13	2.5733e-11	555	1464	1948	6431	protein complex	YPR180W|YDR424C|YOR326W|YFL003C|YLR093C|YPL065W|YOR338W|YMR198W|YER072W|YJR036C|YPL174C|YBR188C|YDR218C|YKR007W|YPR070W|YFR046C|YDR532C|YDR325W|YDR079C-A|YPL175W|YGR103W|YIL068C|YMR284W|YFL028C|YLR418C|YPL271W|YPL078C|YDR434W|YGL226C-A|YJL006C|YKR008W|YGL227W|YJL104W|YOR106W|YNL248C|YNL006W|YJR058C|YFR010W|YGR246C|YDR449C|YJR141W|YMR299C|YGL226W|YBL021C|YML036W|YEL044W|YML121W|YJR068W|YHR081W|YNL…
15934	7.1765e-13	2.5799e-11	86	147	1948	6431	large ribosomal subunit	YDR471W|YDL081C|YNL177C|YMR194W|YJR094W-A|YER117W|YDR237W|YFR032C-A|YPR100W|YLR009W|YDR496C|YBR268W|YHR010W|YGL031C|YPR043W|YNR022C|YGL030W|YKL006W|YBR191W|YJL096W|YBL027W|YKR085C|YJL189W|YKL082C|YBR084C-A|YGL103W|YGR220C|YGL135W|YDR382W|YLR029C|YLR312W-A|YFL034C-A|YDR500C|YMR225C|YGR034W|YDR115W|YPL220W|YPL143W|YER056C-A|YDR418W|YOR150W|YIL052C|YLR344W|YGL147C|YBL038W|YNL067W|Q0158|YLR325C|YHR14…
15935	1.9913e-12	6.8177e-11	66	104	1948	6431	small ribosomal subunit	YPL118W|YJL190C|Q0020|YER007C-A|YLR441C|YGR215W|YPR132W|YMR158W|YHL015W|YIL069C|YGR118W|YNL137C|YLR367W|YPL013C|YOL121C|YIL093C|YLR287C-A|YKL003C|YPL090C|YBL090W|YDR447C|YHR059W|YDR337W|YNL302C|YMR143W|YFR049W|YPL081W|YML026C|YKL156W|YLR388W|YOR167C|YLR333C|YMR188C|YOR369C|YNL306W|YDR450W|YDR494W|YDL083C|YOR182C|YBR181C|YOR158W|YER131W|YLR167W|YER074W|YLR264W|YOR096W|YDR175C|YLR204W|YHR021C|YJL13…
43227	3.7101e-12	1.2125e-10	1485	4525	1948	6431	membrane-bounded organelle	YFL014W|YPR071W|YPR180W|YDR302W|YGR029W|YDR108W|YCR039C|YJR144W|YOL080C|YPL065W|YOR338W|YMR065W|YMR198W|YNL323W|YNL214W|YDL092W|YBR164C|YJR036C|YLR080W|YKL208W|YNL129W|YML011C|YBR188C|YPR070W|YCR014C|YFR046C|YDR325W|YDR079C-A|YPL175W|YML034W|YMR066W|YJR034W|YLR082C|YMR284W|YNL213C|YPR094W|YLR309C|YIL020C|YLR418C|SNR17B|YDR434W|YNR024W|YKL091C|YJL006C|SNR191|YDL091C|YPR098C|YPL196W|YPR097W|YJR057W…
44424	4.4253e-12	1.3834e-10	1796	5668	1948	6431	intracellular part	YFL014W|YPR180W|TT(AGU)I1|YER007C-A|YDR108W|YCR039C|YOR338W|YMR065W|YMR198W|YNL214W|YDL092W|YJR036C|YLR080W|YNL129W|YPL174C|YML011C|YBR188C|TN(GUU)K|YDR325W|YPL175W|YMR066W|YJR034W|YLR082C|YMR284W|YNL213C|YPR094W|YLR309C|YNL128W|YKL091C|YDL091C|YPR098C|YOR118W|YPR097W|YNL212W|YCR036W|YDR329C|YKR106W|YIL089W|YJR032W|YNL211C|YGR222W|YML012W|YMR286W|YNL259C|YNL126W|YNR003C|YDR320C-A|YDR412W|YGR223C|…
43231	5.0303e-12	1.507e-10	1484	4524	1948	6431	intracellular membrane-bounded organelle	YFL014W|YPR071W|YPR180W|YDR302W|YGR029W|YDR108W|YCR039C|YJR144W|YOL080C|YPL065W|YOR338W|YMR065W|YMR198W|YNL323W|YNL214W|YDL092W|YBR164C|YJR036C|YLR080W|YKL208W|YNL129W|YML011C|YBR188C|YPR070W|YCR014C|YFR046C|YDR325W|YDR079C-A|YPL175W|YML034W|YMR066W|YJR034W|YLR082C|YMR284W|YNL213C|YPR094W|YLR309C|YIL020C|YLR418C|SNR17B|YDR434W|YNR024W|YKL091C|YJL006C|SNR191|YDL091C|YPR098C|YPL196W|YPR097W|YJR057W…
5634	6.9728e-12	1.9807e-10	866	2456	1948	6431	nucleus	YFL014W|YPR180W|YCR039C|YOL080C|YOR338W|YMR065W|YMR198W|YDL092W|YJR036C|YML011C|YBR188C|YPR070W|YCR014C|YFR046C|YDR325W|YDR079C-A|YML034W|YLR082C|YMR284W|YNL213C|YPR094W|YIL020C|YLR418C|SNR17B|YNR024W|YKL091C|YJL006C|SNR191|YJR057W|YNL212W|YCR036W|YJR058C|YDR305C|YGR246C|YJR141W|YBL021C|YML036W|YML121W|YMR044W|YLL054C|YNL126W|YNR003C|YDR320C-A|YDR412W|YPL064C|YPR073C|YNL162W-A|YFR023W|YDR328C|YGR…
5622	7.1627e-12	1.9807e-10	1796	5671	1948	6431	intracellular	YFL014W|YPR180W|TT(AGU)I1|YER007C-A|YDR108W|YCR039C|YOR338W|YMR065W|YMR198W|YNL214W|YDL092W|YJR036C|YLR080W|YNL129W|YPL174C|YML011C|YBR188C|TN(GUU)K|YDR325W|YPL175W|YMR066W|YJR034W|YLR082C|YMR284W|YNL213C|YPR094W|YLR309C|YNL128W|YKL091C|YDL091C|YPR098C|YOR118W|YPR097W|YNL212W|YCR036W|YDR329C|YKR106W|YIL089W|YJR032W|YNL211C|YGR222W|YML012W|YMR286W|YNL259C|YNL126W|YNR003C|YDR320C-A|YDR412W|YGR223C|…
313	2.6065e-10	6.693e-09	57	92	1948	6431	organellar ribosome	YPL118W|YPL215W|YNL177C|Q0020|YDR237W|YDL069C|YGR215W|YPR100W|YBR268W|YMR158W|YNR022C|YNL137C|YJL096W|YPL013C|YKR085C|YIL093C|YBR120C|YGR220C|YKL003C|YLR312W-A|YBL090W|YMR225C|YDR115W|YHR059W|YDR337W|YFR049W|YOR150W|YBL038W|Q0158|YMR188C|YNL306W|YDR494W|YNL284C|YPL132W|YOR158W|YBR282W|YGR076C|YDR175C|YLR204W|YML009C|YGL068W|YBR122C|YDR041W|YMR193W|YNL122C|YPR166C|YGR165W|YJR101W|YKR006C|YMR286W|Y…
5761	2.6065e-10	6.693e-09	57	92	1948	6431	mitochondrial ribosome	YPL118W|YPL215W|YNL177C|Q0020|YDR237W|YDL069C|YGR215W|YPR100W|YBR268W|YMR158W|YNR022C|YNL137C|YJL096W|YPL013C|YKR085C|YIL093C|YBR120C|YGR220C|YKL003C|YLR312W-A|YBL090W|YMR225C|YDR115W|YHR059W|YDR337W|YFR049W|YOR150W|YBL038W|Q0158|YMR188C|YNL306W|YDR494W|YNL284C|YPL132W|YOR158W|YBR282W|YGR076C|YDR175C|YLR204W|YML009C|YGL068W|YBR122C|YDR041W|YMR193W|YNL122C|YPR166C|YGR165W|YJR101W|YKR006C|YMR286W|Y…
30684	8.1348e-10	2.0169e-08	88	167	1948	6431	preribosome	YBL028C|YGR251W|YDR471W|YLR441C|YLR009W|YDR496C|YNL075W|YHR066W|YOR039W|YPL211W|YOR078W|YLR197W|YPR137W|YER126C|YKR081C|YDR083W|YDR339C|YLL011W|YPL090C|YDR500C|YKL099C|YHR148W|YPR143W|YGR103W|YER056C-A|YMR014W|YNR053C|YKL143W|YHR196W|YMR143W|YML093W|YPL081W|YDR087C|SNR17B|YOL077C|YOR061W|YFR001W|YOL010W|YDR021W|YNL175C|YGR271C-A|YNL002C|YDR299W|YER127W|YLR221C|YDR312W|YGL029W|YBR181C|YOL127W|YER0…
22625	2.284e-09	5.4739e-08	58	98	1948	6431	cytosolic large ribosomal subunit	YDR471W|YDL081C|YMR194W|YJR094W-A|YER117W|YDR237W|YFR032C-A|YLR009W|YHR010W|YGL031C|YPR043W|YGL030W|YKL006W|YBR191W|YBL027W|YJL189W|YKL082C|YBR084C-A|YGL103W|YGL135W|YDR382W|YLR029C|YFL034C-A|YDR500C|YGR034W|YPL220W|YPL143W|YER056C-A|YDR418W|YIL052C|YLR344W|YGL147C|YNL067W|YLR325C|YHR141C|YLR406C|YLR061W|YGR148C|YNL002C|YOL127W|YPL079W|YNL162W|YNL301C|YDL184C|YDL191W|YMR242C|YMR121C|YIL148W|YDL13…
22627	1.7454e-08	4.0482e-07	43	68	1948	6431	cytosolic small ribosomal subunit	YDL083C|YOR182C|YJL190C|YER007C-A|YBR181C|YLR441C|YPR132W|YMR158W|YER131W|YHL015W|YIL069C|YGR118W|YLR167W|YER074W|YLR264W|YLR367W|YOR096W|YHR021C|YOL121C|YJL136C|YJL191W|YLR287C-A|YPL090C|YDR447C|YKR057W|YML024W|YER102W|YMR230W|YNL302C|YMR143W|YPL081W|YML026C|YKL156W|YOR293W|YLR388W|YNL178W|YML063W|YOR167C|YLR333C|YMR188C|YOR369C|YDR064W|YDR450W
5732	6.2364e-08	1.4013e-06	59	107	1948	6431	small nucleolar ribonucleoprotein complex	SNR54|SNR50|SNR18|SNR59|SNR56|SNR57|YLR145W|YLR197W|SNR128|YPR137W|YGR030C|SNR5|SNR4|SNR87|SNR43|SNR44|SNR86|SNR83|YDL208W|SNR84|SNR40|YHR072W-A|YER112W|YBR257W|SNR49|SNR47|SNR46|YAL033W|SNR17B|YBL026W|YDR378C|YDR478W|SNR80|YBL018C|SNR32|SNR191|SNR33|SNR31|YER127W|SNR71|SNR39|SNR36|SNR34|SNR35|YNL147W|YHR089C|YLR438C-A|SNR65|SNR66|SNR63|SNR9|SNR61|SNR62|SNR69|SNR67|SNR24|SNR68|SNR39B|YBR167C
44452	2.066e-07	4.4683e-06	78	157	1948	6431	nucleolar part	YJR063W|SNR54|SNR50|SNR18|YNL075W|SNR59|SNR56|YOR039W|SNR57|YNL113W|YLR197W|SNR128|YPR137W|YGR030C|SNR5|YML043C|SNR4|SNR87|SNR43|SNR44|SNR86|SNR83|YDL208W|SNR84|SNR40|YHR072W-A|YHR148W|YBR257W|YPR187W|YGR103W|SNR49|SNR47|YHR196W|SNR46|YAL033W|YOR295W|SNR17B|YDR478W|SNR80|YOR061W|YBL018C|SNR32|SNR191|SNR33|YGR271C-A|SNR31|SNR71|YJL148W|SNR39|YIL035C|SNR36|YHR143W-A|SNR34|YNL248C|SNR35|YCL031C|YHR0…
30687	2.113e-07	4.4683e-06	38	61	1948	6431	preribosome	large subunit precursor	YBL028C|YDR471W|YNL002C|YLR221C|YDR312W|YGL029W|YOL127W|YER002W|YLR009W|YDR496C|YKL172W|YHR066W|YHR088W|YHR052W|YCL054W|YPL211W|YAL025C|YOR294W|YDL191W|YKR063C|YER126C|YKR081C|YNL110C|YDR500C|YLR387C|YPR143W|YGR103W|YLL034C|YER056C-A|YNR053C|YOR206W|YKL009W|YDR087C|YOL077C|YDR060W|YAL059W|YFR001W|YDL136W
44429	4.5291e-07	9.3041e-06	253	650	1948	6431	mitochondrial part	YPL118W|YDR079W|YPL215W|YML091C|YGR029W|YPR100W|YJR144W|YJL096W|YPL189C-A|YGR183C|YBL059W|YDR298C|YMR228W|YPL186C|YDR031W|YGR236C|YBL090W|YKL011C|YHR059W|YDR337W|YPR002W|YGL187C|YJR034W|YOR150W|YPL271W|YPL078C|YLR038C|YMR188C|YBR262C|YDR393W|YDR493W|YPR006C|YHR005C-A|YLL009C|YPR098C|YDR316W|YJL104W|YKL067W|YML001W|YPR097W|YFR011C|YBR227C|YBR282W|YOR040W|YAL008W|YLR168C|YPL099C|YOR089C|YGR222W|YGL…
5681	2.2091e-06	4.4121e-05	51	96	1948	6431	spliceosomal complex	YBR119W|YFR005C|YJL203W|SNR14|YPL178W|YER029C|YDR088C|YNL286W|YLR424W|YMR240C|YKL074C|YGR093W|YBR188C|YOR148C|YGR074W|YJR050W|YER112W|YML046W|YDL098C|YPR094W|YIR005W|YLR275W|YGR075C|YIR009W|YBL026W|YDR378C|YLR147C|YOR159C|YDR163W|YFL017W-A|YDR021W|YDR235W|YPR057W|YDL043C|YDR482C|YPL213W|YNL147W|YDR240C|YLR438C-A|YGR091W|YGR278W|YLR298C|YPR101W|YDR473C|YMR125W|YOR319W|YGR129W|YKR022C|YDR416W|YLR32…
314	6.3649e-06	0.00012043	25	38	1948	6431	organellar small ribosomal subunit	YPL118W|Q0020|YGR215W|YMR158W|YOR158W|YNL137C|YPL013C|YDR175C|YLR204W|YIL093C|YDR041W|YKL003C|YBL090W|YPR166C|YGR165W|YHR059W|YDR337W|YJR101W|YFR049W|YBR251W|YMR188C|YNL081C|YER050C|YNL306W|YDR494W
5763	6.3649e-06	0.00012043	25	38	1948	6431	mitochondrial small ribosomal subunit	YPL118W|Q0020|YGR215W|YMR158W|YOR158W|YNL137C|YPL013C|YDR175C|YLR204W|YIL093C|YDR041W|YKL003C|YBL090W|YPR166C|YGR165W|YHR059W|YDR337W|YJR101W|YFR049W|YBR251W|YMR188C|YNL081C|YER050C|YNL306W|YDR494W
5684	9.3754e-06	0.00017284	35	61	1948	6431	U2-type spliceosomal complex	YBR119W|YDR235W|YJL203W|YDL043C|YDR482C|YPL213W|YPL178W|YNL147W|YER029C|YDR240C|YDR088C|YNL286W|YLR424W|YMR240C|YKL074C|YBR188C|YGR074W|YGR278W|YJR050W|YLR298C|YPR101W|YML046W|YMR125W|YOR319W|YGR129W|YKR022C|YLR275W|YDR416W|YIR009W|YLR323C|YPL064C|YLR147C|YOR159C|YDR163W|YFL017W-A
5654	1.0285e-05	0.00018487	137	333	1948	6431	nucleoplasm	YDR176W|YGR251W|YPR068C|YPL001W|YBL052C|YHR167W|YCR082W|YOR338W|YPL146C|YPL122C|YOR244W|YML098W|YKL058W|YKL139W|YOL145C|YGL244W|YKL144C|YGL070C|YPR070W|YJL090C|YMR039C|YBR095C|YMR112C|YOL146W|YDR079C-A|YPR187W|YGR103W|YIL149C|YDL160C-A|YNR053C|YFL028C|YLR418C|YOR174W|YOR295W|YBR258C|YDR043C|YGR063C|YOR352W|YOR123C|YML062C|YJL006C|YOL042W|YAR003W|YPR179C|YHR197W|YPL047W|YHR118C|YAL001C|YKL028W|YPL…
793	1.7074e-05	0.00029649	61	127	1948	6431	condensed chromosome	YDR285W|YDR201W|YIL072W|YDR318W|YKL089W|YFL003C|YER133W|YKR037C|YOR195W|YIL073C|YDL064W|YDR383C|YNL088W|YBR010W|YDL105W|YGR179C|YJL013C|YDR016C|YDR075W|YGL086W|YFR046C|YDR288W|YOL069W|YDR532C|YLR288C|YDR325W|YJL074C|YPR046W|YLR329W|YOR026W|YPL268W|YHR153C|YDR446W|YKL138C-A|YFL008W|YGL033W|YOL034W|YHR157W|YOR368W|YLR007W|YFR031C|YGL061C|YJL030W|YER044C-A|YKR083C|YJR135C|YBR211C|YDR374W-A|YDR254W|Y…
30532	1.7319e-05	0.00029649	37	67	1948	6431	small nuclear ribonucleoprotein complex	YBR119W|YER127W|YDR235W|YMR268C|YPR057W|YJL203W|YNL138W-A|YDL043C|SNR14|YPL213W|YNL147W|YER029C|YDR240C|YLR438C-A|YNL286W|YHR156C|YMR240C|YPR082C|YGR091W|YGR074W|YLR298C|YER112W|YML046W|YCR020C-A|YDR473C|YDL098C|YOR319W|YPR094W|YIR005W|YLR275W|YGR075C|YIR009W|YBL026W|YDR378C|YLR147C|YOR159C|YFL017W-A
71004	4.1256e-05	0.00067416	20	30	1948	6431	U2-type prespliceosome	YGR074W|YBR119W|YDR235W|YLR298C|YML046W|YJL203W|YDL043C|YOR319W|YPL213W|YGR129W|YNL147W|YER029C|YDR240C|YLR275W|YDR416W|YIR009W|YMR240C|YLR147C|YOR159C|YFL017W-A
71010	4.1256e-05	0.00067416	20	30	1948	6431	prespliceosome	YGR074W|YBR119W|YDR235W|YLR298C|YML046W|YJL203W|YDL043C|YOR319W|YPL213W|YGR129W|YNL147W|YER029C|YDR240C|YLR275W|YDR416W|YIR009W|YMR240C|YLR147C|YOR159C|YFL017W-A
19866	4.5468e-05	0.00072648	113	273	1948	6431	organelle inner membrane	YLR295C|YDR079W|YMR256C|YOL008W|YBR244W|YGL191W|YPL189C-A|YGR183C|YOR232W|YDR298C|YOL077W-A|YDR529C|YDR377W|YGR046W|YKL087C|YKL011C|YBL059C-A|YMR257C|YKL195W|YGL187C|YOR147W|YML034W|YJR034W|YHR051W|YDL119C|YBR192W|YDR322C-A|YPL271W|YPL078C|YJL166W|YLR038C|YGR132C|YBR262C|YDR119W-A|YDR393W|YJL209W|YIL111W|YHR005C-A|YKL016C|YER048W-A|YPL132W|YEL020W-A|YDR316W|YJL104W|YBR024W|YNR020C|YFR011C|YBR227C…
5686	4.7369e-05	0.0007404	15	20	1948	6431	U2 snRNP	YGR074W|YJL203W|YNL138W-A|YDL043C|YOR319W|YPL213W|YPR094W|YER029C|YIR005W|YLR275W|YNL286W|YMR240C|YLR147C|YOR159C|YFL017W-A
31980	5.0602e-05	0.00075797	100	237	1948	6431	mitochondrial lumen	YPL118W|YPL215W|YML091C|YPR100W|YBR268W|YMR158W|YJR144W|YHR201C|YJL096W|YPL189C-A|YPL013C|YOR232W|YMR228W|YOR354C|YBL090W|YGR046W|YMR257C|YHR059W|YDR337W|YOR150W|YMR188C|YNL306W|YDR493W|YPR006C|YER048W-A|YPL132W|YOR158W|YPL059W|YBR227C|YBR282W|YOR040W|YML009C|YJL023C|YBR122C|YMR193W|YMR072W|YGR207C|YGR222W|YPR166C|YGR165W|YJR101W|YPL266W|YMR286W|YNL005C|YDR194C|YOR241W|YHR147C|YLR289W|YGL059W|YMR…
5759	5.0602e-05	0.00075797	100	237	1948	6431	mitochondrial matrix	YPL118W|YPL215W|YML091C|YPR100W|YBR268W|YMR158W|YJR144W|YHR201C|YJL096W|YPL189C-A|YPL013C|YOR232W|YMR228W|YOR354C|YBL090W|YGR046W|YMR257C|YHR059W|YDR337W|YOR150W|YMR188C|YNL306W|YDR493W|YPR006C|YER048W-A|YPL132W|YOR158W|YPL059W|YBR227C|YBR282W|YOR040W|YML009C|YJL023C|YBR122C|YMR193W|YMR072W|YGR207C|YGR222W|YPR166C|YGR165W|YJR101W|YPL266W|YMR286W|YNL005C|YDR194C|YOR241W|YHR147C|YLR289W|YGL059W|YMR…
5743	6.7874e-05	0.00099594	108	261	1948	6431	mitochondrial inner membrane	YLR295C|YDR079W|YMR256C|YOL008W|YBR244W|YGL191W|YPL189C-A|YGR183C|YOR232W|YDR298C|YOL077W-A|YDR529C|YDR377W|YGR046W|YKL087C|YKL011C|YBL059C-A|YMR257C|YKL195W|YGL187C|YOR147W|YJR034W|YHR051W|YDL119C|YBR192W|YDR322C-A|YPL271W|YPL078C|YJL166W|YLR038C|YGR132C|YBR262C|YDR119W-A|YDR393W|YJL209W|YIL111W|YHR005C-A|YKL016C|YER048W-A|YPL132W|YEL020W-A|YDR316W|YJL104W|YBR024W|YNR020C|YFR011C|YBR227C|YKL137W…
315	8.0869e-05	0.0011401	28	49	1948	6431	organellar large ribosomal subunit	YNL177C|YDR237W|YNL284C|YPR100W|YBR268W|YNR022C|YBR282W|YJL096W|YGR076C|YKR085C|YML009C|YGR220C|YGL068W|YBR122C|YMR193W|YLR312W-A|YNL122C|YMR225C|YDR115W|YKR006C|YMR286W|YNL005C|YHR147C|YOR150W|YCR003W|YBL038W|YCR071C|Q0158
5762	8.0869e-05	0.0011401	28	49	1948	6431	mitochondrial large ribosomal subunit	YNL177C|YDR237W|YNL284C|YPR100W|YBR268W|YNR022C|YBR282W|YJL096W|YGR076C|YKR085C|YML009C|YGR220C|YGL068W|YBR122C|YMR193W|YLR312W-A|YNL122C|YMR225C|YDR115W|YKR006C|YMR286W|YNL005C|YHR147C|YOR150W|YCR003W|YBL038W|YCR071C|Q0158
794	0.00010573	0.0014619	51	107	1948	6431	condensed nuclear chromosome	YDR285W|YDR201W|YIL072W|YDR318W|YKL089W|YFL003C|YER133W|YKR037C|YOR195W|YIL073C|YDL064W|YNL088W|YGR179C|YJL013C|YDR016C|YDR075W|YGL086W|YOL069W|YDR532C|YLR288C|YDR325W|YJL074C|YPR046W|YLR329W|YOR026W|YPL268W|YHR153C|YDR446W|YKL138C-A|YFL008W|YGL033W|YHR157W|YOR368W|YFR031C|YGL061C|YJL030W|YER044C-A|YKR083C|YJR135C|YBR211C|YDR254W|YKL049C|YER106W|YJL173C|YNL250W|YBR233W-A|YDR130C|YDR320C-A|YEL061C…
44451	0.0001121	0.0015207	120	298	1948	6431	nucleoplasm part	YDR176W|YPR068C|YPL001W|YBL052C|YHR167W|YCR082W|YOR338W|YPL122C|YOR244W|YML098W|YKL058W|YKL139W|YOL145C|YGL244W|YKL144C|YGL070C|YPR070W|YJL090C|YMR039C|YBR095C|YMR112C|YOL146W|YDR079C-A|YPR187W|YDL160C-A|YFL028C|YLR418C|YOR174W|YOR295W|YBR258C|YDR043C|YGR063C|YOR352W|YOR123C|YML062C|YJL006C|YOL042W|YAR003W|YPR179C|YPL047W|YHR118C|YAL001C|YKL028W|YPL007C|YGR274C|YJL011C|YPL011C|YGR246C|YOR279C|YOR…
5687	0.00023222	0.003092	7	7	1948	6431	U4 snRNP	YER029C|YGR074W|YLR147C|SNR14|YOR159C|YFL017W-A|YGR091W
5740	0.00025879	0.0033831	170	450	1948	6431	mitochondrial envelope	YLR295C|YDR079W|YPL215W|YMR256C|YGR029W|YOL008W|YBR244W|YNL036W|YGL191W|YPL189C-A|YGR183C|YBL059W|YOR232W|YDR298C|YMR228W|YJL178C|YOL077W-A|YPL186C|YDR529C|YDR031W|YGR236C|YOL053W|YEL039C|YDR377W|YGR046W|YKL087C|YKL011C|YBL059C-A|YMR257C|YKL195W|YPR002W|YGL187C|YOR147W|YJR034W|YHR051W|YDL119C|YBR192W|YDR322C-A|YPL271W|YPL078C|YJL166W|YLR038C|YGR132C|YBL098W|YBR262C|YDR119W-A|YOL009C|YDR393W|YLR28…
31966	0.00027695	0.0035263	156	409	1948	6431	mitochondrial membrane	YLR295C|YDR079W|YPL215W|YMR256C|YOL008W|YBR244W|YGL191W|YPL189C-A|YGR183C|YBL059W|YOR232W|YDR298C|YJL178C|YOL077W-A|YPL186C|YDR529C|YGR236C|YOL053W|YDR377W|YGR046W|YKL087C|YKL011C|YBL059C-A|YMR257C|YKL195W|YPR002W|YGL187C|YOR147W|YJR034W|YHR051W|YDL119C|YBR192W|YDR322C-A|YPL271W|YPL078C|YJL166W|YLR038C|YGR132C|YBL098W|YBR262C|YDR119W-A|YOL009C|YDR393W|YLR283W|YDR381C-A|YJL209W|YIL111W|YHR005C-A|Y…
16591	0.00027956	0.0035263	37	74	1948	6431	DNA-directed RNA polymerase II	holoenzyme	YDL108W|YOR194C|YHR143W-A|YER022W|YKL028W|YML015C|YPL122C|YML098W|YKL058W|YGR274C|YOR210W|YOL145C|YBR154C|YGL244W|YPL011C|YDR392W|YDR308C|YGL070C|YPR070W|YDR167W|YPR025C|YDR311W|YMR112C|YIL021W|YDR079C-A|YPR056W|YPR187W|YBL093C|YLR418C|YOR174W|YJL140W|YBR253W|YOR352W|YPR168W|YDR289C|YOR123C|YGR005C
31429	0.00028957	0.0035896	20	33	1948	6431	box H/ACA snoRNP complex	SNR32|SNR43|SNR191|SNR33|SNR44|SNR31|SNR86|SNR9|SNR83|YDL208W|SNR84|YHR072W-A|SNR49|SNR36|SNR34|SNR35|SNR46|YHR089C|SNR5|SNR80
5694	0.0003379	0.0041178	176	470	1948	6431	chromosome	YDR285W|YNL133C|YPL001W|YBL052C|YIL072W|YKL033W|YKL045W|YFL003C|YJR144W|YBR228W|YKR037C|YIL073C|YDL064W|YDR383C|YNL088W|YOR244W|YHR156C|YKL139W|YOL145C|YDL105W|YGR179C|YDR499W|YGL244W|YDR180W|YDR016C|YDR083W|YFR046C|YJL090C|YPL216W|YBR095C|YOL146W|YDR532C|YDR325W|YJL074C|YDL002C|YML034W|YOR026W|YPL268W|YMR284W|YHR196W|YLR418C|YDR043C|YGR063C|YDR446W|YML062C|YDR082W|YLR271W|YOL054W|YAR003W|YPR179C…
19898	0.00035241	0.004223	46	98	1948	6431	extrinsic to membrane	YJL209W|YKL026C|YLR067C|YBL078C|YLR431C|YER048W-A|YDL069C|YCR032W|YPL120W|YBR244W|YOL109W|YNR020C|YGL095C|YNL325C|YCR027C|YHR005C|YBR128C|YKL137W|YHR060W|YDR185C|YNL006W|YOL096C|YMR028W|YLR168C|YDL107W|YPL192C|YOR122C|YJL156C|YJR086W|YGR222W|YKR003W|YGR046W|YEL022W|YJL036W|YDL113C|YIL062C|YDR372C|YLR148W|YGR120C|YGR223C|YGL047W|YDL178W|YBL050W|YMR293C|YDR219C|YOR125C
5874	0.00049701	0.005666	32	63	1948	6431	microtubule	YDR424C|YDR201W|YKL056C|YDR106W|YER016W|YGL061C|YMR198W|YKR037C|YOR195W|YPR141C|YKR083C|YDR016C|YBL031W|YBL063W|YPL241C|YPL174C|YJR076C|YDR218C|YMR294W|YLR254C|YMR299C|YER007W|YOL069W|YBR233W-A|YDR130C|YNL126W|YKL079W|YDR320C-A|YEL061C|YOR265W|YNL188W|YKL138C-A
30173	0.00049905	0.005666	16	25	1948	6431	integral to Golgi membrane	YDR100W|YDR367W|YKL179C|YER074W-A|YIL004C|YKR030W|YCL001W|YFL048C|YEL004W|YPR109W|YDR084C|YHR181W|YKL006C-A|YJL004C|YMR071C|YML067C
31228	0.00049905	0.005666	16	25	1948	6431	intrinsic to Golgi membrane	YDR100W|YDR367W|YKL179C|YER074W-A|YIL004C|YKR030W|YCL001W|YFL048C|YEL004W|YPR109W|YDR084C|YHR181W|YKL006C-A|YJL004C|YMR071C|YML067C
15630	0.00050434	0.005666	60	137	1948	6431	microtubule cytoskeleton	YDR424C|YDR201W|YER016W|YOR257W|YPL255W|YMR198W|YER133W|YKR037C|YAL047C|YOR195W|YDL239C|YPR141C|YOL091W|YDR016C|YBL031W|YBL063W|YPL174C|YJR076C|YLR227C|YDR218C|YNL164C|YER007W|YOL069W|YDR532C|YPR111W|YIL149C|YKR095W|YNL225C|YKL079W|YBR109C|YNL188W|YKL138C-A|YHR185C|YJR053W|YDR356W|YKL056C|YDR106W|YGR059W|YGL061C|YGR108W|YPR119W|YDR361C|YKR083C|YPL192C|YLL049W|YPL241C|YBR211C|YMR294W|YLR254C|YMR29…
777	0.00068631	0.0075292	34	69	1948	6431	condensed chromosome kinetochore	YDR201W|YDR318W|YKL089W|YGL061C|YER133W|YKR037C|YOR195W|YDR383C|YJL030W|YBR010W|YKR083C|YGR179C|YJL013C|YJR135C|YDR016C|YGL086W|YBR211C|YFR046C|YDR374W-A|YDR254W|YKL049C|YER106W|YOL069W|YDR532C|YPR046W|YOR026W|YPL268W|YBR233W-A|YDR130C|YDR320C-A|YEL061C|YKL138C-A|YDR328C|YAL034W-A
45263	0.00070161	0.0075292	10	13	1948	6431	proton-transporting ATP synthase complex	coupling factor F(o)	YLR295C|YKL016C|YDR322C-A|YDR377W|YPL078C|YML081C-A|YDR298C|YOL077W-A|YPR020W|YOR020W-A
276	0.00070161	0.0075292	10	13	1948	6431	mitochondrial proton-transporting ATP synthase complex	coupling factor F(o)	YLR295C|YKL016C|YDR322C-A|YDR377W|YPL078C|YML081C-A|YDR298C|YOL077W-A|YPR020W|YOR020W-A
31082	0.0007683	0.0080059	6	6	1948	6431	BLOC complex	YLR408C|YEL005C|YNL086W|YDR357C|YGL079W|YKL061W
31083	0.0007683	0.0080059	6	6	1948	6431	BLOC-1 complex	YLR408C|YEL005C|YNL086W|YDR357C|YGL079W|YKL061W
44455	0.00086834	0.0089191	77	187	1948	6431	mitochondrial membrane part	YKL026C|YLR295C|YDR079W|YPL215W|YMR256C|YGR243W|YDL069C|YBR244W|YIL065C|YDR185C|YOL096C|YGL191W|YGR183C|YOR232W|YDR298C|YML030W|YOL077W-A|YDL004W|YDR529C|YBR091C|YDR377W|YGR046W|YKL195W|YGL187C|YMR115W|YJR034W|YNL070W|YHR051W|YOR045W|YDR322C-A|YPL271W|YPL078C|YJL166W|YLR038C|YDR119W-A|YOL009C|YMR293C|YJL209W|YIL111W|YKL133C|YKL016C|YLR067C|YER048W-A|YEL020W-A|YJL104W|YMR035W|YDL067C|YNR020C|YNL02…
776	0.0012186	0.01234	36	76	1948	6431	kinetochore	YDR201W|YDR318W|YKL089W|YGL061C|YER133W|YKR037C|YOR195W|YDR383C|YJL030W|YBR010W|YKR083C|YGR179C|YJL013C|YJR135C|YDR016C|YGL086W|YBR211C|YFR046C|YDR374W-A|YDR254W|YKL049C|YER106W|YOL069W|YDR532C|YPR046W|YOR026W|YPL268W|YBR233W-A|YDR130C|YDR320C-A|YGR063C|YEL061C|YKL138C-A|YDR328C|YAL034W-A|YLR271W
44427	0.0012474	0.012457	161	436	1948	6431	chromosomal part	YDR285W|YNL133C|YPL001W|YBL052C|YIL072W|YKL033W|YKL045W|YFL003C|YBR228W|YKR037C|YDR383C|YNL088W|YOR244W|YHR156C|YKL139W|YOL145C|YDL105W|YGR179C|YGL244W|YDR180W|YDR016C|YDR083W|YFR046C|YJL090C|YPL216W|YBR095C|YOL146W|YDR532C|YDR325W|YJL074C|YDL002C|YML034W|YOR026W|YPL268W|YMR284W|YHR196W|YLR418C|YDR043C|YGR063C|YDR446W|YML062C|YDR082W|YLR271W|YOL054W|YAR003W|YPR179C|YMR137C|YBR278W|YLR318W|YLR007W…
17119	0.0013666	0.01346	7	8	1948	6431	Golgi transport complex	YPR105C|YGL005C|YML071C|YGR120C|YNL041C|YNL051W|YER157W
33177	0.0013896	0.013502	13	20	1948	6431	proton-transporting two-sector ATPase complex	proton-transporting domain	YCL005W-A|YLR295C|YKL016C|YDR377W|YEL027W|YPR020W|YDR322C-A|YPL078C|YML081C-A|YDR298C|YOL077W-A|YLR447C|YOR020W-A
31312	0.0014726	0.014069	22	41	1948	6431	extrinsic to organelle membrane	YJL209W|YKL026C|YGR222W|YLR067C|YGR046W|YER048W-A|YDL069C|YBR244W|YNR020C|YKL137W|YHR060W|YDR185C|YIL062C|YOL096C|YLR148W|YLR168C|YDL107W|YGL047W|YPL192C|YMR293C|YDR219C|YOR125C
778	0.0015009	0.014069	28	56	1948	6431	condensed nuclear chromosome kinetochore	YDR201W|YDR318W|YKL089W|YGL061C|YER133W|YKR037C|YOR195W|YJL030W|YKR083C|YGR179C|YJL013C|YJR135C|YDR016C|YGL086W|YBR211C|YDR254W|YER106W|YOL069W|YDR532C|YPR046W|YOR026W|YPL268W|YBR233W-A|YDR130C|YDR320C-A|YEL061C|YKL138C-A|YAL034W-A
228	0.0015067	0.014069	126	333	1948	6431	nuclear chromosome	YDR285W|YPL001W|YBL052C|YIL072W|YKL033W|YKL045W|YFL003C|YBR228W|YKR037C|YIL073C|YDL064W|YNL088W|YOR244W|YKL139W|YGR179C|YDR499W|YDR180W|YDR016C|YBR095C|YOL146W|YDR532C|YDR325W|YJL074C|YDL002C|YOR026W|YPL268W|YMR284W|YDR043C|YGR063C|YDR446W|YPR179C|YHR157W|YMR137C|YBR278W|YHR118C|YBR009C|YKR083C|YOR080W|YDR224C|YML041C|YHL022C|YOR064C|YER106W|YJL173C|YPL008W|YBR081C|YPL024W|YEL044W|YNL250W|YDR181C…
45259	0.0015476	0.014085	12	18	1948	6431	proton-transporting ATP synthase complex	YLR295C|YKL016C|YDR322C-A|YDR377W|YPL271W|YPL078C|YML081C-A|YDR298C|YOL077W-A|YPR020W|YDL004W|YOR020W-A
5753	0.0015476	0.014085	12	18	1948	6431	mitochondrial proton-transporting ATP synthase complex	YLR295C|YKL016C|YDR322C-A|YDR377W|YPL271W|YPL078C|YML081C-A|YDR298C|YOL077W-A|YPR020W|YDL004W|YOR020W-A
46540	0.0016325	0.014672	19	34	1948	6431	U4/U6 x U5 tri-snRNP complex	YGR074W|YER112W|YCR020C-A|YDR473C|YDL098C|SNR14|YNL147W|YER029C|YLR275W|YLR438C-A|YGR075C|YHR156C|YBL026W|YDR378C|YLR147C|YPR082C|YOR159C|YFL017W-A|YGR091W
8541	0.0016924	0.014686	8	10	1948	6431	proteasome regulatory particle	lid subcomplex	YDR363W-A|YPR108W|YDR427W|YOR261C|YLR421C|YER021W|YDL147W|YFR004W
42729	0.0016924	0.014686	8	10	1948	6431	DASH complex	YBR233W-A|YDR201W|YDR320C-A|YKR083C|YKL138C-A|YDR016C|YGL061C|YKR037C
31967	0.0017157	0.014686	213	597	1948	6431	organelle envelope	YDR079W|YPL215W|YGR029W|YKL045W|YMR065W|YPL189C-A|YGR183C|YBL059W|YDR298C|YMR228W|YPL186C|YDR031W|YGR236C|YKL011C|YDR532C|YPR002W|YGL187C|YML034W|YJR034W|YMR284W|YJL061W|YPL271W|YPL078C|YLR025W|YLR038C|YBR262C|YDR393W|YHR005C-A|YAR027W|YLL009C|YLR265C|YPR098C|YER123W|YDR316W|YJL104W|YKL067W|YML001W|YPR097W|YFR011C|YBR227C|YAL008W|YJL087C|YLR168C|YPL099C|YOR089C|YKL057C|YGR222W|YGL226W|YGR028W|YMR…
31975	0.0017157	0.014686	213	597	1948	6431	envelope	YDR079W|YPL215W|YGR029W|YKL045W|YMR065W|YPL189C-A|YGR183C|YBL059W|YDR298C|YMR228W|YPL186C|YDR031W|YGR236C|YKL011C|YDR532C|YPR002W|YGL187C|YML034W|YJR034W|YMR284W|YJL061W|YPL271W|YPL078C|YLR025W|YLR038C|YBR262C|YDR393W|YHR005C-A|YAR027W|YLL009C|YLR265C|YPR098C|YER123W|YDR316W|YJL104W|YKL067W|YML001W|YPR097W|YFR011C|YBR227C|YAL008W|YJL087C|YLR168C|YPL099C|YOR089C|YKL057C|YGR222W|YGL226W|YGR028W|YMR…
30686	0.0021075	0.017827	42	94	1948	6431	90S preribosome	YOL010W|YGR251W|YNL175C|YDR299W|YLR441C|YNL075W|YDL213C|YIL035C|YHR052W|YOR039W|YOR078W|YLR197W|YCL031C|YDL148C|YOR096W|YPR137W|YCL059C|YOR287C|YLR003C|YDR083W|YLL011W|YDR449C|YPL090C|YGR145W|YHR148W|YER102W|YGR103W|YLR129W|YMR014W|YPL266W|YHR196W|YOR206W|YMR143W|YPL081W|YGR081C|SNR17B|YNL178W|YML063W|YDR324C|YDR060W|YOR061W|YDR064W
31428	0.0021887	0.018299	26	52	1948	6431	box C/D snoRNP complex	SNR54|SNR50|SNR71|SNR18|SNR39|SNR59|SNR56|SNR57|YLR197W|SNR128|YPR137W|SNR4|SNR87|SNR65|SNR66|SNR63|SNR61|SNR40|SNR62|SNR47|SNR69|SNR67|SNR24|SNR68|SNR39B|SNR17B
5819	0.0030494	0.025201	44	101	1948	6431	spindle	YJR053W|YDR201W|YDR356W|YER016W|YOR257W|YGL061C|YPL255W|YMR198W|YER133W|YKR037C|YAL047C|YPR119W|YOR195W|YDL239C|YPR141C|YKR083C|YOL091W|YPL192C|YDR016C|YBL031W|YBL063W|YPL174C|YJR076C|YLR227C|YDR218C|YBR211C|YNL164C|YOL069W|YDR532C|YPR111W|YIL149C|YKR095W|YNL225C|YBR233W-A|YDR130C|YNL126W|YDR320C-A|YBR109C|YEL061C|YNL188W|YKL138C-A|YOR177C|YHR185C|YAL034W-A
16469	0.0030919	0.025262	18	33	1948	6431	proton-transporting two-sector ATPase complex	YCL005W-A|YLR295C|YKL016C|YDR377W|YEL051W|YEL027W|YPR020W|YDR322C-A|YPL271W|YPL078C|YHR039C-A|YML081C-A|YGR020C|YDR298C|YOL077W-A|YDL004W|YLR447C|YOR020W-A
5623	0.0033243	0.026856	1829	5951	1948	6431	cell	YFL014W|YPR180W|TT(AGU)I1|YER007C-A|YDR108W|YCR039C|YOR338W|YMR065W|YMR198W|YNL214W|YDL092W|YJR036C|YLR080W|YNL129W|YPL174C|YML011C|YBR188C|TN(GUU)K|YDR325W|YPL175W|YMR066W|YJR034W|YLR082C|YMR284W|YNL213C|YPR094W|YLR309C|YNL128W|YKL091C|YDL091C|YPR098C|YOR118W|YPR097W|YNL212W|YCR036W|YDR329C|YKR106W|YIL089W|YJR032W|YNL211C|YGR222W|YLR307W|YML012W|YMR286W|YNL259C|YNL126W|YNR003C|YDR320C-A|YDR412W|…
31090	0.0036306	0.029004	416	1242	1948	6431	organelle membrane	YPR071W|YDR302W|YOR326W|YLR093C|YPL065W|YFL027C|YMR065W|YER072W|YNL214W|YPL189C-A|YBL059W|YLR080W|YPL186C|YGR236C|YKR007W|YDR532C|YPL175W|YML034W|YJR034W|YLR309C|YPL271W|YPL078C|YDR434W|YGL226C-A|YBR262C|YOR216C|YBL091C-A|YPR098C|YDR316W|YJL104W|YML001W|YPR097W|YOR106W|YFR011C|YNL006W|YJR058C|YPL099C|YDR329C|YKR106W|YGR222W|YGL226W|YGR028W|YML121W|YML012W|YFL038C|YMR298W|YGR223C|YPR061C|YER094C|Y…
44454	0.0039732	0.031142	114	305	1948	6431	nuclear chromosome part	YDR285W|YPL001W|YBL052C|YIL072W|YKL033W|YKL045W|YFL003C|YBR228W|YKR037C|YNL088W|YOR244W|YKL139W|YGR179C|YDR180W|YDR016C|YBR095C|YOL146W|YDR532C|YDR325W|YJL074C|YDL002C|YOR026W|YPL268W|YMR284W|YDR043C|YGR063C|YDR446W|YPR179C|YMR137C|YBR278W|YHR118C|YBR009C|YKR083C|YOR080W|YDR224C|YML041C|YOR064C|YER106W|YJL173C|YPL008W|YBR081C|YPL024W|YEL044W|YNL250W|YDR181C|YBR233W-A|YJL184W|YDR130C|YDR320C-A|YEL…
8180	0.0039847	0.031142	6	7	1948	6431	signalosome	YIL071C|YDL216C|YDR179C|YOL117W|YMR025W|YDL147W
779	0.0040587	0.031379	34	75	1948	6431	condensed chromosome	centromeric region	YDR201W|YDR318W|YKL089W|YGL061C|YER133W|YKR037C|YOR195W|YDR383C|YJL030W|YBR010W|YKR083C|YGR179C|YJL013C|YJR135C|YDR016C|YGL086W|YBR211C|YFR046C|YDR374W-A|YDR254W|YKL049C|YER106W|YOL069W|YDR532C|YPR046W|YOR026W|YPL268W|YBR233W-A|YDR130C|YDR320C-A|YEL061C|YKL138C-A|YDR328C|YAL034W-A
243	0.0042984	0.032878	9	13	1948	6431	commitment complex	YGR074W|YDR240C|YDR235W|YLR298C|YML046W|YKL074C|YLR147C|YMR125W|YPL178W
44464	0.0044068	0.033204	1827	5947	1948	6431	cell part	YFL014W|YPR180W|TT(AGU)I1|YER007C-A|YDR108W|YCR039C|YOR338W|YMR065W|YMR198W|YNL214W|YDL092W|YJR036C|YLR080W|YNL129W|YPL174C|YML011C|YBR188C|TN(GUU)K|YDR325W|YPL175W|YMR066W|YJR034W|YLR082C|YMR284W|YNL213C|YPR094W|YLR309C|YNL128W|YKL091C|YDL091C|YPR098C|YOR118W|YPR097W|YNL212W|YCR036W|YDR329C|YKR106W|YIL089W|YJR032W|YNL211C|YGR222W|YLR307W|YML012W|YMR286W|YNL259C|YNL126W|YNR003C|YDR320C-A|YDR412W|…
780	0.0044334	0.033204	29	62	1948	6431	condensed nuclear chromosome	centromeric region	YDR201W|YDR318W|YKL089W|YGL061C|YER133W|YKR037C|YOR195W|YJL030W|YKR083C|YGR179C|YJL013C|YJR135C|YDR016C|YGL086W|YBR211C|YDR254W|YKL049C|YER106W|YOL069W|YDR532C|YPR046W|YOR026W|YPL268W|YBR233W-A|YDR130C|YDR320C-A|YEL061C|YKL138C-A|YAL034W-A
32040	0.0057785	0.042832	26	55	1948	6431	small-subunit processome	YDR299W|YER127W|YBR181C|YNL075W|YOR078W|YLR197W|YDL148C|YIL091C|YOR096W|YPR137W|YCL059C|YJL191W|YDR339C|YLL011W|YDR449C|YPL090C|YGR145W|YKL099C|YHR148W|YLR129W|YHR196W|YDL153C|YML093W|YPL081W|SNR17B|YDR324C
[truncated: 205 more columns]

[truncated: 4 more sheets: down800BP, up800MF, up800CC, up800BP]
