# Supplementary material for: Toxicological response of the model fungus Saccharomyces cerevisiae to different concentrations of commercial graphene nanoplatelets
Source: Sci Rep. 2020 Feb 24;10:3232. doi: 10.1038/s41598-020-60101-7 (PMC7039959; doi:10.1038/s41598-020-60101-7)
Supplement: Supplementary file 5 — Supplementary Table S4. [file 41598_2020_60101_MOESM5_ESM.xls]

## Sheet: pathway_enrichment_up
			GN160 vs Control (26 UP DE genes)				GN800 vs Control (1578 UP DE genes)
	# in genome	genome ratio	#in sample	sample ratio	p-value	FDR	#in sample	sample ratio	p-value	FDR
Glycolysis / Gluconeogenesis - sce00010	56	0.00785855	3	0.115385	0.00105155	0.00841238	33	0.0209125	2.57859e-09	4.12574e-08
Citrate cycle (TCA cycle) - sce00020	32	0.0044906	0	0	NA	NA	21	0.013308	1.57626e-07	2.20676e-06
Pentose phosphate pathway - sce00030	28	0.00392927	0	0	NA	NA	15	0.0095057	0.0002727	0.00179661
Pentose and glucuronate interconversions - sce00040	11	0.00154364	0	0	NA	NA	5	0.00316857	0.0738785	0.155544
Fructose and mannose metabolism - sce00051	23	0.00322762	2	0.0769231	0.00308982	0.0145898	10	0.00633714	0.0181299	0.0568997
Galactose metabolism - sce00052	25	0.00350828	2	0.0769231	0.00364744	0.0145898	9	0.00570342	0.0812444	0.161243
Fatty acid biosynthesis - sce00061	11	0.00154364	0	0	NA	NA	3	0.00190114	0.453551	0.61202
Fatty acid elongation - sce00062	8	0.00112265	0	0	NA	NA	3	0.00190114	0.251963	0.397462
Fatty acid degradation - sce00071	19	0.00266629	0	0	NA	NA	8	0.00506971	0.0408445	0.0973317
Synthesis and degradation of ketone bodies - sce00072	2	0.000280662	0	0	NA	NA	1	0.000633714	0.393873	0.563168
Steroid biosynthesis - sce00100	17	0.00238563	0	0	NA	NA	9	0.00570342	0.00530548	0.0228544
Ubiquinone and other terpenoid-quinone biosynthesis - sce00130	7	0.000982318	0	0	NA	NA	3	0.00190114	0.186717	0.316853
Oxidative phosphorylation - sce00190	72	0.0101038	0	0	NA	NA	17	0.0107731	0.427046	0.597864
Arginine biosynthesis - sce00220	17	0.00238563	0	0	NA	NA	8	0.00506971	0.0200031	0.0568997
Purine metabolism - sce00230	99	0.0138928	0	0	NA	NA	22	0.0139417	0.532281	0.693203
Pyrimidine metabolism - sce00240	71	0.00996351	0	0	NA	NA	13	0.00823828	0.821811	0.94468
Alanine, aspartate and glutamate metabolism - sce00250	32	0.0044906	0	0	NA	NA	16	0.0101394	0.000478497	0.00297731
Glycine, serine and threonine metabolism - sce00260	31	0.00435027	0	0	NA	NA	15	0.0095057	0.00110857	0.00653473
Monobactam biosynthesis - sce00261	3	0.000420994	0	0	NA	NA	1	0.000633714	0.528133	0.693203
Cysteine and methionine metabolism - sce00270	40	0.00561325	0	0	NA	NA	20	0.0126743	9.58216e-05	0.00082554
Valine, leucine and isoleucine degradation - sce00280	13	0.00182431	0	0	NA	NA	10	0.00633714	4.06175e-05	0.000379097
Valine, leucine and isoleucine biosynthesis - sce00290	12	0.00168397	1	0.0384615	0.0429478	0.0719129	9	0.00570342	0.000142781	0.0010661
Lysine biosynthesis - sce00300	12	0.00168397	0	0	NA	NA	8	0.00506971	0.00118436	0.00663244
Lysine degradation - sce00310	14	0.00196464	0	0	NA	NA	7	0.00443599	0.0201473	0.0568997
Arginine and proline metabolism - sce00330	21	0.00294695	0	0	NA	NA	10	0.00633714	0.00862136	0.0357627
Carbapenem biosynthesis - sce00332	3	0.000420994	0	0	NA	NA	2	0.00126743	0.125352	0.230155
Histidine metabolism - sce00340	14	0.00196464	0	0	NA	NA	5	0.00316857	0.179901	0.314827
Tyrosine metabolism - sce00350	14	0.00196464	0	0	NA	NA	7	0.00443599	0.0201473	0.0568997
Phenylalanine metabolism - sce00360	11	0.00154364	0	0	NA	NA	4	0.00253485	0.211488	0.343285
Tryptophan metabolism - sce00380	17	0.00238563	0	0	NA	NA	7	0.00443599	0.0614596	0.13497
Phenylalanine, tyrosine and tryptophan biosynthesis - sce00400	17	0.00238563	0	0	NA	NA	11	0.00697085	0.000196726	0.00137708
beta-Alanine metabolism - sce00410	13	0.00182431	0	0	NA	NA	7	0.00443599	0.0124116	0.0421242
Taurine and hypotaurine metabolism - sce00430	3	0.000420994	0	0	NA	NA	2	0.00126743	0.125352	0.230155
Phosphonate and phosphinate metabolism - sce00440	4	0.000561325	0	0	NA	NA	1	0.000633714	0.632668	0.770205
Selenocompound metabolism - sce00450	12	0.00168397	0	0	NA	NA	4	0.00253485	0.265072	0.412334
Cyanoamino acid metabolism - sce00460	8	0.00112265	0	0	NA	NA	4	0.00253485	0.0779734	0.158782
Glutathione metabolism - sce00480	25	0.00350828	0	0	NA	NA	11	0.00697085	0.012106	0.0421242
Starch and sucrose metabolism - sce00500	41	0.00575358	2	0.0769231	0.00961929	0.021987	22	0.0139417	1.00727e-05	0.000102558
N-Glycan biosynthesis - sce00510	30	0.00420994	0	0	NA	NA	12	0.00760456	0.0208293	0.0568997
Other glycan degradation - sce00511	1	0.000140331	0	0	NA	NA	0	0	NA	NA
Various types of N-glycan biosynthesis - sce00513	30	0.00420994	0	0	NA	NA	12	0.00760456	0.0208293	0.0568997
Other types of O-glycan biosynthesis - sce00514	13	0.00182431	0	0	NA	NA	7	0.00443599	0.0124116	0.0421242
Mannose type O-glycan biosynthesis - sce00515	7	0.000982318	0	0	NA	NA	4	0.00253485	0.0470804	0.107612
Amino sugar and nucleotide sugar metabolism - sce00520	33	0.00463093	2	0.0769231	0.0063056	0.0201779	15	0.0095057	0.00243511	0.0118579
Glycerolipid metabolism - sce00561	27	0.00378894	0	0	NA	NA	11	0.00697085	0.0229048	0.0610795
Inositol phosphate metabolism - sce00562	20	0.00280662	0	0	NA	NA	6	0.00380228	0.270878	0.415593
Glycosylphosphatidylinositol (GPI)-anchor biosynthesis - sce00563	25	0.00350828	0	0	NA	NA	4	0.00253485	0.837075	0.945525
Glycerophospholipid metabolism - sce00564	38	0.00533258	0	0	NA	NA	15	0.0095057	0.0118248	0.0421242
Ether lipid metabolism - sce00565	7	0.000982318	0	0	NA	NA	2	0.00126743	0.481442	0.641922
Arachidonic acid metabolism - sce00590	5	0.000701656	0	0	NA	NA	2	0.00126743	0.307114	0.458623
alpha-Linolenic acid metabolism - sce00592	3	0.000420994	0	0	NA	NA	3	0.00190114	0.0108428	0.0421242
Sphingolipid metabolism - sce00600	14	0.00196464	0	0	NA	NA	5	0.00316857	0.179901	0.314827
Pyruvate metabolism - sce00620	43	0.00603424	3	0.115385	0.000483105	0.00772969	24	0.0152091	1.55315e-06	1.73953e-05
Glyoxylate and dicarboxylate metabolism - sce00630	30	0.00420994	0	0	NA	NA	12	0.00760456	0.0208293	0.0568997
Propanoate metabolism - sce00640	13	0.00182431	1	0.0384615	0.0464456	0.0719129	7	0.00443599	0.0124116	0.0421242
Butanoate metabolism - sce00650	9	0.00126298	0	0	NA	NA	6	0.00380228	0.00525724	0.0228544
C5-Branched dibasic acid metabolism - sce00660	3	0.000420994	0	0	NA	NA	2	0.00126743	0.125352	0.230155
One carbon pool by folate - sce00670	15	0.00210497	0	0	NA	NA	7	0.00443599	0.0306943	0.0763948
Methane metabolism - sce00680	26	0.00364861	0	0	NA	NA	13	0.00823828	0.00162213	0.00865138
Thiamine metabolism - sce00730	19	0.00266629	0	0	NA	NA	2	0.00126743	0.945147	0.999873
Riboflavin metabolism - sce00740	14	0.00196464	0	0	NA	NA	3	0.00190114	0.629089	0.770205
Vitamin B6 metabolism - sce00750	13	0.00182431	0	0	NA	NA	4	0.00253485	0.32071	0.466487
Nicotinate and nicotinamide metabolism - sce00760	20	0.00280662	0	0	NA	NA	7	0.00443599	0.133364	0.240915
Pantothenate and CoA biosynthesis - sce00770	15	0.00210497	0	0	NA	NA	7	0.00443599	0.0306943	0.0763948
Biotin metabolism - sce00780	6	0.000841987	0	0	NA	NA	1	0.000633714	0.777421	0.916539
Lipoic acid metabolism - sce00785	3	0.000420994	0	0	NA	NA	0	0	NA	NA
Folate biosynthesis - sce00790	11	0.00154364	0	0	NA	NA	3	0.00190114	0.453551	0.61202
Atrazine degradation - sce00791	3	0.000420994	0	0	NA	NA	0	0	NA	NA
Porphyrin and chlorophyll metabolism - sce00860	17	0.00238563	0	0	NA	NA	7	0.00443599	0.0614596	0.13497
Terpenoid backbone biosynthesis - sce00900	19	0.00266629	0	0	NA	NA	7	0.00443599	0.106025	0.204738
Sesquiterpenoid and triterpenoid biosynthesis - sce00909	2	0.000280662	0	0	NA	NA	0	0	NA	NA
Nitrogen metabolism - sce00910	7	0.000982318	0	0	NA	NA	4	0.00253485	0.0470804	0.107612
Sulfur metabolism - sce00920	13	0.00182431	0	0	NA	NA	4	0.00253485	0.32071	0.466487
Aminoacyl-tRNA biosynthesis - sce00970	39	0.00547292	0	0	NA	NA	15	0.0095057	0.0153723	0.0506382
Biosynthesis of unsaturated fatty acids - sce01040	11	0.00154364	0	0	NA	NA	5	0.00316857	0.0738785	0.155544
Metabolic pathways - sce01100	725	0.10174	4	0.153846	0.269163	0.287107	274	0.173638	2.22045e-16	1.24345e-14
Biosynthesis of secondary metabolites - sce01110	300	0.0420994	4	0.153846	0.0221369	0.0442738	149	0.0944233	2.22045e-16	1.24345e-14
Biosynthesis of antibiotics - sce01130	229	0.0321358	3	0.115385	0.0494401	0.0719129	121	0.0766793	3.33067e-16	1.24345e-14
Carbon metabolism - sce01200	113	0.0158574	3	0.115385	0.00774025	0.0206407	61	0.0386565	1.07914e-13	2.41727e-12
2-Oxocarboxylic acid metabolism - sce01210	35	0.00491159	1	0.0384615	0.120359	0.137553	21	0.013308	1.40824e-06	1.73953e-05
Fatty acid metabolism - sce01212	22	0.00308729	0	0	NA	NA	7	0.00443599	0.196957	0.3244
Biosynthesis of amino acids - sce01230	121	0.0169801	2	0.0769231	0.0713332	0.095111	72	0.0456274	7.77156e-16	2.17604e-14
ABC transporters - sce02010	6	0.000841987	0	0	NA	NA	2	0.00126743	0.397235	0.563168
Ribosome biogenesis in eukaryotes - sce03008	91	0.0127701	0	0	NA	NA	13	0.00823828	0.978581	0.999873
Ribosome - sce03010	183	0.0256806	0	0	NA	NA	22	0.0139417	0.999873	0.999873
RNA transport - sce03013	93	0.0130508	0	0	NA	NA	19	0.0120406	0.694757	0.827795
mRNA surveillance pathway - sce03015	46	0.00645523	0	0	NA	NA	16	0.0101394	0.0337612	0.0822011
RNA degradation - sce03018	62	0.00870053	0	0	NA	NA	19	0.0120406	0.0749945	0.155544
RNA polymerase - sce03020	30	0.00420994	0	0	NA	NA	5	0.00316857	0.826595	0.94468
Basal transcription factors - sce03022	32	0.0044906	1	0.0384615	0.110615	0.136141	4	0.00253485	0.945796	0.999873
DNA replication - sce03030	31	0.00435027	0	0	NA	NA	5	0.00316857	0.848364	0.945525
Spliceosome - sce03040	79	0.0110862	0	0	NA	NA	10	0.00633714	0.98933	0.999873
Proteasome - sce03050	35	0.00491159	0	0	NA	NA	6	0.00380228	0.819359	0.94468
Protein export - sce03060	22	0.00308729	0	0	NA	NA	5	0.00316857	0.556771	0.710099
Base excision repair - sce03410	18	0.00252596	0	0	NA	NA	1	0.000633714	0.989021	0.999873
Nucleotide excision repair - sce03420	37	0.00519225	0	0	NA	NA	3	0.00190114	0.993882	0.999873
Mismatch repair - sce03430	20	0.00280662	0	0	NA	NA	1	0.000633714	0.993355	0.999873
Homologous recombination - sce03440	20	0.00280662	0	0	NA	NA	3	0.00190114	0.852661	0.945525
Non-homologous end-joining - sce03450	10	0.00140331	0	0	NA	NA	1	0.000633714	0.918318	0.999873
MAPK signaling pathway - yeast - sce04011	114	0.0159978	1	0.0384615	0.342985	0.342985	55	0.0348542	5.36637e-10	1.00172e-08
Phosphatidylinositol signaling system - sce04070	22	0.00308729	0	0	NA	NA	7	0.00443599	0.196957	0.3244
Cell cycle - yeast - sce04111	122	0.0171204	0	0	NA	NA	28	0.017744	0.449889	0.61202
Meiosis - yeast - sce04113	126	0.0176817	0	0	NA	NA	31	0.0196451	0.282473	0.427527
Ubiquitin mediated proteolysis - sce04120	47	0.00659557	0	0	NA	NA	4	0.00253485	0.99639	0.999873
Sulfur relay system - sce04122	7	0.000982318	0	0	NA	NA	3	0.00190114	0.186717	0.316853
SNARE interactions in vesicular transport - sce04130	20	0.00280662	0	0	NA	NA	4	0.00253485	0.676975	0.815282
Autophagy - other - sce04136	23	0.00322762	0	0	NA	NA	2	0.00126743	0.976327	0.999873
Autophagy - yeast - sce04138	85	0.0119282	0	0	NA	NA	18	0.0114068	0.627782	0.770205
Mitophagy - yeast - sce04139	41	0.00575358	0	0	NA	NA	17	0.0107731	0.00421864	0.019687
Protein processing in endoplasmic reticulum - sce04141	88	0.0123491	0	0	NA	NA	35	0.02218	0.000134794	0.0010661
Endocytosis - sce04144	74	0.0103845	0	0	NA	NA	16	0.0101394	0.588975	0.741182
Phagosome - sce04145	34	0.00477126	0	0	NA	NA	13	0.00823828	0.0245168	0.0638578
Peroxisome - sce04146	39	0.00547292	0	0	NA	NA	11	0.00697085	0.230343	0.368549
Longevity regulating pathway - multiple species - sce04213	36	0.00505192	0	0	NA	NA	12	0.00760456	0.0820613	0.161243
Hippo signaling pathway - multiple species - sce04392	8	0.00112265	0	0	NA	NA	6	0.00380228	0.00215658	0.010979
AGE-RAGE signaling pathway in diabetic complications - sce04933	8	0.00112265	0	0	NA	NA	2	0.00126743	0.557935	0.710099

## Sheet: pathway_enrichment_up_significa
			GN160 vs Control (26 UP DE genes)				GN800 vs Control (1578 UP DE genes)
	# in genome	genome ratio	#in sample	sample ratio	p-value	FDR	#in sample	sample ratio	p-value	FDR
Glycolysis / Gluconeogenesis - sce00010	56	0.00785855	3	0.115385	0.00105155	0.00841238	33	0.0209125	2.57859e-09	4.12574e-08
Citrate cycle (TCA cycle) - sce00020	32	0.0044906	0	0	NA	NA	21	0.013308	1.57626e-07	2.20676e-06
Pentose phosphate pathway - sce00030	28	0.00392927	0	0	NA	NA	15	0.0095057	0.0002727	0.00179661
Pentose and glucuronate interconversions - sce00040	11	0.00154364	0	0	NA	NA	5	0.00316857	0.0738785	0.155544
Fructose and mannose metabolism - sce00051	23	0.00322762	2	0.0769231	0.00308982	0.0145898	10	0.00633714	0.0181299	0.0568997
Galactose metabolism - sce00052	25	0.00350828	2	0.0769231	0.00364744	0.0145898	9	0.00570342	0.0812444	0.161243
Fatty acid biosynthesis - sce00061	11	0.00154364	0	0	NA	NA	3	0.00190114	0.453551	0.61202
Fatty acid elongation - sce00062	8	0.00112265	0	0	NA	NA	3	0.00190114	0.251963	0.397462
Fatty acid degradation - sce00071	19	0.00266629	0	0	NA	NA	8	0.00506971	0.0408445	0.0973317
Synthesis and degradation of ketone bodies - sce00072	2	0.000280662	0	0	NA	NA	1	0.000633714	0.393873	0.563168
Steroid biosynthesis - sce00100	17	0.00238563	0	0	NA	NA	9	0.00570342	0.00530548	0.0228544
Ubiquinone and other terpenoid-quinone biosynthesis - sce00130	7	0.000982318	0	0	NA	NA	3	0.00190114	0.186717	0.316853
Oxidative phosphorylation - sce00190	72	0.0101038	0	0	NA	NA	17	0.0107731	0.427046	0.597864
Arginine biosynthesis - sce00220	17	0.00238563	0	0	NA	NA	8	0.00506971	0.0200031	0.0568997
Purine metabolism - sce00230	99	0.0138928	0	0	NA	NA	22	0.0139417	0.532281	0.693203
Pyrimidine metabolism - sce00240	71	0.00996351	0	0	NA	NA	13	0.00823828	0.821811	0.94468
Alanine, aspartate and glutamate metabolism - sce00250	32	0.0044906	0	0	NA	NA	16	0.0101394	0.000478497	0.00297731
Glycine, serine and threonine metabolism - sce00260	31	0.00435027	0	0	NA	NA	15	0.0095057	0.00110857	0.00653473
Monobactam biosynthesis - sce00261	3	0.000420994	0	0	NA	NA	1	0.000633714	0.528133	0.693203
Cysteine and methionine metabolism - sce00270	40	0.00561325	0	0	NA	NA	20	0.0126743	9.58216e-05	0.00082554
Valine, leucine and isoleucine degradation - sce00280	13	0.00182431	0	0	NA	NA	10	0.00633714	4.06175e-05	0.000379097
Valine, leucine and isoleucine biosynthesis - sce00290	12	0.00168397	1	0.0384615	0.0429478	0.0719129	9	0.00570342	0.000142781	0.0010661
Lysine biosynthesis - sce00300	12	0.00168397	0	0	NA	NA	8	0.00506971	0.00118436	0.00663244
Lysine degradation - sce00310	14	0.00196464	0	0	NA	NA	7	0.00443599	0.0201473	0.0568997
Arginine and proline metabolism - sce00330	21	0.00294695	0	0	NA	NA	10	0.00633714	0.00862136	0.0357627
Carbapenem biosynthesis - sce00332	3	0.000420994	0	0	NA	NA	2	0.00126743	0.125352	0.230155
Histidine metabolism - sce00340	14	0.00196464	0	0	NA	NA	5	0.00316857	0.179901	0.314827
Tyrosine metabolism - sce00350	14	0.00196464	0	0	NA	NA	7	0.00443599	0.0201473	0.0568997
Phenylalanine metabolism - sce00360	11	0.00154364	0	0	NA	NA	4	0.00253485	0.211488	0.343285
Tryptophan metabolism - sce00380	17	0.00238563	0	0	NA	NA	7	0.00443599	0.0614596	0.13497
Phenylalanine, tyrosine and tryptophan biosynthesis - sce00400	17	0.00238563	0	0	NA	NA	11	0.00697085	0.000196726	0.00137708
beta-Alanine metabolism - sce00410	13	0.00182431	0	0	NA	NA	7	0.00443599	0.0124116	0.0421242
Taurine and hypotaurine metabolism - sce00430	3	0.000420994	0	0	NA	NA	2	0.00126743	0.125352	0.230155
Phosphonate and phosphinate metabolism - sce00440	4	0.000561325	0	0	NA	NA	1	0.000633714	0.632668	0.770205
Selenocompound metabolism - sce00450	12	0.00168397	0	0	NA	NA	4	0.00253485	0.265072	0.412334
Cyanoamino acid metabolism - sce00460	8	0.00112265	0	0	NA	NA	4	0.00253485	0.0779734	0.158782
Glutathione metabolism - sce00480	25	0.00350828	0	0	NA	NA	11	0.00697085	0.012106	0.0421242
Starch and sucrose metabolism - sce00500	41	0.00575358	2	0.0769231	0.00961929	0.021987	22	0.0139417	1.00727e-05	0.000102558
N-Glycan biosynthesis - sce00510	30	0.00420994	0	0	NA	NA	12	0.00760456	0.0208293	0.0568997
Other glycan degradation - sce00511	1	0.000140331	0	0	NA	NA	0	0	NA	NA
Various types of N-glycan biosynthesis - sce00513	30	0.00420994	0	0	NA	NA	12	0.00760456	0.0208293	0.0568997
Other types of O-glycan biosynthesis - sce00514	13	0.00182431	0	0	NA	NA	7	0.00443599	0.0124116	0.0421242
Mannose type O-glycan biosynthesis - sce00515	7	0.000982318	0	0	NA	NA	4	0.00253485	0.0470804	0.107612
Amino sugar and nucleotide sugar metabolism - sce00520	33	0.00463093	2	0.0769231	0.0063056	0.0201779	15	0.0095057	0.00243511	0.0118579
Glycerolipid metabolism - sce00561	27	0.00378894	0	0	NA	NA	11	0.00697085	0.0229048	0.0610795
Inositol phosphate metabolism - sce00562	20	0.00280662	0	0	NA	NA	6	0.00380228	0.270878	0.415593
Glycosylphosphatidylinositol (GPI)-anchor biosynthesis - sce00563	25	0.00350828	0	0	NA	NA	4	0.00253485	0.837075	0.945525
Glycerophospholipid metabolism - sce00564	38	0.00533258	0	0	NA	NA	15	0.0095057	0.0118248	0.0421242
Ether lipid metabolism - sce00565	7	0.000982318	0	0	NA	NA	2	0.00126743	0.481442	0.641922
Arachidonic acid metabolism - sce00590	5	0.000701656	0	0	NA	NA	2	0.00126743	0.307114	0.458623
alpha-Linolenic acid metabolism - sce00592	3	0.000420994	0	0	NA	NA	3	0.00190114	0.0108428	0.0421242
Sphingolipid metabolism - sce00600	14	0.00196464	0	0	NA	NA	5	0.00316857	0.179901	0.314827
Pyruvate metabolism - sce00620	43	0.00603424	3	0.115385	0.000483105	0.00772969	24	0.0152091	1.55315e-06	1.73953e-05
Glyoxylate and dicarboxylate metabolism - sce00630	30	0.00420994	0	0	NA	NA	12	0.00760456	0.0208293	0.0568997
Propanoate metabolism - sce00640	13	0.00182431	1	0.0384615	0.0464456	0.0719129	7	0.00443599	0.0124116	0.0421242
Butanoate metabolism - sce00650	9	0.00126298	0	0	NA	NA	6	0.00380228	0.00525724	0.0228544
C5-Branched dibasic acid metabolism - sce00660	3	0.000420994	0	0	NA	NA	2	0.00126743	0.125352	0.230155
One carbon pool by folate - sce00670	15	0.00210497	0	0	NA	NA	7	0.00443599	0.0306943	0.0763948
Methane metabolism - sce00680	26	0.00364861	0	0	NA	NA	13	0.00823828	0.00162213	0.00865138
Thiamine metabolism - sce00730	19	0.00266629	0	0	NA	NA	2	0.00126743	0.945147	0.999873
Riboflavin metabolism - sce00740	14	0.00196464	0	0	NA	NA	3	0.00190114	0.629089	0.770205
Vitamin B6 metabolism - sce00750	13	0.00182431	0	0	NA	NA	4	0.00253485	0.32071	0.466487
Nicotinate and nicotinamide metabolism - sce00760	20	0.00280662	0	0	NA	NA	7	0.00443599	0.133364	0.240915
Pantothenate and CoA biosynthesis - sce00770	15	0.00210497	0	0	NA	NA	7	0.00443599	0.0306943	0.0763948
Biotin metabolism - sce00780	6	0.000841987	0	0	NA	NA	1	0.000633714	0.777421	0.916539
Lipoic acid metabolism - sce00785	3	0.000420994	0	0	NA	NA	0	0	NA	NA
Folate biosynthesis - sce00790	11	0.00154364	0	0	NA	NA	3	0.00190114	0.453551	0.61202
Atrazine degradation - sce00791	3	0.000420994	0	0	NA	NA	0	0	NA	NA
Porphyrin and chlorophyll metabolism - sce00860	17	0.00238563	0	0	NA	NA	7	0.00443599	0.0614596	0.13497
Terpenoid backbone biosynthesis - sce00900	19	0.00266629	0	0	NA	NA	7	0.00443599	0.106025	0.204738
Sesquiterpenoid and triterpenoid biosynthesis - sce00909	2	0.000280662	0	0	NA	NA	0	0	NA	NA
Nitrogen metabolism - sce00910	7	0.000982318	0	0	NA	NA	4	0.00253485	0.0470804	0.107612
Sulfur metabolism - sce00920	13	0.00182431	0	0	NA	NA	4	0.00253485	0.32071	0.466487
Aminoacyl-tRNA biosynthesis - sce00970	39	0.00547292	0	0	NA	NA	15	0.0095057	0.0153723	0.0506382
Biosynthesis of unsaturated fatty acids - sce01040	11	0.00154364	0	0	NA	NA	5	0.00316857	0.0738785	0.155544
Metabolic pathways - sce01100	725	0.10174	4	0.153846	0.269163	0.287107	274	0.173638	2.22045e-16	1.24345e-14
Biosynthesis of secondary metabolites - sce01110	300	0.0420994	4	0.153846	0.0221369	0.0442738	149	0.0944233	2.22045e-16	1.24345e-14
Biosynthesis of antibiotics - sce01130	229	0.0321358	3	0.115385	0.0494401	0.0719129	121	0.0766793	3.33067e-16	1.24345e-14
Carbon metabolism - sce01200	113	0.0158574	3	0.115385	0.00774025	0.0206407	61	0.0386565	1.07914e-13	2.41727e-12
2-Oxocarboxylic acid metabolism - sce01210	35	0.00491159	1	0.0384615	0.120359	0.137553	21	0.013308	1.40824e-06	1.73953e-05
Fatty acid metabolism - sce01212	22	0.00308729	0	0	NA	NA	7	0.00443599	0.196957	0.3244
Biosynthesis of amino acids - sce01230	121	0.0169801	2	0.0769231	0.0713332	0.095111	72	0.0456274	7.77156e-16	2.17604e-14
ABC transporters - sce02010	6	0.000841987	0	0	NA	NA	2	0.00126743	0.397235	0.563168
Ribosome biogenesis in eukaryotes - sce03008	91	0.0127701	0	0	NA	NA	13	0.00823828	0.978581	0.999873
Ribosome - sce03010	183	0.0256806	0	0	NA	NA	22	0.0139417	0.999873	0.999873
RNA transport - sce03013	93	0.0130508	0	0	NA	NA	19	0.0120406	0.694757	0.827795
mRNA surveillance pathway - sce03015	46	0.00645523	0	0	NA	NA	16	0.0101394	0.0337612	0.0822011
RNA degradation - sce03018	62	0.00870053	0	0	NA	NA	19	0.0120406	0.0749945	0.155544
RNA polymerase - sce03020	30	0.00420994	0	0	NA	NA	5	0.00316857	0.826595	0.94468
Basal transcription factors - sce03022	32	0.0044906	1	0.0384615	0.110615	0.136141	4	0.00253485	0.945796	0.999873
DNA replication - sce03030	31	0.00435027	0	0	NA	NA	5	0.00316857	0.848364	0.945525
Spliceosome - sce03040	79	0.0110862	0	0	NA	NA	10	0.00633714	0.98933	0.999873
Proteasome - sce03050	35	0.00491159	0	0	NA	NA	6	0.00380228	0.819359	0.94468
Protein export - sce03060	22	0.00308729	0	0	NA	NA	5	0.00316857	0.556771	0.710099
Base excision repair - sce03410	18	0.00252596	0	0	NA	NA	1	0.000633714	0.989021	0.999873
Nucleotide excision repair - sce03420	37	0.00519225	0	0	NA	NA	3	0.00190114	0.993882	0.999873
Mismatch repair - sce03430	20	0.00280662	0	0	NA	NA	1	0.000633714	0.993355	0.999873
Homologous recombination - sce03440	20	0.00280662	0	0	NA	NA	3	0.00190114	0.852661	0.945525
Non-homologous end-joining - sce03450	10	0.00140331	0	0	NA	NA	1	0.000633714	0.918318	0.999873
MAPK signaling pathway - yeast - sce04011	114	0.0159978	1	0.0384615	0.342985	0.342985	55	0.0348542	5.36637e-10	1.00172e-08
Phosphatidylinositol signaling system - sce04070	22	0.00308729	0	0	NA	NA	7	0.00443599	0.196957	0.3244
Cell cycle - yeast - sce04111	122	0.0171204	0	0	NA	NA	28	0.017744	0.449889	0.61202
Meiosis - yeast - sce04113	126	0.0176817	0	0	NA	NA	31	0.0196451	0.282473	0.427527
Ubiquitin mediated proteolysis - sce04120	47	0.00659557	0	0	NA	NA	4	0.00253485	0.99639	0.999873
Sulfur relay system - sce04122	7	0.000982318	0	0	NA	NA	3	0.00190114	0.186717	0.316853
SNARE interactions in vesicular transport - sce04130	20	0.00280662	0	0	NA	NA	4	0.00253485	0.676975	0.815282
Autophagy - other - sce04136	23	0.00322762	0	0	NA	NA	2	0.00126743	0.976327	0.999873
Autophagy - yeast - sce04138	85	0.0119282	0	0	NA	NA	18	0.0114068	0.627782	0.770205
Mitophagy - yeast - sce04139	41	0.00575358	0	0	NA	NA	17	0.0107731	0.00421864	0.019687
Protein processing in endoplasmic reticulum - sce04141	88	0.0123491	0	0	NA	NA	35	0.02218	0.000134794	0.0010661
Endocytosis - sce04144	74	0.0103845	0	0	NA	NA	16	0.0101394	0.588975	0.741182
Phagosome - sce04145	34	0.00477126	0	0	NA	NA	13	0.00823828	0.0245168	0.0638578
Peroxisome - sce04146	39	0.00547292	0	0	NA	NA	11	0.00697085	0.230343	0.368549
Longevity regulating pathway - multiple species - sce04213	36	0.00505192	0	0	NA	NA	12	0.00760456	0.0820613	0.161243
Hippo signaling pathway - multiple species - sce04392	8	0.00112265	0	0	NA	NA	6	0.00380228	0.00215658	0.010979
AGE-RAGE signaling pathway in diabetic complications - sce04933	8	0.00112265	0	0	NA	NA	2	0.00126743	0.557935	0.710099

## Sheet: pathway_enrichment_down
			GN160 vs Control (313 DOWN DE genes)				GN800 vs Control (2013 DOWN DE genes)
	# in genome	genome ratio	#in sample	sample ratio	p-value	FDR	#in sample	sample ratio	p-value	FDR
Glycolysis / Gluconeogenesis - sce00010	56	0.00785855	0	0	NA	NA	4	0.00198708	0.999984	1
Citrate cycle (TCA cycle) - sce00020	32	0.0044906	0	0	NA	NA	3	0.00149031	0.997833	1
Pentose phosphate pathway - sce00030	28	0.00392927	1	0.00319489	0.716384	0.952886	5	0.00248385	0.930328	1
Pentose and glucuronate interconversions - sce00040	11	0.00154364	0	0	NA	NA	1	0.000496771	0.974129	1
Fructose and mannose metabolism - sce00051	23	0.00322762	0	0	NA	NA	4	0.00198708	0.924306	1
Galactose metabolism - sce00052	25	0.00350828	0	0	NA	NA	4	0.00198708	0.951108	1
Fatty acid biosynthesis - sce00061	11	0.00154364	0	0	NA	NA	1	0.000496771	0.974129	1
Fatty acid elongation - sce00062	8	0.00112265	0	0	NA	NA	1	0.000496771	0.92986	1
Fatty acid degradation - sce00071	19	0.00266629	0	0	NA	NA	2	0.000993542	0.984639	1
Synthesis and degradation of ketone bodies - sce00072	2	0.000280662	0	0	NA	NA	0	0	NA	NA
Steroid biosynthesis - sce00100	17	0.00238563	0	0	NA	NA	1	0.000496771	0.996486	1
Ubiquinone and other terpenoid-quinone biosynthesis - sce00130	7	0.000982318	0	0	NA	NA	2	0.000993542	0.632383	1
Oxidative phosphorylation - sce00190	72	0.0101038	7	0.0223642	0.037856	0.287706	33	0.0163934	0.00105305	0.0179018
Arginine biosynthesis - sce00220	17	0.00238563	0	0	NA	NA	1	0.000496771	0.996486	1
Purine metabolism - sce00230	99	0.0138928	6	0.0191693	0.268077	0.732555	29	0.0144064	0.446075	1
Pyrimidine metabolism - sce00240	71	0.00996351	6	0.0191693	0.0906874	0.492303	25	0.0124193	0.120723	0.886826
Alanine, aspartate and glutamate metabolism - sce00250	32	0.0044906	0	0	NA	NA	1	0.000496771	0.999976	1
Glycine, serine and threonine metabolism - sce00260	31	0.00435027	0	0	NA	NA	5	0.00248385	0.96244	1
Monobactam biosynthesis - sce00261	3	0.000420994	0	0	NA	NA	0	0	NA	NA
Cysteine and methionine metabolism - sce00270	40	0.00561325	0	0	NA	NA	3	0.00149031	0.999771	1
Valine, leucine and isoleucine degradation - sce00280	13	0.00182431	0	0	NA	NA	1	0.000496771	0.986698	1
Valine, leucine and isoleucine biosynthesis - sce00290	12	0.00168397	0	0	NA	NA	0	0	NA	NA
Lysine biosynthesis - sce00300	12	0.00168397	0	0	NA	NA	1	0.000496771	0.981449	1
Lysine degradation - sce00310	14	0.00196464	0	0	NA	NA	1	0.000496771	0.990463	1
Arginine and proline metabolism - sce00330	21	0.00294695	0	0	NA	NA	5	0.00248385	0.750007	1
Carbapenem biosynthesis - sce00332	3	0.000420994	0	0	NA	NA	1	0.000496771	0.630667	1
Histidine metabolism - sce00340	14	0.00196464	0	0	NA	NA	2	0.000993542	0.93776	1
Tyrosine metabolism - sce00350	14	0.00196464	0	0	NA	NA	0	0	NA	NA
Phenylalanine metabolism - sce00360	11	0.00154364	0	0	NA	NA	0	0	NA	NA
Tryptophan metabolism - sce00380	17	0.00238563	0	0	NA	NA	4	0.00198708	0.75149	1
Phenylalanine, tyrosine and tryptophan biosynthesis - sce00400	17	0.00238563	0	0	NA	NA	3	0.00149031	0.898394	1
beta-Alanine metabolism - sce00410	13	0.00182431	0	0	NA	NA	2	0.000993542	0.918457	1
Taurine and hypotaurine metabolism - sce00430	3	0.000420994	0	0	NA	NA	1	0.000496771	0.630667	1
Phosphonate and phosphinate metabolism - sce00440	4	0.000561325	0	0	NA	NA	1	0.000496771	0.735043	1
Selenocompound metabolism - sce00450	12	0.00168397	0	0	NA	NA	0	0	NA	NA
Cyanoamino acid metabolism - sce00460	8	0.00112265	0	0	NA	NA	0	0	NA	NA
Glutathione metabolism - sce00480	25	0.00350828	0	0	NA	NA	6	0.00298063	0.750656	1
Starch and sucrose metabolism - sce00500	41	0.00575358	0	0	NA	NA	3	0.00149031	0.999828	1
N-Glycan biosynthesis - sce00510	30	0.00420994	0	0	NA	NA	8	0.00397417	0.644163	1
Other glycan degradation - sce00511	1	0.000140331	0	0	NA	NA	0	0	NA	NA
Various types of N-glycan biosynthesis - sce00513	30	0.00420994	0	0	NA	NA	8	0.00397417	0.644163	1
Other types of O-glycan biosynthesis - sce00514	13	0.00182431	0	0	NA	NA	2	0.000993542	0.918457	1
Mannose type O-glycan biosynthesis - sce00515	7	0.000982318	0	0	NA	NA	1	0.000496771	0.902207	1
Amino sugar and nucleotide sugar metabolism - sce00520	33	0.00463093	0	0	NA	NA	7	0.0034774	0.864608	1
Glycerolipid metabolism - sce00561	27	0.00378894	0	0	NA	NA	8	0.00397417	0.509121	1
Inositol phosphate metabolism - sce00562	20	0.00280662	0	0	NA	NA	4	0.00198708	0.859238	1
Glycosylphosphatidylinositol (GPI)-anchor biosynthesis - sce00563	25	0.00350828	1	0.00319489	0.675307	0.950433	6	0.00298063	0.750656	1
Glycerophospholipid metabolism - sce00564	38	0.00533258	0	0	NA	NA	8	0.00397417	0.881198	1
Ether lipid metabolism - sce00565	7	0.000982318	0	0	NA	NA	2	0.000993542	0.632383	1
Arachidonic acid metabolism - sce00590	5	0.000701656	0	0	NA	NA	2	0.000993542	0.435487	1
alpha-Linolenic acid metabolism - sce00592	3	0.000420994	0	0	NA	NA	0	0	NA	NA
Sphingolipid metabolism - sce00600	14	0.00196464	0	0	NA	NA	1	0.000496771	0.990463	1
Pyruvate metabolism - sce00620	43	0.00603424	0	0	NA	NA	5	0.00248385	0.997606	1
Glyoxylate and dicarboxylate metabolism - sce00630	30	0.00420994	0	0	NA	NA	5	0.00248385	0.95367	1
Propanoate metabolism - sce00640	13	0.00182431	0	0	NA	NA	1	0.000496771	0.986698	1
Butanoate metabolism - sce00650	9	0.00126298	0	0	NA	NA	0	0	NA	NA
C5-Branched dibasic acid metabolism - sce00660	3	0.000420994	0	0	NA	NA	0	0	NA	NA
One carbon pool by folate - sce00670	15	0.00210497	0	0	NA	NA	1	0.000496771	0.993162	1
Methane metabolism - sce00680	26	0.00364861	0	0	NA	NA	3	0.00149031	0.98911	1
Thiamine metabolism - sce00730	19	0.00266629	0	0	NA	NA	3	0.00149031	0.936472	1
Riboflavin metabolism - sce00740	14	0.00196464	0	0	NA	NA	4	0.00198708	0.589604	1
Vitamin B6 metabolism - sce00750	13	0.00182431	0	0	NA	NA	3	0.00149031	0.756989	1
Nicotinate and nicotinamide metabolism - sce00760	20	0.00280662	1	0.00319489	0.593259	0.921906	3	0.00149031	0.950101	1
Pantothenate and CoA biosynthesis - sce00770	15	0.00210497	0	0	NA	NA	4	0.00198708	0.649812	1
Biotin metabolism - sce00780	6	0.000841987	0	0	NA	NA	2	0.000993542	0.541284	1
Lipoic acid metabolism - sce00785	3	0.000420994	0	0	NA	NA	2	0.000993542	0.194275	1
Folate biosynthesis - sce00790	11	0.00154364	0	0	NA	NA	3	0.00149031	0.640609	1
Atrazine degradation - sce00791	3	0.000420994	0	0	NA	NA	0	0	NA	NA
Porphyrin and chlorophyll metabolism - sce00860	17	0.00238563	0	0	NA	NA	3	0.00149031	0.898394	1
Terpenoid backbone biosynthesis - sce00900	19	0.00266629	0	0	NA	NA	4	0.00198708	0.828781	1
Sesquiterpenoid and triterpenoid biosynthesis - sce00909	2	0.000280662	0	0	NA	NA	0	0	NA	NA
Nitrogen metabolism - sce00910	7	0.000982318	1	0.00319489	0.269889	0.732555	2	0.000993542	0.632383	1
Sulfur metabolism - sce00920	13	0.00182431	0	0	NA	NA	2	0.000993542	0.918457	1
Aminoacyl-tRNA biosynthesis - sce00970	39	0.00547292	0	0	NA	NA	5	0.00248385	0.993754	1
Biosynthesis of unsaturated fatty acids - sce01040	11	0.00154364	0	0	NA	NA	3	0.00149031	0.640609	1
Metabolic pathways - sce01100	725	0.10174	16	0.0511182	0.99966	0.999984	159	0.0789866	0.999981	1
Biosynthesis of secondary metabolites - sce01110	300	0.0420994	2	0.00638978	0.999984	0.999984	42	0.0208644	1	1
Biosynthesis of antibiotics - sce01130	229	0.0321358	1	0.00319489	0.999971	0.999984	29	0.0144064	1	1
Carbon metabolism - sce01200	113	0.0158574	1	0.00319489	0.994006	0.999984	14	0.00695479	0.999986	1
2-Oxocarboxylic acid metabolism - sce01210	35	0.00491159	0	0	NA	NA	3	0.00149031	0.999058	1
Fatty acid metabolism - sce01212	22	0.00308729	0	0	NA	NA	3	0.00149031	0.969569	1
Biosynthesis of amino acids - sce01230	121	0.0169801	0	0	NA	NA	13	0.00645802	0.999999	1
ABC transporters - sce02010	6	0.000841987	0	0	NA	NA	2	0.000993542	0.541284	1
Ribosome biogenesis in eukaryotes - sce03008	91	0.0127701	10	0.0319489	0.00632714	0.0601078	37	0.0183805	0.00696715	0.0941604
Ribosome - sce03010	183	0.0256806	19	0.0607029	0.000402317	0.00764402	116	0.0576254	2.22045e-16	2.26485e-14
RNA transport - sce03013	93	0.0130508	4	0.0127796	0.588941	0.921906	35	0.017387	0.030603	0.297947
mRNA surveillance pathway - sce03015	46	0.00645523	2	0.00638978	0.606517	0.921906	15	0.00745156	0.304356	1
RNA degradation - sce03018	62	0.00870053	5	0.0159744	0.135327	0.571381	17	0.00844511	0.605716	1
RNA polymerase - sce03020	30	0.00420994	6	0.0191693	0.0016619	0.0210507	14	0.00695479	0.0240628	0.272712
Basal transcription factors - sce03022	32	0.0044906	2	0.00638978	0.413499	0.921906	16	0.00794834	0.00738513	0.0941604
DNA replication - sce03030	31	0.00435027	1	0.00319489	0.752278	0.952886	8	0.00397417	0.684123	1
Spliceosome - sce03040	79	0.0110862	12	0.0383387	0.000151161	0.00574412	36	0.0178838	0.000726076	0.0179018
Proteasome - sce03050	35	0.00491159	1	0.00319489	0.793191	0.969897	19	0.00943865	0.00103411	0.0179018
Protein export - sce03060	22	0.00308729	2	0.00638978	0.251463	0.732555	15	0.00745156	0.000113636	0.00579543
Base excision repair - sce03410	18	0.00252596	1	0.00319489	0.554921	0.921906	9	0.00447094	0.041457	0.352385
Nucleotide excision repair - sce03420	37	0.00519225	2	0.00638978	0.488151	0.921906	13	0.00645802	0.223323	1
Mismatch repair - sce03430	20	0.00280662	1	0.00319489	0.593259	0.921906	5	0.00248385	0.706953	1
Homologous recombination - sce03440	20	0.00280662	1	0.00319489	0.593259	0.921906	6	0.00298063	0.514915	1
Non-homologous end-joining - sce03450	10	0.00140331	1	0.00319489	0.362031	0.917145	5	0.00248385	0.121721	0.886826
MAPK signaling pathway - yeast - sce04011	114	0.0159978	2	0.00638978	0.963773	0.999984	10	0.00496771	1	1
Phosphatidylinositol signaling system - sce04070	22	0.00308729	0	0	NA	NA	5	0.00248385	0.78816	1
Cell cycle - yeast - sce04111	122	0.0171204	6	0.0191693	0.448582	0.921906	34	0.0168902	0.57202	1
Meiosis - yeast - sce04113	126	0.0176817	10	0.0319489	0.0499027	0.31605	33	0.0163934	0.728612	1
Ubiquitin mediated proteolysis - sce04120	47	0.00659557	0	0	NA	NA	17	0.00844511	0.147644	1
Sulfur relay system - sce04122	7	0.000982318	1	0.00319489	0.269889	0.732555	3	0.00149031	0.313538	1
SNARE interactions in vesicular transport - sce04130	20	0.00280662	2	0.00638978	0.218486	0.732555	10	0.00496771	0.0321315	0.297947
Autophagy - other - sce04136	23	0.00322762	1	0.00319489	0.64468	0.942225	7	0.0034774	0.485841	1
Autophagy - yeast - sce04138	85	0.0119282	3	0.00958466	0.728383	0.952886	27	0.0134128	0.269674	1
Mitophagy - yeast - sce04139	41	0.00575358	1	0.00319489	0.842279	0.969897	8	0.00397417	0.9269	1
Protein processing in endoplasmic reticulum - sce04141	88	0.0123491	0	0	NA	NA	20	0.00993542	0.901371	1
Endocytosis - sce04144	74	0.0103845	6	0.0191693	0.105496	0.501105	34	0.0168902	0.000842798	0.0179018
Phagosome - sce04145	34	0.00477126	2	0.00638978	0.444045	0.921906	11	0.00546448	0.357326	1
Peroxisome - sce04146	39	0.00547292	1	0.00319489	0.827365	0.969897	11	0.00546448	0.563081	1
Longevity regulating pathway - multiple species - sce04213	36	0.00505192	0	0	NA	NA	4	0.00198708	0.996522	1
Hippo signaling pathway - multiple species - sce04392	8	0.00112265	0	0	NA	NA	0	0	NA	NA
AGE-RAGE signaling pathway in diabetic complications - sce04933	8	0.00112265	0	0	NA	NA	1	0.000496771	0.92986	1

## Sheet: pathway_enrichment_down_signifi
			GN160 vs Control (313 DOWN DE genes)				GN800 vs Control (2013 DOWN DE genes)
	# in genome	genome ratio	#in sample	sample ratio	p-value	FDR	#in sample	sample ratio	p-value	FDR
Glycolysis / Gluconeogenesis - sce00010	56	0.00785855	0	0	NA	NA	4	0.00198708	0.999984	1
Citrate cycle (TCA cycle) - sce00020	32	0.0044906	0	0	NA	NA	3	0.00149031	0.997833	1
Pentose phosphate pathway - sce00030	28	0.00392927	1	0.00319489	0.716384	0.952886	5	0.00248385	0.930328	1
Pentose and glucuronate interconversions - sce00040	11	0.00154364	0	0	NA	NA	1	0.000496771	0.974129	1
Fructose and mannose metabolism - sce00051	23	0.00322762	0	0	NA	NA	4	0.00198708	0.924306	1
Galactose metabolism - sce00052	25	0.00350828	0	0	NA	NA	4	0.00198708	0.951108	1
Fatty acid biosynthesis - sce00061	11	0.00154364	0	0	NA	NA	1	0.000496771	0.974129	1
Fatty acid elongation - sce00062	8	0.00112265	0	0	NA	NA	1	0.000496771	0.92986	1
Fatty acid degradation - sce00071	19	0.00266629	0	0	NA	NA	2	0.000993542	0.984639	1
Synthesis and degradation of ketone bodies - sce00072	2	0.000280662	0	0	NA	NA	0	0	NA	NA
Steroid biosynthesis - sce00100	17	0.00238563	0	0	NA	NA	1	0.000496771	0.996486	1
Ubiquinone and other terpenoid-quinone biosynthesis - sce00130	7	0.000982318	0	0	NA	NA	2	0.000993542	0.632383	1
Oxidative phosphorylation	72	0.0101038	7	0.0223642	0.037856	0.287706	33	0.0163934	0.00105305	0.0179018
Arginine biosynthesis - sce00220	17	0.00238563	0	0	NA	NA	1	0.000496771	0.996486	1
Purine metabolism - sce00230	99	0.0138928	6	0.0191693	0.268077	0.732555	29	0.0144064	0.446075	1
Pyrimidine metabolism - sce00240	71	0.00996351	6	0.0191693	0.0906874	0.492303	25	0.0124193	0.120723	0.886826
Alanine, aspartate and glutamate metabolism - sce00250	32	0.0044906	0	0	NA	NA	1	0.000496771	0.999976	1
Glycine, serine and threonine metabolism - sce00260	31	0.00435027	0	0	NA	NA	5	0.00248385	0.96244	1
Monobactam biosynthesis - sce00261	3	0.000420994	0	0	NA	NA	0	0	NA	NA
Cysteine and methionine metabolism - sce00270	40	0.00561325	0	0	NA	NA	3	0.00149031	0.999771	1
Valine, leucine and isoleucine degradation - sce00280	13	0.00182431	0	0	NA	NA	1	0.000496771	0.986698	1
Valine, leucine and isoleucine biosynthesis - sce00290	12	0.00168397	0	0	NA	NA	0	0	NA	NA
Lysine biosynthesis - sce00300	12	0.00168397	0	0	NA	NA	1	0.000496771	0.981449	1
Lysine degradation - sce00310	14	0.00196464	0	0	NA	NA	1	0.000496771	0.990463	1
Arginine and proline metabolism - sce00330	21	0.00294695	0	0	NA	NA	5	0.00248385	0.750007	1
Carbapenem biosynthesis - sce00332	3	0.000420994	0	0	NA	NA	1	0.000496771	0.630667	1
Histidine metabolism - sce00340	14	0.00196464	0	0	NA	NA	2	0.000993542	0.93776	1
Tyrosine metabolism - sce00350	14	0.00196464	0	0	NA	NA	0	0	NA	NA
Phenylalanine metabolism - sce00360	11	0.00154364	0	0	NA	NA	0	0	NA	NA
Tryptophan metabolism - sce00380	17	0.00238563	0	0	NA	NA	4	0.00198708	0.75149	1
Phenylalanine, tyrosine and tryptophan biosynthesis - sce00400	17	0.00238563	0	0	NA	NA	3	0.00149031	0.898394	1
beta-Alanine metabolism - sce00410	13	0.00182431	0	0	NA	NA	2	0.000993542	0.918457	1
Taurine and hypotaurine metabolism - sce00430	3	0.000420994	0	0	NA	NA	1	0.000496771	0.630667	1
Phosphonate and phosphinate metabolism - sce00440	4	0.000561325	0	0	NA	NA	1	0.000496771	0.735043	1
Selenocompound metabolism - sce00450	12	0.00168397	0	0	NA	NA	0	0	NA	NA
Cyanoamino acid metabolism - sce00460	8	0.00112265	0	0	NA	NA	0	0	NA	NA
Glutathione metabolism - sce00480	25	0.00350828	0	0	NA	NA	6	0.00298063	0.750656	1
Starch and sucrose metabolism - sce00500	41	0.00575358	0	0	NA	NA	3	0.00149031	0.999828	1
N-Glycan biosynthesis - sce00510	30	0.00420994	0	0	NA	NA	8	0.00397417	0.644163	1
Other glycan degradation - sce00511	1	0.000140331	0	0	NA	NA	0	0	NA	NA
Various types of N-glycan biosynthesis - sce00513	30	0.00420994	0	0	NA	NA	8	0.00397417	0.644163	1
Other types of O-glycan biosynthesis - sce00514	13	0.00182431	0	0	NA	NA	2	0.000993542	0.918457	1
Mannose type O-glycan biosynthesis - sce00515	7	0.000982318	0	0	NA	NA	1	0.000496771	0.902207	1
Amino sugar and nucleotide sugar metabolism - sce00520	33	0.00463093	0	0	NA	NA	7	0.0034774	0.864608	1
Glycerolipid metabolism - sce00561	27	0.00378894	0	0	NA	NA	8	0.00397417	0.509121	1
Inositol phosphate metabolism - sce00562	20	0.00280662	0	0	NA	NA	4	0.00198708	0.859238	1
Glycosylphosphatidylinositol (GPI)-anchor biosynthesis - sce00563	25	0.00350828	1	0.00319489	0.675307	0.950433	6	0.00298063	0.750656	1
Glycerophospholipid metabolism - sce00564	38	0.00533258	0	0	NA	NA	8	0.00397417	0.881198	1
Ether lipid metabolism - sce00565	7	0.000982318	0	0	NA	NA	2	0.000993542	0.632383	1
Arachidonic acid metabolism - sce00590	5	0.000701656	0	0	NA	NA	2	0.000993542	0.435487	1
alpha-Linolenic acid metabolism - sce00592	3	0.000420994	0	0	NA	NA	0	0	NA	NA
Sphingolipid metabolism - sce00600	14	0.00196464	0	0	NA	NA	1	0.000496771	0.990463	1
Pyruvate metabolism - sce00620	43	0.00603424	0	0	NA	NA	5	0.00248385	0.997606	1
Glyoxylate and dicarboxylate metabolism - sce00630	30	0.00420994	0	0	NA	NA	5	0.00248385	0.95367	1
Propanoate metabolism - sce00640	13	0.00182431	0	0	NA	NA	1	0.000496771	0.986698	1
Butanoate metabolism - sce00650	9	0.00126298	0	0	NA	NA	0	0	NA	NA
C5-Branched dibasic acid metabolism - sce00660	3	0.000420994	0	0	NA	NA	0	0	NA	NA
One carbon pool by folate - sce00670	15	0.00210497	0	0	NA	NA	1	0.000496771	0.993162	1
Methane metabolism - sce00680	26	0.00364861	0	0	NA	NA	3	0.00149031	0.98911	1
Thiamine metabolism - sce00730	19	0.00266629	0	0	NA	NA	3	0.00149031	0.936472	1
Riboflavin metabolism - sce00740	14	0.00196464	0	0	NA	NA	4	0.00198708	0.589604	1
Vitamin B6 metabolism - sce00750	13	0.00182431	0	0	NA	NA	3	0.00149031	0.756989	1
Nicotinate and nicotinamide metabolism - sce00760	20	0.00280662	1	0.00319489	0.593259	0.921906	3	0.00149031	0.950101	1
Pantothenate and CoA biosynthesis - sce00770	15	0.00210497	0	0	NA	NA	4	0.00198708	0.649812	1
Biotin metabolism - sce00780	6	0.000841987	0	0	NA	NA	2	0.000993542	0.541284	1
Lipoic acid metabolism - sce00785	3	0.000420994	0	0	NA	NA	2	0.000993542	0.194275	1
Folate biosynthesis - sce00790	11	0.00154364	0	0	NA	NA	3	0.00149031	0.640609	1
Atrazine degradation - sce00791	3	0.000420994	0	0	NA	NA	0	0	NA	NA
Porphyrin and chlorophyll metabolism - sce00860	17	0.00238563	0	0	NA	NA	3	0.00149031	0.898394	1
Terpenoid backbone biosynthesis - sce00900	19	0.00266629	0	0	NA	NA	4	0.00198708	0.828781	1
Sesquiterpenoid and triterpenoid biosynthesis - sce00909	2	0.000280662	0	0	NA	NA	0	0	NA	NA
Nitrogen metabolism - sce00910	7	0.000982318	1	0.00319489	0.269889	0.732555	2	0.000993542	0.632383	1
Sulfur metabolism - sce00920	13	0.00182431	0	0	NA	NA	2	0.000993542	0.918457	1
Aminoacyl-tRNA biosynthesis - sce00970	39	0.00547292	0	0	NA	NA	5	0.00248385	0.993754	1
Biosynthesis of unsaturated fatty acids - sce01040	11	0.00154364	0	0	NA	NA	3	0.00149031	0.640609	1
Metabolic pathways - sce01100	725	0.10174	16	0.0511182	0.99966	0.999984	159	0.0789866	0.999981	1
Biosynthesis of secondary metabolites - sce01110	300	0.0420994	2	0.00638978	0.999984	0.999984	42	0.0208644	1	1
Biosynthesis of antibiotics - sce01130	229	0.0321358	1	0.00319489	0.999971	0.999984	29	0.0144064	1	1
Carbon metabolism - sce01200	113	0.0158574	1	0.00319489	0.994006	0.999984	14	0.00695479	0.999986	1
2-Oxocarboxylic acid metabolism - sce01210	35	0.00491159	0	0	NA	NA	3	0.00149031	0.999058	1
Fatty acid metabolism - sce01212	22	0.00308729	0	0	NA	NA	3	0.00149031	0.969569	1
Biosynthesis of amino acids - sce01230	121	0.0169801	0	0	NA	NA	13	0.00645802	0.999999	1
ABC transporters - sce02010	6	0.000841987	0	0	NA	NA	2	0.000993542	0.541284	1
Ribosome biogenesis in eukaryotes - sce03008	91	0.0127701	10	0.0319489	0.00632714	0.0601078	37	0.0183805	0.00696715	0.0941604
Ribosome	183	0.0256806	19	0.0607029	0.000402317	0.00764402	116	0.0576254	2.22045e-16	2.26485e-14
RNA transport - sce03013	93	0.0130508	4	0.0127796	0.588941	0.921906	35	0.017387	0.030603	0.297947
mRNA surveillance pathway - sce03015	46	0.00645523	2	0.00638978	0.606517	0.921906	15	0.00745156	0.304356	1
RNA degradation - sce03018	62	0.00870053	5	0.0159744	0.135327	0.571381	17	0.00844511	0.605716	1
RNA polymerase	30	0.00420994	6	0.0191693	0.0016619	0.0210507	14	0.00695479	0.0240628	0.272712
Basal transcription factors - sce03022	32	0.0044906	2	0.00638978	0.413499	0.921906	16	0.00794834	0.00738513	0.0941604
DNA replication - sce03030	31	0.00435027	1	0.00319489	0.752278	0.952886	8	0.00397417	0.684123	1
Spliceosome	79	0.0110862	12	0.0383387	0.000151161	0.00574412	36	0.0178838	0.000726076	0.0179018
Proteasome	35	0.00491159	1	0.00319489	0.793191	0.969897	19	0.00943865	0.00103411	0.0179018
Protein export	22	0.00308729	2	0.00638978	0.251463	0.732555	15	0.00745156	0.000113636	0.00579543
Base excision repair - sce03410	18	0.00252596	1	0.00319489	0.554921	0.921906	9	0.00447094	0.041457	0.352385
Nucleotide excision repair - sce03420	37	0.00519225	2	0.00638978	0.488151	0.921906	13	0.00645802	0.223323	1
Mismatch repair - sce03430	20	0.00280662	1	0.00319489	0.593259	0.921906	5	0.00248385	0.706953	1
Homologous recombination - sce03440	20	0.00280662	1	0.00319489	0.593259	0.921906	6	0.00298063	0.514915	1
Non-homologous end-joining - sce03450	10	0.00140331	1	0.00319489	0.362031	0.917145	5	0.00248385	0.121721	0.886826
MAPK signaling pathway - yeast - sce04011	114	0.0159978	2	0.00638978	0.963773	0.999984	10	0.00496771	1	1
Phosphatidylinositol signaling system - sce04070	22	0.00308729	0	0	NA	NA	5	0.00248385	0.78816	1
Cell cycle - yeast - sce04111	122	0.0171204	6	0.0191693	0.448582	0.921906	34	0.0168902	0.57202	1
Meiosis - yeast - sce04113	126	0.0176817	10	0.0319489	0.0499027	0.31605	33	0.0163934	0.728612	1
Ubiquitin mediated proteolysis - sce04120	47	0.00659557	0	0	NA	NA	17	0.00844511	0.147644	1
Sulfur relay system - sce04122	7	0.000982318	1	0.00319489	0.269889	0.732555	3	0.00149031	0.313538	1
SNARE interactions in vesicular transport - sce04130	20	0.00280662	2	0.00638978	0.218486	0.732555	10	0.00496771	0.0321315	0.297947
Autophagy - other - sce04136	23	0.00322762	1	0.00319489	0.64468	0.942225	7	0.0034774	0.485841	1
Autophagy - yeast - sce04138	85	0.0119282	3	0.00958466	0.728383	0.952886	27	0.0134128	0.269674	1
Mitophagy - yeast - sce04139	41	0.00575358	1	0.00319489	0.842279	0.969897	8	0.00397417	0.9269	1
Protein processing in endoplasmic reticulum - sce04141	88	0.0123491	0	0	NA	NA	20	0.00993542	0.901371	1
Endocytosis	74	0.0103845	6	0.0191693	0.105496	0.501105	34	0.0168902	0.000842798	0.0179018
Phagosome - sce04145	34	0.00477126	2	0.00638978	0.444045	0.921906	11	0.00546448	0.357326	1
Peroxisome - sce04146	39	0.00547292	1	0.00319489	0.827365	0.969897	11	0.00546448	0.563081	1
Longevity regulating pathway - multiple species - sce04213	36	0.00505192	0	0	NA	NA	4	0.00198708	0.996522	1
Hippo signaling pathway - multiple species - sce04392	8	0.00112265	0	0	NA	NA	0	0	NA	NA
AGE-RAGE signaling pathway in diabetic complications - sce04933	8	0.00112265	0	0	NA	NA	1	0.000496771	0.92986	1

## Sheet: pathway_enrichment_All
			GN160 vs Control (337 DE genes)				GN800 vs Control (3254 DE genes)
KEE metabolic pathway	# in genome	genome ratio	#in sample	sample ratio	p-value	FDR	#in sample	sample ratio	p-value	FDR
Glycolysis / Gluconeogenesis - sce00010	56	0.00785855	3	0.00884956	0.502146	0.948898	37	0.0103035	0.0126648	0.0968332
Citrate cycle (TCA cycle) - sce00020	32	0.0044906	0	0	NA	NA	24	0.00668338	0.00392213	0.0443201
Pentose phosphate pathway - sce00030	28	0.00392927	1	0.00294985	0.745233	0.959012	20	0.00556948	0.0195586	0.116322
Pentose and glucuronate interconversions - sce00040	11	0.00154364	0	0	NA	NA	6	0.00167084	0.510643	0.682927
Fructose and mannose metabolism - sce00051	23	0.00322762	2	0.00589971	0.299645	0.895775	14	0.00389864	0.212944	0.454012
Galactose metabolism - sce00052	25	0.00350828	2	0.00589971	0.335226	0.895775	13	0.00362016	0.515856	0.682927
Fatty acid biosynthesis - sce00061	11	0.00154364	0	0	NA	NA	4	0.0011139	0.891883	0.925893
Fatty acid elongation - sce00062	8	0.00112265	0	0	NA	NA	4	0.0011139	0.64536	0.784147
Fatty acid degradation - sce00071	19	0.00266629	0	0	NA	NA	10	0.00278474	0.513861	0.682927
Synthesis and degradation of ketone bodies - sce00072	2	0.000280662	0	0	NA	NA	1	0.000278474	0.753949	0.867228
Steroid biosynthesis - sce00100	17	0.00238563	0	0	NA	NA	10	0.00278474	0.326081	0.584876
Ubiquinone and other terpenoid-quinone biosynthesis - sce00130	7	0.000982318	0	0	NA	NA	5	0.00139237	0.232945	0.461804
Oxidative phosphorylation - sce00190	72	0.0101038	7	0.020649	0.0541819	0.520146	50	0.0139237	0.000770024	0.0108766
Arginine biosynthesis - sce00220	17	0.00238563	0	0	NA	NA	9	0.00250627	0.51313	0.682927
Purine metabolism - sce00230	99	0.0138928	6	0.0176991	0.331533	0.895775	51	0.0142022	0.450925	0.682927
Pyrimidine metabolism - sce00240	71	0.00996351	6	0.0176991	0.120604	0.827002	38	0.010582	0.34094	0.592711
Alanine, aspartate and glutamate metabolism - sce00250	32	0.0044906	0	0	NA	NA	17	0.00473406	0.447566	0.682927
Glycine, serine and threonine metabolism - sce00260	31	0.00435027	0	0	NA	NA	20	0.00556948	0.0807428	0.275226
Monobactam biosynthesis - sce00261	3	0.000420994	0	0	NA	NA	1	0.000278474	0.877976	0.925893
Cysteine and methionine metabolism - sce00270	40	0.00561325	0	0	NA	NA	23	0.0064049	0.229029	0.461804
Valine, leucine and isoleucine degradation - sce00280	13	0.00182431	0	0	NA	NA	11	0.00306321	0.0120181	0.0968332
Valine, leucine and isoleucine biosynthesis - sce00290	12	0.00168397	1	0.00294985	0.443092	0.948898	9	0.00250627	0.0766987	0.270842
Lysine biosynthesis - sce00300	12	0.00168397	0	0	NA	NA	9	0.00250627	0.0766987	0.270842
Lysine degradation - sce00310	14	0.00196464	0	0	NA	NA	8	0.00222779	0.406737	0.666106
Arginine and proline metabolism - sce00330	21	0.00294695	0	0	NA	NA	15	0.00417711	0.042097	0.214977
Carbapenem biosynthesis - sce00332	3	0.000420994	0	0	NA	NA	3	0.000835422	0.127917	0.328338
Histidine metabolism - sce00340	14	0.00196464	0	0	NA	NA	7	0.00194932	0.616325	0.765327
Tyrosine metabolism - sce00350	14	0.00196464	0	0	NA	NA	7	0.00194932	0.616325	0.765327
Phenylalanine metabolism - sce00360	11	0.00154364	0	0	NA	NA	4	0.0011139	0.891883	0.925893
Tryptophan metabolism - sce00380	17	0.00238563	0	0	NA	NA	11	0.00306321	0.174152	0.385866
Phenylalanine, tyrosine and tryptophan biosynthesis - sce00400	17	0.00238563	0	0	NA	NA	14	0.00389864	0.0069023	0.0709055
beta-Alanine metabolism - sce00410	13	0.00182431	0	0	NA	NA	9	0.00250627	0.139471	0.328338
Taurine and hypotaurine metabolism - sce00430	3	0.000420994	0	0	NA	NA	3	0.000835422	0.127917	0.328338
Phosphonate and phosphinate metabolism - sce00440	4	0.000561325	0	0	NA	NA	2	0.000556948	0.693424	0.82481
Selenocompound metabolism - sce00450	12	0.00168397	0	0	NA	NA	4	0.0011139	0.930893	0.947665
Cyanoamino acid metabolism - sce00460	8	0.00112265	0	0	NA	NA	4	0.0011139	0.64536	0.784147
Glutathione metabolism - sce00480	25	0.00350828	0	0	NA	NA	17	0.00473406	0.0579997	0.244929
Starch and sucrose metabolism - sce00500	41	0.00575358	2	0.00589971	0.587587	0.948898	25	0.00696185	0.114339	0.32589
N-Glycan biosynthesis - sce00510	30	0.00420994	0	0	NA	NA	20	0.00556948	0.0535548	0.242068
Other glycan degradation - sce00511	1	0.000140331	0	0	NA	NA	0	0	NA	NA
Various types of N-glycan biosynthesis - sce00513	30	0.00420994	0	0	NA	NA	20	0.00556948	0.0535548	0.242068
Other types of O-glycan biosynthesis - sce00514	13	0.00182431	0	0	NA	NA	9	0.00250627	0.139471	0.328338
Mannose type O-glycan biosynthesis - sce00515	7	0.000982318	0	0	NA	NA	5	0.00139237	0.232945	0.461804
Amino sugar and nucleotide sugar metabolism - sce00520	33	0.00463093	2	0.00589971	0.470227	0.948898	22	0.00612643	0.0437563	0.214977
Glycerolipid metabolism - sce00561	27	0.00378894	0	0	NA	NA	19	0.00529101	0.0284548	0.153114
Inositol phosphate metabolism - sce00562	20	0.00280662	0	0	NA	NA	10	0.00278474	0.602029	0.765327
Glycosylphosphatidylinositol (GPI)-anchor biosynthesis - sce00563	25	0.00350828	1	0.00294985	0.704957	0.959012	10	0.00278474	0.893118	0.925893
Glycerophospholipid metabolism - sce00564	38	0.00533258	0	0	NA	NA	23	0.0064049	0.137747	0.328338
Ether lipid metabolism - sce00565	7	0.000982318	0	0	NA	NA	4	0.0011139	0.508598	0.682927
Arachidonic acid metabolism - sce00590	5	0.000701656	0	0	NA	NA	4	0.0011139	0.192362	0.418018
alpha-Linolenic acid metabolism - sce00592	3	0.000420994	0	0	NA	NA	3	0.000835422	0.127917	0.328338
Sphingolipid metabolism - sce00600	14	0.00196464	0	0	NA	NA	6	0.00167084	0.796799	0.900383
Pyruvate metabolism - sce00620	43	0.00603424	3	0.00884956	0.335916	0.895775	29	0.00807574	0.0176397	0.110738
Glyoxylate and dicarboxylate metabolism - sce00630	30	0.00420994	0	0	NA	NA	17	0.00473406	0.307027	0.568755
Propanoate metabolism - sce00640	13	0.00182431	1	0.00294985	0.46963	0.948898	8	0.00222779	0.30031	0.565584
Butanoate metabolism - sce00650	9	0.00126298	0	0	NA	NA	6	0.00167084	0.261566	0.509604
C5-Branched dibasic acid metabolism - sce00660	3	0.000420994	0	0	NA	NA	2	0.000556948	0.505895	0.682927
One carbon pool by folate - sce00670	15	0.00210497	0	0	NA	NA	8	0.00222779	0.512356	0.682927
Methane metabolism - sce00680	26	0.00364861	0	0	NA	NA	16	0.00445558	0.173173	0.385866
Thiamine metabolism - sce00730	19	0.00266629	0	0	NA	NA	5	0.00139237	0.991305	0.991305
Riboflavin metabolism - sce00740	14	0.00196464	0	0	NA	NA	7	0.00194932	0.616325	0.765327
Vitamin B6 metabolism - sce00750	13	0.00182431	0	0	NA	NA	7	0.00194932	0.511531	0.682927
Nicotinate and nicotinamide metabolism - sce00760	20	0.00280662	1	0.00294985	0.623243	0.948898	10	0.00278474	0.602029	0.765327
Pantothenate and CoA biosynthesis - sce00770	15	0.00210497	0	0	NA	NA	11	0.00306321	0.0627228	0.244929
Biotin metabolism - sce00780	6	0.000841987	0	0	NA	NA	3	0.000835422	0.663656	0.797799
Lipoic acid metabolism - sce00785	3	0.000420994	0	0	NA	NA	2	0.000556948	0.505895	0.682927
Folate biosynthesis - sce00790	11	0.00154364	0	0	NA	NA	6	0.00167084	0.510643	0.682927
Atrazine degradation - sce00791	3	0.000420994	0	0	NA	NA	0	0	NA	NA
Porphyrin and chlorophyll metabolism - sce00860	17	0.00238563	0	0	NA	NA	10	0.00278474	0.326081	0.584876
Terpenoid backbone biosynthesis - sce00900	19	0.00266629	0	0	NA	NA	11	0.00306321	0.336151	0.592711
Sesquiterpenoid and triterpenoid biosynthesis - sce00909	2	0.000280662	0	0	NA	NA	0	0	NA	NA
Nitrogen metabolism - sce00910	7	0.000982318	1	0.00294985	0.289179	0.895775	6	0.00167084	0.0650255	0.244929
Sulfur metabolism - sce00920	13	0.00182431	0	0	NA	NA	6	0.00167084	0.719453	0.846856
Aminoacyl-tRNA biosynthesis - sce00970	39	0.00547292	0	0	NA	NA	20	0.00556948	0.51975	0.682927
Biosynthesis of unsaturated fatty acids - sce01040	11	0.00154364	0	0	NA	NA	8	0.00222779	0.118243	0.32589
Metabolic pathways - sce01100	725	0.10174	20	0.0589971	0.99839	0.99839	433	0.120579	6.51674e-08	3.68196e-06
Biosynthesis of secondary metabolites - sce01110	300	0.0420994	6	0.0176991	0.996584	0.99839	191	0.0531885	1.52676e-06	5.50225e-05
Biosynthesis of antibiotics - sce01130	229	0.0321358	4	0.0117994	0.995846	0.99839	150	0.0417711	1.9477e-06	5.50225e-05
Carbon metabolism - sce01200	113	0.0158574	4	0.0117994	0.792962	0.959012	75	0.0208855	0.000393834	0.00635761
2-Oxocarboxylic acid metabolism - sce01210	35	0.00491159	1	0.00294985	0.819156	0.959012	24	0.00668338	0.0226176	0.127789
Fatty acid metabolism - sce01212	22	0.00308729	0	0	NA	NA	10	0.00278474	0.750573	0.867228
Biosynthesis of amino acids - sce01230	121	0.0169801	2	0.00589971	0.981346	0.99839	85	0.0236703	6.15181e-06	0.000139031
ABC transporters - sce02010	6	0.000841987	0	0	NA	NA	4	0.0011139	0.351082	0.601095
Ribosome biogenesis in eukaryotes - sce03008	91	0.0127701	10	0.0294985	0.0108358	0.13003	50	0.0139237	0.221182	0.461804
Ribosome - sce03010	183	0.0256806	19	0.0560472	0.00106601	0.0255841	138	0.0384294	1.99596e-12	2.25543e-10
RNA transport - sce03013	93	0.0130508	4	0.0117994	0.652367	0.948898	54	0.0150376	0.0828113	0.275226
mRNA surveillance pathway - sce03015	46	0.00645523	2	0.00589971	0.650598	0.948898	31	0.00863269	0.0145678	0.0968332
RNA degradation - sce03018	62	0.00870053	5	0.0147493	0.171211	0.895775	36	0.0100251	0.1387	0.328338
RNA polymerase - sce03020	30	0.00420994	6	0.0176991	0.00249407	0.0399051	19	0.00529101	0.107565	0.32589
Basal transcription factors - sce03022	32	0.0044906	3	0.00884956	0.193427	0.895775	20	0.00556948	0.115628	0.32589
DNA replication - sce03030	31	0.00435027	1	0.00294985	0.780025	0.959012	13	0.00362016	0.869582	0.925893
Spliceosome - sce03040	79	0.0110862	12	0.0353982	0.000317589	0.0152443	46	0.0128098	0.0987852	0.310076
Proteasome - sce03050	35	0.00491159	1	0.00294985	0.819156	0.959012	25	0.00696185	0.00930303	0.0876035
Protein export - sce03060	22	0.00308729	2	0.00589971	0.281727	0.895775	20	0.00556948	6.83425e-05	0.00128712
Base excision repair - sce03410	18	0.00252596	1	0.00294985	0.584558	0.948898	10	0.00278474	0.420329	0.678532
Nucleotide excision repair - sce03420	37	0.00519225	2	0.00589971	0.531397	0.948898	16	0.00445558	0.850129	0.925893
Mismatch repair - sce03430	20	0.00280662	1	0.00294985	0.623243	0.948898	6	0.00167084	0.98112	0.98988
Homologous recombination - sce03440	20	0.00280662	1	0.00294985	0.623243	0.948898	9	0.00250627	0.759783	0.867228
Non-homologous end-joining - sce03450	10	0.00140331	1	0.00294985	0.385979	0.948898	6	0.00167084	0.386579	0.642403
MAPK signaling pathway - yeast - sce04011	114	0.0159978	3	0.00884956	0.913812	0.996886	65	0.0181008	0.0913286	0.294861
Phosphatidylinositol signaling system - sce04070	22	0.00308729	0	0	NA	NA	12	0.00334169	0.43039	0.682927
Cell cycle - yeast - sce04111	122	0.0171204	6	0.0176991	0.526674	0.948898	62	0.0172654	0.49859	0.682927
Meiosis - yeast - sce04113	126	0.0176817	10	0.0294985	0.0766742	0.613394	64	0.0178223	0.499739	0.682927
Ubiquitin mediated proteolysis - sce04120	47	0.00659557	0	0	NA	NA	21	0.00584795	0.824322	0.91322
Sulfur relay system - sce04122	7	0.000982318	1	0.00294985	0.289179	0.895775	6	0.00167084	0.0650255	0.244929
SNARE interactions in vesicular transport - sce04130	20	0.00280662	2	0.00589971	0.245818	0.895775	14	0.00389864	0.0615763	0.244929
Autophagy - other - sce04136	23	0.00322762	1	0.00294985	0.674639	0.952432	9	0.00250627	0.902071	0.926673
Autophagy - yeast - sce04138	85	0.0119282	3	0.00884956	0.777063	0.959012	45	0.0125313	0.358286	0.604274
Mitophagy - yeast - sce04139	41	0.00575358	1	0.00294985	0.865226	0.965833	25	0.00696185	0.114339	0.32589
Protein processing in endoplasmic reticulum - sce04141	88	0.0123491	0	0	NA	NA	55	0.0153161	0.014365	0.0968332
Endocytosis - sce04144	74	0.0103845	6	0.0176991	0.13915	0.834897	50	0.0139237	0.00199342	0.0250286
Phagosome - sce04145	34	0.00477126	2	0.00589971	0.485967	0.948898	24	0.00668338	0.0134876	0.0968332
Peroxisome - sce04146	39	0.00547292	1	0.00294985	0.851343	0.965833	22	0.00612643	0.276944	0.530418
Longevity regulating pathway - multiple species - sce04213	36	0.00505192	0	0	NA	NA	16	0.00445558	0.811198	0.907578
Hippo signaling pathway - multiple species - sce04392	8	0.00112265	0	0	NA	NA	6	0.00167084	0.14961	0.34502
AGE-RAGE signaling pathway in diabetic complications - sce04933	8	0.00112265	0	0	NA	NA	3	0.000835422	0.860703	0.925893

## Sheet: pathway_enrichment_all_signific
			GN160 vs Control (337 DE genes)				GN800 vs Control (3254 DE genes)
KEE metabolic pathway	# in genome	genome ratio	#in sample	sample ratio	p-value	FDR	#in sample	sample ratio	p-value	FDR
Glycolysis / Gluconeogenesis - sce00010	56	0.00785855	3	0.00884956	0.502146	0.948898	37	0.0103035	0.0126648	0.0968332
Citrate cycle (TCA cycle)	32	0.0044906	0	0	1	1	24	0.00668338	0.00392213	0.0443201
Pentose phosphate pathway - sce00030	28	0.00392927	1	0.00294985	0.745233	0.959012	20	0.00556948	0.0195586	0.116322
Pentose and glucuronate interconversions - sce00040	11	0.00154364	0	0	NA	NA	6	0.00167084	0.510643	0.682927
Fructose and mannose metabolism - sce00051	23	0.00322762	2	0.00589971	0.299645	0.895775	14	0.00389864	0.212944	0.454012
Galactose metabolism - sce00052	25	0.00350828	2	0.00589971	0.335226	0.895775	13	0.00362016	0.515856	0.682927
Fatty acid biosynthesis - sce00061	11	0.00154364	0	0	NA	NA	4	0.0011139	0.891883	0.925893
Fatty acid elongation - sce00062	8	0.00112265	0	0	NA	NA	4	0.0011139	0.64536	0.784147
Fatty acid degradation - sce00071	19	0.00266629	0	0	NA	NA	10	0.00278474	0.513861	0.682927
Synthesis and degradation of ketone bodies - sce00072	2	0.000280662	0	0	NA	NA	1	0.000278474	0.753949	0.867228
Steroid biosynthesis - sce00100	17	0.00238563	0	0	NA	NA	10	0.00278474	0.326081	0.584876
Ubiquinone and other terpenoid-quinone biosynthesis - sce00130	7	0.000982318	0	0	NA	NA	5	0.00139237	0.232945	0.461804
Oxidative phosphorylation	72	0.0101038	7	0.020649	0.0541819	0.520146	50	0.0139237	0.000770024	0.0108766
Arginine biosynthesis - sce00220	17	0.00238563	0	0	NA	NA	9	0.00250627	0.51313	0.682927
Purine metabolism - sce00230	99	0.0138928	6	0.0176991	0.331533	0.895775	51	0.0142022	0.450925	0.682927
Pyrimidine metabolism - sce00240	71	0.00996351	6	0.0176991	0.120604	0.827002	38	0.010582	0.34094	0.592711
Alanine, aspartate and glutamate metabolism - sce00250	32	0.0044906	0	0	NA	NA	17	0.00473406	0.447566	0.682927
Glycine, serine and threonine metabolism - sce00260	31	0.00435027	0	0	NA	NA	20	0.00556948	0.0807428	0.275226
Monobactam biosynthesis - sce00261	3	0.000420994	0	0	NA	NA	1	0.000278474	0.877976	0.925893
Cysteine and methionine metabolism - sce00270	40	0.00561325	0	0	NA	NA	23	0.0064049	0.229029	0.461804
Valine, leucine and isoleucine degradation - sce00280	13	0.00182431	0	0	NA	NA	11	0.00306321	0.0120181	0.0968332
Valine, leucine and isoleucine biosynthesis - sce00290	12	0.00168397	1	0.00294985	0.443092	0.948898	9	0.00250627	0.0766987	0.270842
Lysine biosynthesis - sce00300	12	0.00168397	0	0	NA	NA	9	0.00250627	0.0766987	0.270842
Lysine degradation - sce00310	14	0.00196464	0	0	NA	NA	8	0.00222779	0.406737	0.666106
Arginine and proline metabolism - sce00330	21	0.00294695	0	0	NA	NA	15	0.00417711	0.042097	0.214977
Carbapenem biosynthesis - sce00332	3	0.000420994	0	0	NA	NA	3	0.000835422	0.127917	0.328338
Histidine metabolism - sce00340	14	0.00196464	0	0	NA	NA	7	0.00194932	0.616325	0.765327
Tyrosine metabolism - sce00350	14	0.00196464	0	0	NA	NA	7	0.00194932	0.616325	0.765327
Phenylalanine metabolism - sce00360	11	0.00154364	0	0	NA	NA	4	0.0011139	0.891883	0.925893
Tryptophan metabolism - sce00380	17	0.00238563	0	0	NA	NA	11	0.00306321	0.174152	0.385866
Phenylalanine, tyrosine and tryptophan biosynthesis - sce00400	17	0.00238563	0	0	NA	NA	14	0.00389864	0.0069023	0.0709055
beta-Alanine metabolism - sce00410	13	0.00182431	0	0	NA	NA	9	0.00250627	0.139471	0.328338
Taurine and hypotaurine metabolism - sce00430	3	0.000420994	0	0	NA	NA	3	0.000835422	0.127917	0.328338
Phosphonate and phosphinate metabolism - sce00440	4	0.000561325	0	0	NA	NA	2	0.000556948	0.693424	0.82481
Selenocompound metabolism - sce00450	12	0.00168397	0	0	NA	NA	4	0.0011139	0.930893	0.947665
Cyanoamino acid metabolism - sce00460	8	0.00112265	0	0	NA	NA	4	0.0011139	0.64536	0.784147
Glutathione metabolism - sce00480	25	0.00350828	0	0	NA	NA	17	0.00473406	0.0579997	0.244929
Starch and sucrose metabolism - sce00500	41	0.00575358	2	0.00589971	0.587587	0.948898	25	0.00696185	0.114339	0.32589
N-Glycan biosynthesis - sce00510	30	0.00420994	0	0	NA	NA	20	0.00556948	0.0535548	0.242068
Other glycan degradation - sce00511	1	0.000140331	0	0	NA	NA	0	0	NA	NA
Various types of N-glycan biosynthesis - sce00513	30	0.00420994	0	0	NA	NA	20	0.00556948	0.0535548	0.242068
Other types of O-glycan biosynthesis - sce00514	13	0.00182431	0	0	NA	NA	9	0.00250627	0.139471	0.328338
Mannose type O-glycan biosynthesis - sce00515	7	0.000982318	0	0	NA	NA	5	0.00139237	0.232945	0.461804
Amino sugar and nucleotide sugar metabolism - sce00520	33	0.00463093	2	0.00589971	0.470227	0.948898	22	0.00612643	0.0437563	0.214977
Glycerolipid metabolism - sce00561	27	0.00378894	0	0	NA	NA	19	0.00529101	0.0284548	0.153114
Inositol phosphate metabolism - sce00562	20	0.00280662	0	0	NA	NA	10	0.00278474	0.602029	0.765327
Glycosylphosphatidylinositol (GPI)-anchor biosynthesis - sce00563	25	0.00350828	1	0.00294985	0.704957	0.959012	10	0.00278474	0.893118	0.925893
Glycerophospholipid metabolism - sce00564	38	0.00533258	0	0	NA	NA	23	0.0064049	0.137747	0.328338
Ether lipid metabolism - sce00565	7	0.000982318	0	0	NA	NA	4	0.0011139	0.508598	0.682927
Arachidonic acid metabolism - sce00590	5	0.000701656	0	0	NA	NA	4	0.0011139	0.192362	0.418018
alpha-Linolenic acid metabolism - sce00592	3	0.000420994	0	0	NA	NA	3	0.000835422	0.127917	0.328338
Sphingolipid metabolism - sce00600	14	0.00196464	0	0	NA	NA	6	0.00167084	0.796799	0.900383
Pyruvate metabolism - sce00620	43	0.00603424	3	0.00884956	0.335916	0.895775	29	0.00807574	0.0176397	0.110738
Glyoxylate and dicarboxylate metabolism - sce00630	30	0.00420994	0	0	NA	NA	17	0.00473406	0.307027	0.568755
Propanoate metabolism - sce00640	13	0.00182431	1	0.00294985	0.46963	0.948898	8	0.00222779	0.30031	0.565584
Butanoate metabolism - sce00650	9	0.00126298	0	0	NA	NA	6	0.00167084	0.261566	0.509604
C5-Branched dibasic acid metabolism - sce00660	3	0.000420994	0	0	NA	NA	2	0.000556948	0.505895	0.682927
One carbon pool by folate - sce00670	15	0.00210497	0	0	NA	NA	8	0.00222779	0.512356	0.682927
Methane metabolism - sce00680	26	0.00364861	0	0	NA	NA	16	0.00445558	0.173173	0.385866
Thiamine metabolism - sce00730	19	0.00266629	0	0	NA	NA	5	0.00139237	0.991305	0.991305
Riboflavin metabolism - sce00740	14	0.00196464	0	0	NA	NA	7	0.00194932	0.616325	0.765327
Vitamin B6 metabolism - sce00750	13	0.00182431	0	0	NA	NA	7	0.00194932	0.511531	0.682927
Nicotinate and nicotinamide metabolism - sce00760	20	0.00280662	1	0.00294985	0.623243	0.948898	10	0.00278474	0.602029	0.765327
Pantothenate and CoA biosynthesis - sce00770	15	0.00210497	0	0	NA	NA	11	0.00306321	0.0627228	0.244929
Biotin metabolism - sce00780	6	0.000841987	0	0	NA	NA	3	0.000835422	0.663656	0.797799
Lipoic acid metabolism - sce00785	3	0.000420994	0	0	NA	NA	2	0.000556948	0.505895	0.682927
Folate biosynthesis - sce00790	11	0.00154364	0	0	NA	NA	6	0.00167084	0.510643	0.682927
Atrazine degradation - sce00791	3	0.000420994	0	0	NA	NA	0	0	NA	NA
Porphyrin and chlorophyll metabolism - sce00860	17	0.00238563	0	0	NA	NA	10	0.00278474	0.326081	0.584876
Terpenoid backbone biosynthesis - sce00900	19	0.00266629	0	0	NA	NA	11	0.00306321	0.336151	0.592711
Sesquiterpenoid and triterpenoid biosynthesis - sce00909	2	0.000280662	0	0	NA	NA	0	0	NA	NA
Nitrogen metabolism - sce00910	7	0.000982318	1	0.00294985	0.289179	0.895775	6	0.00167084	0.0650255	0.244929
Sulfur metabolism - sce00920	13	0.00182431	0	0	NA	NA	6	0.00167084	0.719453	0.846856
Aminoacyl-tRNA biosynthesis - sce00970	39	0.00547292	0	0	NA	NA	20	0.00556948	0.51975	0.682927
Biosynthesis of unsaturated fatty acids - sce01040	11	0.00154364	0	0	NA	NA	8	0.00222779	0.118243	0.32589
Metabolic pathways	725	0.10174	20	0.0589971	0.99839	0.99839	433	0.120579	6.51674e-08	3.68196e-06
Biosynthesis of secondary metabolites	300	0.0420994	6	0.0176991	0.996584	0.99839	191	0.0531885	1.52676e-06	5.50225e-05
Biosynthesis of antibiotics	229	0.0321358	4	0.0117994	0.995846	0.99839	150	0.0417711	1.9477e-06	5.50225e-05
Carbon metabolism	113	0.0158574	4	0.0117994	0.792962	0.959012	75	0.0208855	0.000393834	0.00635761
2-Oxocarboxylic acid metabolism - sce01210	35	0.00491159	1	0.00294985	0.819156	0.959012	24	0.00668338	0.0226176	0.127789
Fatty acid metabolism - sce01212	22	0.00308729	0	0	NA	NA	10	0.00278474	0.750573	0.867228
Biosynthesis of amino acids	121	0.0169801	2	0.00589971	0.981346	0.99839	85	0.0236703	6.15181e-06	0.000139031
ABC transporters - sce02010	6	0.000841987	0	0	NA	NA	4	0.0011139	0.351082	0.601095
Ribosome biogenesis in eukaryotes - sce03008	91	0.0127701	10	0.0294985	0.0108358	0.13003	50	0.0139237	0.221182	0.461804
Ribosome	183	0.0256806	19	0.0560472	0.00106601	0.0255841	138	0.0384294	1.99596e-12	2.25543e-10
RNA transport - sce03013	93	0.0130508	4	0.0117994	0.652367	0.948898	54	0.0150376	0.0828113	0.275226
mRNA surveillance pathway - sce03015	46	0.00645523	2	0.00589971	0.650598	0.948898	31	0.00863269	0.0145678	0.0968332
RNA degradation - sce03018	62	0.00870053	5	0.0147493	0.171211	0.895775	36	0.0100251	0.1387	0.328338
RNA polymerase	30	0.00420994	6	0.0176991	0.00249407	0.0399051	19	0.00529101	0.107565	0.32589
Basal transcription factors - sce03022	32	0.0044906	3	0.00884956	0.193427	0.895775	20	0.00556948	0.115628	0.32589
DNA replication - sce03030	31	0.00435027	1	0.00294985	0.780025	0.959012	13	0.00362016	0.869582	0.925893
Spliceosome	79	0.0110862	12	0.0353982	0.000317589	0.0152443	46	0.0128098	0.0987852	0.310076
Proteasome - sce03050	35	0.00491159	1	0.00294985	0.819156	0.959012	25	0.00696185	0.00930303	0.0876035
Protein export	22	0.00308729	2	0.00589971	0.281727	0.895775	20	0.00556948	6.83425e-05	0.00128712
Base excision repair - sce03410	18	0.00252596	1	0.00294985	0.584558	0.948898	10	0.00278474	0.420329	0.678532
Nucleotide excision repair - sce03420	37	0.00519225	2	0.00589971	0.531397	0.948898	16	0.00445558	0.850129	0.925893
Mismatch repair - sce03430	20	0.00280662	1	0.00294985	0.623243	0.948898	6	0.00167084	0.98112	0.98988
Homologous recombination - sce03440	20	0.00280662	1	0.00294985	0.623243	0.948898	9	0.00250627	0.759783	0.867228
Non-homologous end-joining - sce03450	10	0.00140331	1	0.00294985	0.385979	0.948898	6	0.00167084	0.386579	0.642403
MAPK signaling pathway - yeast - sce04011	114	0.0159978	3	0.00884956	0.913812	0.996886	65	0.0181008	0.0913286	0.294861
Phosphatidylinositol signaling system - sce04070	22	0.00308729	0	0	NA	NA	12	0.00334169	0.43039	0.682927
Cell cycle - yeast - sce04111	122	0.0171204	6	0.0176991	0.526674	0.948898	62	0.0172654	0.49859	0.682927
Meiosis - yeast - sce04113	126	0.0176817	10	0.0294985	0.0766742	0.613394	64	0.0178223	0.499739	0.682927
Ubiquitin mediated proteolysis - sce04120	47	0.00659557	0	0	NA	NA	21	0.00584795	0.824322	0.91322
Sulfur relay system - sce04122	7	0.000982318	1	0.00294985	0.289179	0.895775	6	0.00167084	0.0650255	0.244929
SNARE interactions in vesicular transport - sce04130	20	0.00280662	2	0.00589971	0.245818	0.895775	14	0.00389864	0.0615763	0.244929
Autophagy - other - sce04136	23	0.00322762	1	0.00294985	0.674639	0.952432	9	0.00250627	0.902071	0.926673
Autophagy - yeast - sce04138	85	0.0119282	3	0.00884956	0.777063	0.959012	45	0.0125313	0.358286	0.604274
Mitophagy - yeast - sce04139	41	0.00575358	1	0.00294985	0.865226	0.965833	25	0.00696185	0.114339	0.32589
Protein processing in endoplasmic reticulum - sce04141	88	0.0123491	0	0	NA	NA	55	0.0153161	0.014365	0.0968332
Endocytosis	74	0.0103845	6	0.0176991	0.13915	0.834897	50	0.0139237	0.00199342	0.0250286
Phagosome - sce04145	34	0.00477126	2	0.00589971	0.485967	0.948898	24	0.00668338	0.0134876	0.0968332
Peroxisome - sce04146	39	0.00547292	1	0.00294985	0.851343	0.965833	22	0.00612643	0.276944	0.530418
Longevity regulating pathway - multiple species - sce04213	36	0.00505192	0	0	NA	NA	16	0.00445558	0.811198	0.907578
Hippo signaling pathway - multiple species - sce04392	8	0.00112265	0	0	NA	NA	6	0.00167084	0.14961	0.34502
AGE-RAGE signaling pathway in diabetic complications - sce04933	8	0.00112265	0	0	NA	NA	3	0.000835422	0.860703	0.925893

## Sheet: pathway_enrichment_inters
	# in genome	#in sample	genome ratio	sample ratio	p-value	FDR
Glycolysis / Gluconeogenesis - sce00010	56	3	0.00785855	0.115385	0.00105155	0.00841238
Citrate cycle (TCA cycle) - sce00020	32	0	0.0044906	0	NA	NA
Pentose phosphate pathway - sce00030	28	0	0.00392927	0	NA	NA
Pentose and glucuronate interconversions - sce00040	11	0	0.00154364	0	NA	NA
Fructose and mannose metabolism - sce00051	23	2	0.00322762	0.0769231	0.00308982	0.0145898
Galactose metabolism - sce00052	25	2	0.00350828	0.0769231	0.00364744	0.0145898
Fatty acid biosynthesis - sce00061	11	0	0.00154364	0	NA	NA
Fatty acid elongation - sce00062	8	0	0.00112265	0	NA	NA
Fatty acid degradation - sce00071	19	0	0.00266629	0	NA	NA
Synthesis and degradation of ketone bodies - sce00072	2	0	0.000280662	0	NA	NA
Steroid biosynthesis - sce00100	17	0	0.00238563	0	NA	NA
Ubiquinone and other terpenoid-quinone biosynthesis - sce00130	7	0	0.000982318	0	NA	NA
Oxidative phosphorylation - sce00190	72	0	0.0101038	0	NA	NA
Arginine biosynthesis - sce00220	17	0	0.00238563	0	NA	NA
Purine metabolism - sce00230	99	0	0.0138928	0	NA	NA
Pyrimidine metabolism - sce00240	71	0	0.00996351	0	NA	NA
Alanine, aspartate and glutamate metabolism - sce00250	32	0	0.0044906	0	NA	NA
Glycine, serine and threonine metabolism - sce00260	31	0	0.00435027	0	NA	NA
Monobactam biosynthesis - sce00261	3	0	0.000420994	0	NA	NA
Cysteine and methionine metabolism - sce00270	40	0	0.00561325	0	NA	NA
Valine, leucine and isoleucine degradation - sce00280	13	0	0.00182431	0	NA	NA
Valine, leucine and isoleucine biosynthesis - sce00290	12	1	0.00168397	0.0384615	0.0429478	0.0719129
Lysine biosynthesis - sce00300	12	0	0.00168397	0	NA	NA
Lysine degradation - sce00310	14	0	0.00196464	0	NA	NA
Arginine and proline metabolism - sce00330	21	0	0.00294695	0	NA	NA
Carbapenem biosynthesis - sce00332	3	0	0.000420994	0	NA	NA
Histidine metabolism - sce00340	14	0	0.00196464	0	NA	NA
Tyrosine metabolism - sce00350	14	0	0.00196464	0	NA	NA
Phenylalanine metabolism - sce00360	11	0	0.00154364	0	NA	NA
Tryptophan metabolism - sce00380	17	0	0.00238563	0	NA	NA
Phenylalanine, tyrosine and tryptophan biosynthesis - sce00400	17	0	0.00238563	0	NA	NA
beta-Alanine metabolism - sce00410	13	0	0.00182431	0	NA	NA
Taurine and hypotaurine metabolism - sce00430	3	0	0.000420994	0	NA	NA
Phosphonate and phosphinate metabolism - sce00440	4	0	0.000561325	0	NA	NA
Selenocompound metabolism - sce00450	12	0	0.00168397	0	NA	NA
Cyanoamino acid metabolism - sce00460	8	0	0.00112265	0	NA	NA
Glutathione metabolism - sce00480	25	0	0.00350828	0	NA	NA
Starch and sucrose metabolism - sce00500	41	2	0.00575358	0.0769231	0.00961929	0.021987
N-Glycan biosynthesis - sce00510	30	0	0.00420994	0	NA	NA
Other glycan degradation - sce00511	1	0	0.000140331	0	NA	NA
Various types of N-glycan biosynthesis - sce00513	30	0	0.00420994	0	NA	NA
Other types of O-glycan biosynthesis - sce00514	13	0	0.00182431	0	NA	NA
Mannose type O-glycan biosynthesis - sce00515	7	0	0.000982318	0	NA	NA
Amino sugar and nucleotide sugar metabolism - sce00520	33	2	0.00463093	0.0769231	0.0063056	0.0201779
Glycerolipid metabolism - sce00561	27	0	0.00378894	0	NA	NA
Inositol phosphate metabolism - sce00562	20	0	0.00280662	0	NA	NA
Glycosylphosphatidylinositol (GPI)-anchor biosynthesis - sce00563	25	0	0.00350828	0	NA	NA
Glycerophospholipid metabolism - sce00564	38	0	0.00533258	0	NA	NA
Ether lipid metabolism - sce00565	7	0	0.000982318	0	NA	NA
Arachidonic acid metabolism - sce00590	5	0	0.000701656	0	NA	NA
alpha-Linolenic acid metabolism - sce00592	3	0	0.000420994	0	NA	NA
Sphingolipid metabolism - sce00600	14	0	0.00196464	0	NA	NA
Pyruvate metabolism - sce00620	43	3	0.00603424	0.115385	0.000483105	0.00772969
Glyoxylate and dicarboxylate metabolism - sce00630	30	0	0.00420994	0	NA	NA
Propanoate metabolism - sce00640	13	1	0.00182431	0.0384615	0.0464456	0.0719129
Butanoate metabolism - sce00650	9	0	0.00126298	0	NA	NA
C5-Branched dibasic acid metabolism - sce00660	3	0	0.000420994	0	NA	NA
One carbon pool by folate - sce00670	15	0	0.00210497	0	NA	NA
Methane metabolism - sce00680	26	0	0.00364861	0	NA	NA
Thiamine metabolism - sce00730	19	0	0.00266629	0	NA	NA
Riboflavin metabolism - sce00740	14	0	0.00196464	0	NA	NA
Vitamin B6 metabolism - sce00750	13	0	0.00182431	0	NA	NA
Nicotinate and nicotinamide metabolism - sce00760	20	0	0.00280662	0	NA	NA
Pantothenate and CoA biosynthesis - sce00770	15	0	0.00210497	0	NA	NA
Biotin metabolism - sce00780	6	0	0.000841987	0	NA	NA
Lipoic acid metabolism - sce00785	3	0	0.000420994	0	NA	NA
Folate biosynthesis - sce00790	11	0	0.00154364	0	NA	NA
Atrazine degradation - sce00791	3	0	0.000420994	0	NA	NA
Porphyrin and chlorophyll metabolism - sce00860	17	0	0.00238563	0	NA	NA
Terpenoid backbone biosynthesis - sce00900	19	0	0.00266629	0	NA	NA
Sesquiterpenoid and triterpenoid biosynthesis - sce00909	2	0	0.000280662	0	NA	NA
Nitrogen metabolism - sce00910	7	0	0.000982318	0	NA	NA
Sulfur metabolism - sce00920	13	0	0.00182431	0	NA	NA
Aminoacyl-tRNA biosynthesis - sce00970	39	0	0.00547292	0	NA	NA
Biosynthesis of unsaturated fatty acids - sce01040	11	0	0.00154364	0	NA	NA
Metabolic pathways - sce01100	725	4	0.10174	0.153846	0.269163	0.287107
Biosynthesis of secondary metabolites - sce01110	300	4	0.0420994	0.153846	0.0221369	0.0442738
Biosynthesis of antibiotics - sce01130	229	3	0.0321358	0.115385	0.0494401	0.0719129
Carbon metabolism - sce01200	113	3	0.0158574	0.115385	0.00774025	0.0206407
2-Oxocarboxylic acid metabolism - sce01210	35	1	0.00491159	0.0384615	0.120359	0.137553
Fatty acid metabolism - sce01212	22	0	0.00308729	0	NA	NA
Biosynthesis of amino acids - sce01230	121	2	0.0169801	0.0769231	0.0713332	0.095111
ABC transporters - sce02010	6	0	0.000841987	0	NA	NA
Ribosome biogenesis in eukaryotes - sce03008	91	0	0.0127701	0	NA	NA
Ribosome - sce03010	183	0	0.0256806	0	NA	NA
RNA transport - sce03013	93	0	0.0130508	0	NA	NA
mRNA surveillance pathway - sce03015	46	0	0.00645523	0	NA	NA
RNA degradation - sce03018	62	0	0.00870053	0	NA	NA
RNA polymerase - sce03020	30	0	0.00420994	0	NA	NA
Basal transcription factors - sce03022	32	1	0.0044906	0.0384615	0.110615	0.136141
DNA replication - sce03030	31	0	0.00435027	0	NA	NA
Spliceosome - sce03040	79	0	0.0110862	0	NA	NA
Proteasome - sce03050	35	0	0.00491159	0	NA	NA
Protein export - sce03060	22	0	0.00308729	0	NA	NA
Base excision repair - sce03410	18	0	0.00252596	0	NA	NA
Nucleotide excision repair - sce03420	37	0	0.00519225	0	NA	NA
Mismatch repair - sce03430	20	0	0.00280662	0	NA	NA
Homologous recombination - sce03440	20	0	0.00280662	0	NA	NA
Non-homologous end-joining - sce03450	10	0	0.00140331	0	NA	NA
MAPK signaling pathway - yeast - sce04011	114	1	0.0159978	0.0384615	0.342985	0.342985
Phosphatidylinositol signaling system - sce04070	22	0	0.00308729	0	NA	NA
Cell cycle - yeast - sce04111	122	0	0.0171204	0	NA	NA
Meiosis - yeast - sce04113	126	0	0.0176817	0	NA	NA
Ubiquitin mediated proteolysis - sce04120	47	0	0.00659557	0	NA	NA
Sulfur relay system - sce04122	7	0	0.000982318	0	NA	NA
SNARE interactions in vesicular transport - sce04130	20	0	0.00280662	0	NA	NA
Autophagy - other - sce04136	23	0	0.00322762	0	NA	NA
Autophagy - yeast - sce04138	85	0	0.0119282	0	NA	NA
Mitophagy - yeast - sce04139	41	0	0.00575358	0	NA	NA
Protein processing in endoplasmic reticulum - sce04141	88	0	0.0123491	0	NA	NA
Endocytosis - sce04144	74	0	0.0103845	0	NA	NA
Phagosome - sce04145	34	0	0.00477126	0	NA	NA
Peroxisome - sce04146	39	0	0.00547292	0	NA	NA
Longevity regulating pathway - multiple species - sce04213	36	0	0.00505192	0	NA	NA
Hippo signaling pathway - multiple species - sce04392	8	0	0.00112265	0	NA	NA
AGE-RAGE signaling pathway in diabetic complications - sce04933	8	0	0.00112265	0	NA	NA

## Sheet: pathway_enrichment_inters_sign
	# in genome	#in sample	genome ratio	sample ratio	p-value	FDR
RNA polymerase - sce03020	30	6	0.00420994	0.0192926	0.00160813	0.0203696
Ribosome - sce03010	183	19	0.0256806	0.0610932	0.000371221	0.00705321
Spliceosome - sce03040	79	12	0.0110862	0.0385852	0.000142287	0.00540689
